# Supplementary material for: Longitudinal Multi-Omics Profiling of Aqueous Humor Implicates GALNS Depletion as a Pro-Fibrotic Mediator of Anti-VEGF Therapy in PDR
Source: Invest Ophthalmol Vis Sci. 2026 May 18;67(5):43. doi: 10.1167/iovs.67.5.43 (PMC13193207; doi:10.1167/iovs.67.5.43)
Supplement: Supplement 8 [file iovs-67-5-43_s008.xlsx]

## Sheet: Baseline
Molecule	Identifier	Type	Mean ± SD (VH+TRD)	Mean ± SD (Simple VH)	P-value	Fold Change	VIP	Direction
IGKV3-7	A0A075B6H7	protein	0.246 ± 0.305	0.293 ± 0.385	0.740	0.841	NA	Down
IGLV4-69	A0A075B6H9	protein	5.930 ± 2.908	7.285 ± 5.029	0.415	0.814	NA	Down
IGLV8-61	A0A075B6I0	protein	6.692 ± 3.891	5.384 ± 4.777	0.459	1.243	NA	Up
IGLV4-60	A0A075B6I1	protein	0.486 ± 0.481	0.126 ± 0.208	0.031	3.844	NA	Up
IGLV10-54	A0A075B6I4	protein	1.168 ± 1.277	0.314 ± 0.498	0.048	3.718	NA	Up
IGLV7-46	A0A075B6I9	protein	0.982 ± 0.610	0.830 ± 0.538	0.517	1.183	NA	Up
IGLV2-33	A0A075B6J2	protein	0.178 ± 0.409	0.088 ± 0.157	0.488	2.015	NA	Up
IGLV2-18	A0A075B6J9	protein	1.325 ± 0.585	1.467 ± 0.833	0.625	0.903	NA	Down
IGLV3-10	A0A075B6K4	protein	5.429 ± 2.212	6.462 ± 3.771	0.409	0.840	NA	Down
IGLV3-9	A0A075B6K5	protein	3.306 ± 2.368	4.124 ± 2.540	0.413	0.802	NA	Down
IGKV2-28	A0A075B6P5	protein	4.535 ± 1.425	4.498 ± 2.472	0.964	1.008	NA	Up
IGHV3-64	A0A075B6Q5	protein	0.540 ± 0.224	0.543 ± 0.377	0.983	0.995	NA	Down
IGHV4-4	A0A075B6R2	protein	6.475 ± 2.389	8.110 ± 2.599	0.115	0.798	NA	Down
IGKV2D-29	A0A075B6S2	protein	11.425 ± 3.914	12.850 ± 9.794	0.635	0.889	NA	Down
IGKV1-27	A0A075B6S5	protein	0.889 ± 0.334	0.944 ± 0.360	0.697	0.942	NA	Down
TRDJ4	A0A075B6Z4	protein	3.562 ± 3.461	3.056 ± 2.349	0.676	1.166	NA	Up
TRAJ61	A0A075B708	protein	0.321 ± 0.375	0.342 ± 0.491	0.902	0.937	NA	Down
IGHV3OR16-12	A0A075B7B8	protein	7.455 ± 1.960	8.023 ± 3.459	0.616	0.929	NA	Down
IGHV1OR15-1	A0A075B7D0	protein	17.937 ± 7.513	13.110 ± 12.162	0.243	1.368	NA	Up
IGHV3OR15-7	A0A075B7D8	protein	0.268 ± 0.230	0.357 ± 0.281	0.394	0.750	NA	Down
IGHV4-30-2	A0A087WSY4	protein	1.145 ± 0.393	1.044 ± 0.618	0.628	1.097	NA	Up
IGKV3D-15	A0A087WSY6	protein	4.227 ± 3.933	3.159 ± 1.484	0.392	1.338	NA	Up
TTR	A0A087WT59	protein	3.213 ± 1.336	3.491 ± 0.911	0.554	0.920	NA	Down
EEF1A1	A0A087WV01	protein	0.302 ± 0.335	0.460 ± 0.805	0.526	0.657	NA	Down
EEF1A1	A0A087WVQ9	protein	0.628 ± 0.445	0.850 ± 1.182	0.539	0.740	NA	Down
NCAM1	A0A087WWD4	protein	0.532 ± 0.754	0.346 ± 0.273	0.434	1.536	NA	Up
TPM3	A0A087WWU8	protein	0.179 ± 0.339	0.085 ± 0.141	0.385	2.112	NA	Up
SEZ6L2	A0A087WYL5	protein	0.352 ± 0.317	0.433 ± 0.195	0.460	0.815	NA	Down
CTSH	A0A087X0D5	protein	0.494 ± 0.247	0.452 ± 0.181	0.637	1.092	NA	Up
CHL1	A0A087X0M8	protein	0.513 ± 0.357	0.738 ± 0.264	0.090	0.695	NA	Down
CADM1	A0A087X0T8	protein	1.805 ± 0.630	1.864 ± 0.911	0.851	0.968	NA	Down
SAA2-SAA4	A0A096LPE2	protein	14.510 ± 9.131	12.850 ± 8.922	0.650	1.129	NA	Up
RBP1	A0A0A0MQT0	protein	0.107 ± 0.239	0.013 ± 0.048	0.206	8.068	NA	Up
APP	A0A0A0MRG2	protein	0.382 ± 0.276	0.454 ± 0.390	0.593	0.840	NA	Down
IGKV3D-11	A0A0A0MRZ8	protein	29.651 ± 10.085	30.032 ± 14.038	0.938	0.987	NA	Down
IGHV1-45	A0A0A0MS14	protein	0.252 ± 0.155	0.237 ± 0.174	0.829	1.060	NA	Up
IGHV3-49	A0A0A0MS15	protein	9.221 ± 3.370	9.379 ± 5.122	0.928	0.983	NA	Down
COL23A1	A0A0A0MSD3	protein	9.098 ± 6.257	5.205 ± 4.064	0.083	1.748	NA	Up
C1QB	A0A0A0MSV6	protein	0.214 ± 0.173	0.215 ± 0.189	0.991	0.996	NA	Down
GSN	A0A0A0MT01	protein	10.743 ± 8.950	6.377 ± 4.807	0.152	1.685	NA	Up
IGKV6D-21	A0A0A0MT36	protein	0.195 ± 0.200	0.252 ± 0.368	0.633	0.774	NA	Down
IGKJ4	A0A0A0MT69	protein	0.754 ± 0.425	0.889 ± 0.721	0.571	0.848	NA	Down
IGKJ1	A0A0A0MT89	protein	1.170 ± 0.676	1.387 ± 0.945	0.513	0.843	NA	Down
IGKJ3	A0A0A0MT96	protein	1.157 ± 0.682	1.179 ± 0.741	0.938	0.981	NA	Down
IGKJ5	A0A0A0MTA3	protein	0.152 ± 0.278	0.527 ± 1.466	0.382	0.289	NA	Down
CADM1	A0A0A0MTJ8	protein	1.247 ± 0.599	1.623 ± 0.541	0.114	0.768	NA	Down
TNFSF12-TNFSF13	A0A0A6YY99	protein	0.142 ± 0.115	0.232 ± 0.227	0.222	0.612	NA	Down
IGLV1-36	A0A0B4J1U3	protein	0.308 ± 0.287	0.290 ± 0.304	0.877	1.064	NA	Up
IGHV6-1	A0A0B4J1U7	protein	7.540 ± 2.704	7.536 ± 4.904	0.998	1.001	NA	Up
IGHV3-15	A0A0B4J1V0	protein	6.194 ± 2.231	5.437 ± 3.017	0.481	1.139	NA	Up
IGHV2-26	A0A0B4J1V2	protein	1.647 ± 0.905	1.544 ± 1.079	0.799	1.066	NA	Up
IGHV3-73	A0A0B4J1V6	protein	35.934 ± 11.452	37.401 ± 31.898	0.879	0.961	NA	Down
IGHV3-74	A0A0B4J1X5	protein	17.936 ± 8.261	18.413 ± 8.387	0.887	0.974	NA	Down
IGHV3-43	A0A0B4J1X8	protein	2.518 ± 1.015	2.242 ± 1.112	0.523	1.123	NA	Up
IGLV9-49	A0A0B4J1Y8	protein	0.940 ± 0.487	0.581 ± 0.640	0.128	1.616	NA	Up
IGHV3OR16-9	A0A0B4J2B5	protein	26.828 ± 8.765	24.660 ± 10.593	0.581	1.088	NA	Up
IGKV1D-13	A0A0B4J2D9	protein	0.226 ± 0.394	0.214 ± 0.264	0.933	1.053	NA	Up
TTN	A0A0C4DG59	protein	0.127 ± 0.220	0.139 ± 0.172	0.879	0.912	NA	Down
ALB	A0A0C4DGB6	protein	7797.931 ± 2068.175	5068.836 ± 1659.185	0.002	1.538	NA	Up
PRKCSH	A0A0C4DGP4	protein	0.248 ± 0.198	0.203 ± 0.134	0.511	1.226	NA	Up
ATP6AP1	A0A0C4DGX8	protein	0.383 ± 0.306	0.523 ± 0.488	0.394	0.731	NA	Down
IGKV6-21	A0A0C4DH24	protein	0.069 ± 0.093	0.028 ± 0.102	0.303	2.453	NA	Up
IGKV3D-20	A0A0C4DH25	protein	8.840 ± 2.382	8.474 ± 4.292	0.793	1.043	NA	Up
IGHV1-3	A0A0C4DH29	protein	0.397 ± 0.247	0.327 ± 0.219	0.464	1.213	NA	Up
IGHV1-18	A0A0C4DH31	protein	1.176 ± 0.458	1.177 ± 0.346	0.997	1.000	NA	Down
IGHV1-24	A0A0C4DH33	protein	0.170 ± 0.279	0.119 ± 0.326	0.680	1.425	NA	Up
IGHV4-28	A0A0C4DH34	protein	2.964 ± 1.067	3.509 ± 2.303	0.453	0.845	NA	Down
IGHV3-35	A0A0C4DH35	protein	3.186 ± 1.191	2.746 ± 1.982	0.505	1.160	NA	Up
IGHV3-38	A0A0C4DH36	protein	1.286 ± 0.396	1.501 ± 0.948	0.466	0.857	NA	Down
IGHV5-51	A0A0C4DH38	protein	2.093 ± 1.036	2.540 ± 1.336	0.358	0.824	NA	Down
IGHV2-70D	A0A0C4DH43	protein	2.167 ± 1.644	1.394 ± 1.360	0.216	1.555	NA	Up
IGKV1-8	A0A0C4DH67	protein	1.010 ± 0.637	0.868 ± 0.541	0.553	1.165	NA	Up
IGKV2-24	A0A0C4DH68	protein	1.706 ± 0.922	1.449 ± 0.614	0.426	1.177	NA	Up
HSPA1B	A0A0G2JIW1	protein	0.193 ± 0.346	0.107 ± 0.113	0.427	1.802	NA	Up
LAIR1	A0A0G2JLV7	protein	0.029 ± 0.063	0.065 ± 0.088	0.259	0.451	NA	Down
IGHA2	A0A0G2JMB2	protein	4.055 ± 3.936	5.208 ± 4.457	0.499	0.778	NA	Down
--	A0A0G2JRQ6	protein	2.818 ± 1.557	3.917 ± 1.895	0.126	0.719	NA	Down
IGLV5-39	A0A0G2JS06	protein	1.605 ± 1.102	1.499 ± 1.205	0.821	1.071	NA	Up
IGLV5-45	A0A0G2JSC0	protein	1.544 ± 1.094	1.436 ± 1.018	0.802	1.075	NA	Up
IGHV7-4-1	A0A0J9YVY3	protein	0.354 ± 0.626	0.041 ± 0.078	0.113	8.633	NA	Up
IGHV3-64D	A0A0J9YX35	protein	4.676 ± 1.658	4.711 ± 2.729	0.969	0.993	NA	Down
PON2	A0A0J9YXF2	protein	0.652 ± 0.387	0.614 ± 0.445	0.822	1.062	NA	Up
IGHV5-10-1	A0A0J9YXX1	protein	2.085 ± 1.569	3.463 ± 3.044	0.167	0.602	NA	Down
--	A0A0J9YY99	protein	1.821 ± 0.638	1.696 ± 0.971	0.707	1.073	NA	Up
PROS1	A0A0S2Z4L3	protein	1.717 ± 0.706	1.607 ± 0.657	0.691	1.068	NA	Up
NRXN3	A0A0U1RQC5	protein	0.435 ± 0.257	0.523 ± 0.177	0.333	0.832	NA	Down
EFEMP1	A0A0U1RQV3	protein	0.148 ± 0.116	0.129 ± 0.120	0.696	1.145	NA	Up
NRXN1	A0A0U1RRK7	protein	0.291 ± 0.403	0.269 ± 0.227	0.868	1.083	NA	Up
HLA-A	A0A140T913	protein	0.262 ± 0.116	0.266 ± 0.221	0.958	0.986	NA	Down
HLA-C	A0A140T9H5	protein	0.386 ± 0.346	0.311 ± 0.280	0.559	1.242	NA	Up
CNTN2	A0A1B0GTL7	protein	0.028 ± 0.050	0.022 ± 0.061	0.815	1.238	NA	Up
CTSD	A0A1B0GV23	protein	0.291 ± 0.276	0.353 ± 0.243	0.556	0.823	NA	Down
KRT10	A0A1B0GVI3	protein	3.920 ± 1.996	5.369 ± 2.877	0.156	0.730	NA	Down
CFAP46	A0A1W2PQB9	protein	0.833 ± 1.347	0.814 ± 1.563	0.975	1.023	NA	Up
FRYL	A0A2C9F2R7	protein	0.989 ± 0.365	1.041 ± 0.350	0.719	0.950	NA	Down
--	A0A2R8Y3M9	protein	29.983 ± 8.472	27.521 ± 8.818	0.484	1.089	NA	Up
MANBA	A0A2R8Y4U7	protein	0.371 ± 0.238	0.313 ± 0.252	0.561	1.185	NA	Up
MANBA	A0A2R8Y524	protein	0.089 ± 0.084	0.169 ± 0.142	0.102	0.529	NA	Down
ACTB	A0A2R8Y793	protein	1.310 ± 0.679	1.246 ± 0.833	0.834	1.052	NA	Up
HBA2	A0A2R8Y7C0	protein	56.125 ± 169.007	20.534 ± 19.906	0.483	2.733	NA	Up
TPP1	A0A2R8YD72	protein	0.608 ± 0.419	0.826 ± 0.486	0.241	0.736	NA	Down
C4B	A0A3B3ISA6	protein	10.053 ± 3.492	11.391 ± 5.276	0.460	0.883	NA	Down
FGFR1	A0A3B3ISD1	protein	0.078 ± 0.125	0.048 ± 0.093	0.510	1.615	NA	Up
C1R	A0A3B3ISR2	protein	4.453 ± 2.075	3.976 ± 1.694	0.537	1.120	NA	Up
TNXB	A0A3B3ISX9	protein	0.290 ± 0.148	0.213 ± 0.159	0.223	1.361	NA	Up
CLSTN1	A0A3B3ITY6	protein	7.973 ± 2.420	10.186 ± 3.159	0.061	0.783	NA	Down
HYOU1	A0A494C039	protein	0.309 ± 0.223	0.315 ± 0.342	0.955	0.979	NA	Down
PTPRZ1	A0A494C087	protein	0.378 ± 0.230	0.399 ± 0.111	0.776	0.947	NA	Down
AGRN	A0A494C0G5	protein	0.736 ± 0.355	0.417 ± 0.296	0.024	1.763	NA	Up
IGHV3-72	A0A4W8ZXM2	protein	51.093 ± 17.926	47.050 ± 17.159	0.571	1.086	NA	Up
NNT	A0A590UJM2	protein	0.022 ± 0.043	0.033 ± 0.084	0.659	0.646	NA	Down
ANK2	A0A5F9ZHM6	protein	2.880 ± 1.169	2.579 ± 1.038	0.506	1.116	NA	Up
IGLC1	A0A5H1ZRQ4	protein	0.508 ± 0.329	0.503 ± 0.398	0.969	1.011	NA	Up
PLK5	A0A669KBC1	protein	0.420 ± 0.252	0.219 ± 0.250	0.057	1.918	NA	Up
PRKN	A0A6I8PRS9	protein	0.000 ± 0.000	0.131 ± 0.345	0.195	0.000	NA	Down
HSPB1	A0A6Q8PFK8	protein	0.377 ± 0.710	0.098 ± 0.194	0.211	3.862	NA	Up
CAST	A0A6Q8PH20	protein	0.093 ± 0.136	0.006 ± 0.020	0.048	16.604	NA	Up
HSPA9	A0A7I2V2S7	protein	0.449 ± 0.346	0.572 ± 0.522	0.494	0.786	NA	Down
CTSB	A0A7I2V302	protein	1.667 ± 0.561	2.291 ± 0.670	0.019	0.728	NA	Down
ATP6AP1	A0A7I2V3T8	protein	0.046 ± 0.076	0.145 ± 0.154	0.053	0.316	NA	Down
CTSB	A0A7I2V440	protein	1.223 ± 0.405	1.266 ± 0.698	0.850	0.966	NA	Down
CTSL	A0A7I2YQA2	protein	1.448 ± 0.589	1.913 ± 0.827	0.118	0.757	NA	Down
SLC3A2	A0A7P0TBF8	protein	0.446 ± 0.309	0.427 ± 0.358	0.886	1.045	NA	Up
AGT	A0A7P0TBH1	protein	15.861 ± 6.556	13.101 ± 6.919	0.316	1.211	NA	Up
CTSZ	A0A7P0Z469	protein	1.072 ± 0.628	0.863 ± 0.333	0.319	1.242	NA	Up
PKM	A0A804F6T5	protein	0.738 ± 0.305	0.719 ± 0.379	0.891	1.026	NA	Up
ACTG1	A0A804GS07	protein	0.669 ± 0.403	0.496 ± 0.339	0.260	1.349	NA	Up
PAM	A0A804HKV8	protein	0.244 ± 0.247	0.150 ± 0.143	0.266	1.623	NA	Up
SPP1	A0A804HLB3	protein	0.304 ± 0.214	0.357 ± 0.326	0.631	0.850	NA	Down
ITGA6	A0A8C8KBL6	protein	1.950 ± 0.675	1.110 ± 0.530	0.002	1.756	NA	Up
PDIA3	A0A8I5KPY2	protein	0.074 ± 0.135	0.058 ± 0.081	0.724	1.278	NA	Up
ARHGAP11A-SCG5	A0A8I5KS94	protein	0.299 ± 0.418	0.184 ± 0.170	0.388	1.626	NA	Up
LDB3	A0A8I5KV04	protein	0.000 ± 0.000	0.046 ± 0.165	0.337	0.000	NA	Down
AP2A2	A0A8I5KV06	protein	1.062 ± 0.540	2.232 ± 1.110	0.003	0.476	NA	Down
PDIA3	A0A8I5KW33	protein	0.363 ± 0.118	0.343 ± 0.188	0.750	1.059	NA	Up
C3	A0A8Q3SI05	protein	28.482 ± 15.997	24.369 ± 13.873	0.501	1.169	NA	Up
C3	A0A8Q3SI22	protein	20.889 ± 15.158	19.286 ± 12.446	0.776	1.083	NA	Up
C3	A0A8Q3SI45	protein	25.431 ± 11.305	22.760 ± 12.809	0.585	1.117	NA	Up
CFH	A0A8Q3SI55	protein	10.005 ± 6.535	9.412 ± 4.823	0.800	1.063	NA	Up
C9	A0A8Q3SI95	protein	3.787 ± 2.748	2.233 ± 1.610	0.105	1.696	NA	Up
CFH	A0A8Q3SI99	protein	4.617 ± 2.732	4.260 ± 2.083	0.719	1.084	NA	Up
--	A0A8Q3SIA1	protein	17.394 ± 11.200	16.708 ± 9.374	0.870	1.041	NA	Up
C5	A0A8Q3SID6	protein	2.364 ± 1.447	2.288 ± 1.523	0.899	1.033	NA	Up
CFH	A0A8Q3SIE0	protein	7.560 ± 3.585	7.508 ± 3.573	0.971	1.007	NA	Up
ADA2	A0A8Q3SIK1	protein	0.111 ± 0.183	0.265 ± 0.209	0.062	0.420	NA	Down
CFH	A0A8Q3SJ41	protein	10.920 ± 7.117	10.317 ± 6.783	0.831	1.058	NA	Up
C2	A0A8Q3WKM9	protein	0.828 ± 0.381	0.618 ± 0.298	0.142	1.340	NA	Up
C8A	A0A8Q3WKT7	protein	2.204 ± 1.470	1.831 ± 1.445	0.529	1.204	NA	Up
CFH	A0A8Q3WKW2	protein	4.336 ± 2.708	4.399 ± 2.624	0.954	0.986	NA	Down
F12	A0A8Q3WL37	protein	2.414 ± 1.092	2.291 ± 1.924	0.845	1.054	NA	Up
CFD	A0A8Q3WLE6	protein	0.000 ± 0.000	0.025 ± 0.090	0.337	0.000	NA	Down
CFH	A0A8Q3WLY2	protein	0.549 ± 0.473	0.485 ± 0.408	0.725	1.130	NA	Up
MSN	A0A8V8TKR9	protein	0.168 ± 0.119	0.164 ± 0.155	0.945	1.023	NA	Up
C5	A0A8V8TMU5	protein	3.250 ± 1.882	2.791 ± 1.252	0.484	1.165	NA	Up
PKM	A0A8V8TNX9	protein	0.049 ± 0.115	0.172 ± 0.192	0.064	0.284	NA	Down
CLTC	A0A8V8TQK7	protein	0.112 ± 0.131	0.088 ± 0.186	0.712	1.273	NA	Up
CFHR2	A0A8V8TQS1	protein	1.286 ± 0.484	1.183 ± 0.509	0.608	1.087	NA	Up
LSR	A0A8Z5DL71	protein	0.703 ± 0.656	0.605 ± 0.470	0.676	1.161	NA	Up
ITIH3	A0A994J439	protein	0.167 ± 0.123	0.100 ± 0.122	0.184	1.674	NA	Up
SLAIN1	A0A994J5K0	protein	12.730 ± 9.320	17.715 ± 13.422	0.290	0.719	NA	Down
IGHG3	A0A9H3ZR93	protein	193.340 ± 98.094	170.866 ± 125.404	0.621	1.132	NA	Up
NUCB1	A0A9L9PXA1	protein	0.630 ± 0.280	0.620 ± 0.322	0.934	1.016	NA	Up
PLG	A0A9L9PXP2	protein	0.845 ± 0.459	0.633 ± 0.357	0.215	1.335	NA	Up
RASA4B	A0A9L9PXW0	protein	2.208 ± 1.069	1.462 ± 0.740	0.058	1.510	NA	Up
HNRNPH1	A0A9L9PY23	protein	0.336 ± 0.238	0.348 ± 0.291	0.912	0.966	NA	Down
ABI3BP	A0AA34QVJ5	protein	0.802 ± 0.245	1.096 ± 0.514	0.082	0.732	NA	Down
WDR87	A0AA75ISB7	protein	26.575 ± 8.942	39.087 ± 21.022	0.067	0.680	NA	Down
--	A0AAG2SXZ4	protein	1.747 ± 0.473	1.528 ± 0.351	0.207	1.143	NA	Up
IGKV1-33	A0AAG2T928	protein	15.293 ± 3.839	14.623 ± 6.236	0.748	1.046	NA	Up
IGKV2-40	A0AAG2T961	protein	3.086 ± 1.827	3.238 ± 1.579	0.827	0.953	NA	Down
--	A0AAG2TVE0	protein	3.055 ± 1.001	1.992 ± 2.181	0.131	1.534	NA	Up
APOB	A0AAG2UUW0	protein	6.633 ± 9.404	3.719 ± 1.624	0.311	1.783	NA	Up
COL18A1	A0AAG2UW65	protein	0.541 ± 0.427	0.523 ± 0.219	0.901	1.033	NA	Up
TGOLN2	A0AAG2UW97	protein	0.363 ± 0.269	0.446 ± 0.162	0.369	0.814	NA	Down
ACTC1	A0AAQ5BGG2	protein	1.675 ± 0.795	1.400 ± 1.052	0.466	1.197	NA	Up
DSC2	A0AAQ5BGU5	protein	0.734 ± 0.522	0.603 ± 0.245	0.440	1.217	NA	Up
VEGFA	A2A2V4	protein	0.435 ± 0.207	0.416 ± 0.204	0.819	1.046	NA	Up
IGKV2-29	A2NJV5	protein	0.638 ± 0.730	1.191 ± 1.163	0.166	0.536	NA	Down
RIMBP3C	A6NJZ7	protein	2.571 ± 0.669	4.051 ± 1.428	0.004	0.635	NA	Down
ACTA1	A6NL76	protein	0.000 ± 0.000	0.277 ± 1.000	0.337	0.000	NA	Down
OR2AG2	A6NM03	protein	0.039 ± 0.075	0.102 ± 0.104	0.095	0.380	NA	Down
TPM2	A7XZE4	protein	0.664 ± 0.931	0.705 ± 0.843	0.909	0.941	NA	Down
HSPA8	A8K7Q2	protein	0.108 ± 0.150	0.059 ± 0.085	0.337	1.832	NA	Up
APOB	A8MUN2	protein	0.994 ± 1.672	0.424 ± 0.459	0.275	2.345	NA	Up
SERPINE3	A8MV23	protein	0.023 ± 0.080	0.018 ± 0.035	0.838	1.292	NA	Up
ALDH3A1	A8MYB8	protein	0.359 ± 0.480	0.362 ± 0.268	0.988	0.993	NA	Down
PDGFB	A9UJP0	protein	0.217 ± 0.254	0.293 ± 0.268	0.472	0.740	NA	Down
FBLN1	B1AHL2	protein	5.191 ± 1.060	4.967 ± 1.573	0.679	1.045	NA	Up
CD55	B1AP13	protein	0.507 ± 0.226	0.752 ± 0.303	0.031	0.674	NA	Down
--	B4E1Z4	protein	61.735 ± 21.433	49.498 ± 18.402	0.141	1.247	NA	Up
ALB	B7WNR0	protein	87.001 ± 28.736	52.524 ± 19.722	0.003	1.656	NA	Up
NTM	B7Z1Z5	protein	0.765 ± 0.396	1.036 ± 0.413	0.108	0.739	NA	Down
IGLL5	B9A064	protein	237.524 ± 68.019	245.068 ± 115.584	0.843	0.969	NA	Down
ITIH5	C9J2H1	protein	1.516 ± 0.410	1.771 ± 0.448	0.150	0.856	NA	Down
SRPRB	C9J5Z8	protein	3.312 ± 3.304	4.464 ± 3.606	0.413	0.742	NA	Down
FGG	C9JEU5	protein	4.217 ± 4.626	5.532 ± 5.829	0.537	0.762	NA	Down
APOD	C9JF17	protein	32.054 ± 27.134	17.875 ± 8.757	0.107	1.793	NA	Up
PILRA	C9JGG1	protein	0.037 ± 0.075	0.060 ± 0.185	0.688	0.621	NA	Down
NUCB1	C9JKZ2	protein	0.700 ± 0.243	0.814 ± 0.288	0.293	0.859	NA	Down
SEMA3F	C9JPG5	protein	0.265 ± 0.230	0.276 ± 0.219	0.909	0.962	NA	Down
HLA-B	D5H3J5	protein	0.034 ± 0.080	0.022 ± 0.063	0.667	1.584	NA	Up
CFI	D6R9Z8	protein	0.316 ± 0.286	0.161 ± 0.192	0.131	1.964	NA	Up
CP	D6RE86	protein	20.108 ± 6.233	17.635 ± 7.633	0.383	1.140	NA	Up
RNASET2	D6REQ6	protein	0.124 ± 0.060	0.141 ± 0.131	0.672	0.877	NA	Down
RPS3A	D6RG13	protein	0.007 ± 0.023	0.004 ± 0.013	0.685	1.879	NA	Up
IL6ST	D6RH03	protein	0.076 ± 0.180	0.286 ± 0.257	0.027	0.265	NA	Down
ALB	D6RHD5	protein	7.852 ± 7.890	2.221 ± 1.392	0.032	3.535	NA	Up
HLA-B	D9J307	protein	0.037 ± 0.072	0.064 ± 0.077	0.363	0.572	NA	Down
CA1	E5RG43	protein	4.483 ± 7.042	1.374 ± 1.079	0.157	3.261	NA	Up
ATOX1	E5RGN3	protein	0.037 ± 0.109	0.037 ± 0.068	0.980	1.026	NA	Up
CA1	E5RHP7	protein	17.476 ± 27.641	5.522 ± 4.406	0.165	3.165	NA	Up
NPC2	E7EMS2	protein	0.166 ± 0.125	0.082 ± 0.076	0.061	2.015	NA	Up
CASP8	E7EQ06	protein	0.097 ± 0.338	0.043 ± 0.122	0.605	2.275	NA	Up
CLU	E7ERK6	protein	0.092 ± 0.133	0.130 ± 0.142	0.498	0.708	NA	Down
CTBP1	E7ESU7	protein	18.293 ± 25.366	12.381 ± 13.202	0.480	1.478	NA	Up
CFI	E7ETH0	protein	5.674 ± 1.717	5.160 ± 1.895	0.484	1.100	NA	Up
--	E7ETN3	protein	8.207 ± 2.486	7.013 ± 2.602	0.253	1.170	NA	Up
ENPP2	E7EUF1	protein	14.531 ± 5.034	17.658 ± 5.180	0.140	0.823	NA	Down
ITGB1	E7EUI6	protein	0.250 ± 0.373	0.363 ± 0.647	0.597	0.690	NA	Down
VPS35L	E7EWW0	protein	0.439 ± 0.683	0.201 ± 0.240	0.272	2.186	NA	Up
TNC	E9PC84	protein	0.179 ± 0.232	0.231 ± 0.177	0.540	0.776	NA	Down
NRP1	E9PEP6	protein	0.051 ± 0.094	0.053 ± 0.098	0.959	0.962	NA	Down
HBD	E9PEW8	protein	0.940 ± 1.986	1.419 ± 4.698	0.741	0.663	NA	Down
HSPA8	E9PK54	protein	0.365 ± 0.193	0.375 ± 0.438	0.944	0.975	NA	Down
ADM	E9PL83	protein	0.559 ± 0.365	0.404 ± 0.310	0.268	1.383	NA	Up
--	E9PNW4	protein	5.335 ± 3.473	4.470 ± 2.368	0.479	1.193	NA	Up
DKK3	F6SYF8	protein	4.273 ± 2.621	7.218 ± 3.457	0.025	0.592	NA	Down
IGFBP6	F8VVA5	protein	0.334 ± 0.337	0.272 ± 0.237	0.602	1.229	NA	Up
CTSD	F8W787	protein	1.092 ± 0.925	1.318 ± 0.825	0.527	0.829	NA	Down
CPAMD8	F8W7D1	protein	0.649 ± 0.689	0.655 ± 0.517	0.978	0.990	NA	Down
CTSD	F8WD96	protein	5.537 ± 4.332	5.730 ± 3.368	0.903	0.966	NA	Down
TFRC	G3V0E5	protein	0.022 ± 0.052	0.020 ± 0.050	0.946	1.069	NA	Up
HBA1	G3V1N2	protein	4.408 ± 11.343	1.601 ± 1.675	0.413	2.753	NA	Up
ACTN1	G3V2W4	protein	0.205 ± 0.213	0.233 ± 0.431	0.841	0.882	NA	Down
SERPINA3	G3V3A0	protein	79.045 ± 31.960	75.173 ± 29.124	0.755	1.052	NA	Up
PNP	G3V5M2	protein	0.087 ± 0.225	0.008 ± 0.028	0.249	11.269	NA	Up
ITIH5	G5E9D8	protein	0.276 ± 0.152	0.386 ± 0.126	0.065	0.716	NA	Down
HP	H0Y300	protein	38.371 ± 49.911	88.292 ± 119.003	0.184	0.435	NA	Down
FLNA	H0Y5C6	protein	0.076 ± 0.128	0.038 ± 0.077	0.394	1.975	NA	Up
C2	H0Y868	protein	3.557 ± 1.217	2.885 ± 1.378	0.208	1.233	NA	Up
--	H0YAC1	protein	1.642 ± 0.811	1.355 ± 0.891	0.407	1.212	NA	Up
CA1	H0YBE2	protein	7.315 ± 11.640	2.335 ± 2.018	0.170	3.133	NA	Up
VEGFA	H0YBI8	protein	0.081 ± 0.232	0.095 ± 0.167	0.862	0.850	NA	Down
CLU	H0YC35	protein	0.781 ± 0.498	0.935 ± 0.579	0.482	0.835	NA	Down
CD44	H0YDX6	protein	1.058 ± 0.193	1.194 ± 0.374	0.263	0.886	NA	Down
ARHGDIB	H0YGX7	protein	0.166 ± 0.228	0.108 ± 0.146	0.462	1.539	NA	Up
NPC2	H0YIZ1	protein	5.078 ± 2.820	4.055 ± 1.577	0.284	1.252	NA	Up
TPM1	H0YKJ4	protein	0.080 ± 0.154	0.124 ± 0.321	0.659	0.641	NA	Down
MSLN	H3BMA1	protein	0.008 ± 0.022	0.048 ± 0.071	0.073	0.170	NA	Down
ALDOA	H3BPS8	protein	1.246 ± 0.635	0.776 ± 0.637	0.078	1.605	NA	Up
ALDOA	H3BQN4	protein	0.331 ± 0.251	0.173 ± 0.222	0.110	1.915	NA	Up
PML	H3BT29	protein	16.826 ± 7.049	26.389 ± 12.381	0.027	0.638	NA	Down
COL18A1	H7BXV5	protein	2.247 ± 1.105	2.253 ± 0.702	0.987	0.997	NA	Down
ZNF511-PRAP1	H7BY64	protein	0.401 ± 0.274	0.496 ± 0.457	0.532	0.808	NA	Down
DMKN	H7BZ95	protein	0.045 ± 0.103	0.068 ± 0.142	0.647	0.664	NA	Down
ALB	H7C013	protein	4.653 ± 1.506	3.124 ± 0.903	0.007	1.489	NA	Up
ITIH4	H7C0L5	protein	5.159 ± 2.128	3.928 ± 2.645	0.211	1.313	NA	Up
--	H7C469	protein	0.204 ± 0.163	0.297 ± 0.218	0.238	0.687	NA	Down
ITIH5	H7C5A6	protein	0.453 ± 0.193	0.564 ± 0.328	0.308	0.802	NA	Down
SHBG	I3L1C1	protein	0.148 ± 0.246	0.021 ± 0.075	0.109	7.173	NA	Up
ZNF263	I3L2X3	protein	65.931 ± 17.585	46.978 ± 15.325	0.009	1.403	NA	Up
PFN1	I3L3D5	protein	1.044 ± 0.555	0.929 ± 0.451	0.580	1.123	NA	Up
ACTG1	I3L4N8	protein	0.267 ± 0.199	0.202 ± 0.158	0.379	1.321	NA	Up
IL4R	I3L4W9	protein	0.295 ± 0.253	0.228 ± 0.246	0.506	1.296	NA	Up
HP	J3KSV1	protein	1.048 ± 1.503	1.874 ± 2.595	0.338	0.559	NA	Down
ALDOC	J3QKP5	protein	0.073 ± 0.105	0.095 ± 0.119	0.632	0.771	NA	Down
RNASET2	J3QQ64	protein	1.229 ± 0.518	1.462 ± 0.639	0.326	0.841	NA	Down
CALR	K7EJB9	protein	0.065 ± 0.102	0.130 ± 0.136	0.183	0.496	NA	Down
OLFM2	K7EKW2	protein	0.864 ± 0.422	1.204 ± 0.471	0.070	0.718	NA	Down
PRKCSH	K7ELL7	protein	0.470 ± 0.126	0.364 ± 0.187	0.109	1.292	NA	Up
RNF167	K7EN24	protein	0.335 ± 0.273	0.584 ± 0.341	0.056	0.574	NA	Down
APOC1	K7EPF9	protein	2.066 ± 1.556	2.318 ± 2.283	0.749	0.892	NA	Down
APOC4-APOC2	K7ER74	protein	1.034 ± 1.052	1.209 ± 1.760	0.764	0.855	NA	Down
RTBDN	K7ESL8	protein	0.035 ± 0.060	0.090 ± 0.124	0.174	0.393	NA	Down
ADGRE2	M0QY55	protein	0.087 ± 0.153	0.056 ± 0.107	0.567	1.553	NA	Up
C3	M0R1Q1	protein	0.986 ± 1.645	0.867 ± 1.218	0.841	1.137	NA	Up
DNASE2	O00115	protein	0.414 ± 0.159	0.417 ± 0.159	0.955	0.991	NA	Down
MASP2	O00187	protein	0.851 ± 0.499	0.927 ± 0.396	0.681	0.918	NA	Down
PGRMC1	O00264	protein	0.131 ± 0.120	0.060 ± 0.118	0.151	2.177	NA	Up
SUPT5H	O00267	protein	11.448 ± 4.302	16.105 ± 6.041	0.036	0.711	NA	Down
CLIC1	O00299	protein	0.077 ± 0.109	0.048 ± 0.080	0.446	1.629	NA	Up
QSOX1	O00391	protein	0.949 ± 0.637	0.752 ± 0.491	0.397	1.263	NA	Up
GOLIM4	O00461	protein	0.080 ± 0.119	0.084 ± 0.133	0.926	0.944	NA	Down
MANBA	O00462	protein	0.299 ± 0.224	0.312 ± 0.109	0.861	0.959	NA	Down
AGRN	O00468	protein	0.967 ± 0.296	0.814 ± 0.245	0.176	1.188	NA	Up
CHL1	O00533	protein	0.995 ± 0.546	1.355 ± 0.385	0.074	0.734	NA	Down
RNASET2	O00584	protein	1.307 ± 0.364	1.482 ± 0.468	0.307	0.882	NA	Down
ISLR	O14498	protein	0.994 ± 0.490	0.801 ± 0.458	0.320	1.241	NA	Up
NCAN	O14594	protein	0.057 ± 0.141	0.056 ± 0.120	0.978	1.027	NA	Up
ADAM10	O14672	protein	0.353 ± 0.232	0.351 ± 0.370	0.991	1.004	NA	Up
TPP1	O14773	protein	1.712 ± 0.814	2.225 ± 0.682	0.103	0.769	NA	Down
NRP1	O14786	protein	0.439 ± 0.173	0.332 ± 0.190	0.153	1.322	NA	Up
APOL1	O14791	protein	0.538 ± 0.571	0.447 ± 0.304	0.627	1.206	NA	Up
MSTN	O14793	protein	0.310 ± 0.300	0.472 ± 0.244	0.156	0.657	NA	Down
LECT2	O14960	protein	0.417 ± 0.291	0.389 ± 0.212	0.786	1.072	NA	Up
ATP2A1	O14983	protein	0.003 ± 0.012	0.073 ± 0.207	0.248	0.047	NA	Down
PLXNB2	O15031	protein	0.447 ± 0.175	0.431 ± 0.209	0.842	1.036	NA	Up
AREL1	O15033	protein	1.282 ± 1.732	1.063 ± 1.134	0.716	1.205	NA	Up
SEMA3E	O15041	protein	0.022 ± 0.054	0.009 ± 0.034	0.494	2.356	NA	Up
ARPC2	O15144	protein	0.247 ± 0.230	0.194 ± 0.235	0.573	1.274	NA	Up
ADAMDEC1	O15204	protein	0.116 ± 0.132	0.083 ± 0.116	0.506	1.407	NA	Up
VGF	O15240	protein	2.490 ± 1.556	2.552 ± 0.956	0.906	0.976	NA	Down
CHAD	O15335	protein	0.229 ± 0.168	0.111 ± 0.146	0.075	2.058	NA	Up
GPR37	O15354	protein	1.049 ± 0.393	1.400 ± 0.645	0.113	0.749	NA	Down
PHGDH	O43175	protein	0.134 ± 0.248	0.203 ± 0.439	0.633	0.662	NA	Down
TREH	O43280	protein	0.039 ± 0.072	0.000 ± 0.000	0.088	Inf	NA	Up
B4GALT5	O43286	protein	0.158 ± 0.211	0.234 ± 0.237	0.411	0.678	NA	Down
SART1	O43290	protein	0.539 ± 1.866	0.428 ± 1.291	0.866	1.258	NA	Up
SPINT2	O43291	protein	0.035 ± 0.058	0.043 ± 0.075	0.761	0.809	NA	Down
COCH	O43405	protein	0.492 ± 0.186	0.479 ± 0.295	0.898	1.026	NA	Up
B4GAT1	O43505	protein	3.615 ± 1.818	3.891 ± 1.382	0.676	0.929	NA	Down
SGCE	O43556	protein	0.066 ± 0.081	0.046 ± 0.071	0.532	1.418	NA	Up
ACTN4	O43707	protein	0.237 ± 0.222	0.270 ± 0.402	0.799	0.877	NA	Down
ANGPTL7	O43827	protein	4.292 ± 2.930	1.900 ± 0.890	0.018	2.259	NA	Up
CD5L	O43866	protein	2.710 ± 4.127	1.849 ± 1.467	0.506	1.466	NA	Up
SUSD5	O60279	protein	0.065 ± 0.113	0.046 ± 0.075	0.622	1.424	NA	Up
SPINK4	O60575	protein	0.177 ± 0.141	0.169 ± 0.120	0.873	1.051	NA	Up
H2BC12	O60814	protein	0.394 ± 0.506	0.195 ± 0.399	0.290	2.018	NA	Up
ZG16	O60844	protein	0.237 ± 0.205	0.261 ± 0.242	0.796	0.910	NA	Down
CUTA	O60888	protein	0.523 ± 0.396	0.994 ± 0.594	0.029	0.526	NA	Down
KERA	O60938	protein	1.985 ± 1.376	1.122 ± 0.416	0.057	1.770	NA	Up
KIF21B	O75037	protein	0.572 ± 1.983	2.026 ± 5.382	0.377	0.282	NA	Down
WDR1	O75083	protein	0.149 ± 0.193	0.069 ± 0.124	0.235	2.171	NA	Up
SLIT1	O75093	protein	1.026 ± 0.243	0.971 ± 0.401	0.680	1.057	NA	Up
CLASP2	O75122	protein	0.212 ± 0.429	0.190 ± 0.404	0.896	1.116	NA	Up
ICOSLG	O75144	protein	0.321 ± 0.140	0.260 ± 0.184	0.354	1.237	NA	Up
GGCT	O75223	protein	0.079 ± 0.153	0.029 ± 0.082	0.325	2.738	NA	Up
SEMA7A	O75326	protein	1.695 ± 1.181	2.669 ± 0.875	0.030	0.635	NA	Down
TBCA	O75347	protein	0.289 ± 0.280	0.199 ± 0.149	0.334	1.455	NA	Up
SH3BGRL	O75368	protein	0.329 ± 0.267	0.271 ± 0.154	0.518	1.215	NA	Up
CLN5	O75503	protein	0.400 ± 0.300	0.456 ± 0.232	0.606	0.876	NA	Down
SCGB2A1	O75556	protein	0.027 ± 0.078	0.041 ± 0.101	0.694	0.653	NA	Down
PGLYRP1	O75594	protein	0.237 ± 0.267	0.173 ± 0.208	0.516	1.367	NA	Up
LEFTY1	O75610	protein	0.126 ± 0.180	0.083 ± 0.100	0.477	1.513	NA	Up
CREG1	O75629	protein	0.295 ± 0.223	0.581 ± 0.316	0.015	0.507	NA	Down
FCN3	O75636	protein	3.490 ± 3.149	2.712 ± 1.480	0.447	1.287	NA	Up
SCRG1	O75711	protein	1.587 ± 0.650	1.579 ± 1.293	0.985	1.005	NA	Up
WDHD1	O75717	protein	21.288 ± 14.231	18.578 ± 16.745	0.666	1.146	NA	Up
B3GALNT1	O75752	protein	0.123 ± 0.145	0.125 ± 0.119	0.964	0.981	NA	Down
IDH1	O75874	protein	0.185 ± 0.163	0.228 ± 0.180	0.541	0.813	NA	Down
ATRN	O75882	protein	1.430 ± 0.648	1.405 ± 0.642	0.925	1.017	NA	Up
C1QL1	O75973	protein	0.255 ± 0.370	0.283 ± 0.113	0.806	0.902	NA	Down
STC2	O76061	protein	0.509 ± 0.257	0.558 ± 0.225	0.616	0.911	NA	Down
CCN5	O76076	protein	0.172 ± 0.164	0.154 ± 0.152	0.778	1.118	NA	Up
DDAH1	O94760	protein	0.082 ± 0.094	0.024 ± 0.087	0.128	3.375	NA	Up
BAIAP3	O94812	protein	0.280 ± 0.530	0.073 ± 0.101	0.208	3.856	NA	Up
MACF1	O94854	protein	0.170 ± 0.190	0.101 ± 0.093	0.268	1.691	NA	Up
NFASC	O94856	protein	0.143 ± 0.185	0.179 ± 0.158	0.610	0.800	NA	Down
ADGRL1	O94910	protein	2.832 ± 1.819	1.701 ± 1.353	0.095	1.665	NA	Up
ENDOD1	O94919	protein	0.215 ± 0.124	0.194 ± 0.173	0.737	1.105	NA	Up
USP19	O94966	protein	26.162 ± 7.651	13.146 ± 7.591	< 0.001	1.990	NA	Up
CLSTN1	O94985	protein	10.066 ± 3.029	12.704 ± 3.779	0.066	0.792	NA	Down
NXPH4	O95158	protein	0.006 ± 0.016	0.000 ± 0.000	0.208	Inf	NA	Up
UNC5C	O95185	protein	0.072 ± 0.066	0.050 ± 0.109	0.533	1.456	NA	Up
LYPD3	O95274	protein	0.627 ± 0.598	0.334 ± 0.211	0.131	1.878	NA	Up
PAPLN	O95428	protein	0.459 ± 0.217	0.441 ± 0.213	0.831	1.042	NA	Up
APOM	O95445	protein	4.843 ± 3.339	4.407 ± 3.012	0.736	1.099	NA	Up
ABCA1	O95477	protein	0.944 ± 0.422	0.835 ± 0.578	0.594	1.130	NA	Up
VNN1	O95497	protein	0.274 ± 0.178	0.247 ± 0.210	0.729	1.110	NA	Up
FSTL3	O95633	protein	0.284 ± 0.187	0.199 ± 0.128	0.202	1.429	NA	Up
KRT75	O95678	protein	0.111 ± 0.157	0.033 ± 0.118	0.175	3.392	NA	Up
EML2	O95834	protein	0.081 ± 0.199	0.020 ± 0.071	0.332	4.086	NA	Up
ANGPTL1	O95841	protein	0.002 ± 0.008	0.021 ± 0.051	0.213	0.108	NA	Down
OLFM2	O95897	protein	0.362 ± 0.214	0.522 ± 0.280	0.120	0.693	NA	Down
ITGBL1	O95965	protein	0.280 ± 0.211	0.174 ± 0.140	0.157	1.613	NA	Up
EFEMP2	O95967	protein	0.391 ± 0.272	0.328 ± 0.217	0.536	1.190	NA	Up
RECK	O95980	protein	2.408 ± 1.014	1.809 ± 1.004	0.152	1.331	NA	Up
IL18BP	O95998	protein	0.412 ± 0.392	0.244 ± 0.248	0.220	1.688	NA	Up
LDHA	P00338	protein	1.260 ± 0.761	0.910 ± 0.374	0.169	1.384	NA	Up
ALDH1A1	P00352	protein	0.584 ± 0.591	0.288 ± 0.244	0.128	2.031	NA	Up
SOD1	P00441	protein	8.192 ± 4.934	6.063 ± 1.757	0.180	1.351	NA	Up
CP	P00450	protein	118.073 ± 30.807	115.110 ± 32.801	0.818	1.026	NA	Up
F13A1	P00488	protein	0.169 ± 0.172	0.184 ± 0.218	0.847	0.917	NA	Down
PNP	P00491	protein	0.230 ± 0.594	0.118 ± 0.153	0.538	1.947	NA	Up
HPRT1	P00492	protein	0.121 ± 0.160	0.039 ± 0.069	0.121	3.133	NA	Up
PGK1	P00558	protein	1.143 ± 0.538	0.886 ± 0.465	0.217	1.290	NA	Up
AK1	P00568	protein	0.040 ± 0.097	0.121 ± 0.321	0.397	0.328	NA	Down
F2	P00734	protein	19.570 ± 8.882	13.585 ± 8.463	0.099	1.441	NA	Up
C1R	P00736	protein	6.141 ± 2.524	5.419 ± 2.709	0.497	1.133	NA	Up
HP	P00738	protein	65.655 ± 88.806	146.225 ± 197.280	0.200	0.449	NA	Down
HPR	P00739	protein	14.497 ± 17.039	31.208 ± 38.393	0.173	0.465	NA	Down
F9	P00740	protein	1.519 ± 0.786	1.190 ± 0.660	0.271	1.276	NA	Up
F10	P00742	protein	2.046 ± 0.636	1.486 ± 0.614	0.036	1.377	NA	Up
CFD	P00746	protein	31.307 ± 24.221	24.014 ± 20.319	0.426	1.304	NA	Up
PLG	P00747	protein	70.052 ± 29.768	57.117 ± 27.993	0.276	1.226	NA	Up
F12	P00748	protein	6.193 ± 2.524	6.003 ± 4.384	0.895	1.032	NA	Up
CFB	P00751	protein	33.738 ± 14.468	27.188 ± 11.439	0.225	1.241	NA	Up
CA1	P00915	protein	39.196 ± 62.351	12.279 ± 10.012	0.166	3.192	NA	Up
CA2	P00918	protein	2.517 ± 5.065	0.565 ± 0.410	0.210	4.458	NA	Up
SPINK1	P00995	protein	0.867 ± 1.112	0.999 ± 1.201	0.778	0.868	NA	Down
SERPINC1	P01008	protein	105.675 ± 37.900	69.968 ± 31.719	0.019	1.510	NA	Up
SERPINA1	P01009	protein	701.273 ± 241.410	559.040 ± 240.138	0.154	1.254	NA	Up
SERPINA3	P01011	protein	174.663 ± 80.121	155.834 ± 67.255	0.533	1.121	NA	Up
AGT	P01019	protein	93.586 ± 29.443	78.549 ± 37.286	0.273	1.191	NA	Up
A2M	P01023	protein	108.084 ± 113.056	101.399 ± 39.222	0.849	1.066	NA	Up
C3	P01024	protein	85.999 ± 50.329	77.647 ± 47.339	0.674	1.108	NA	Up
C5	P01031	protein	7.670 ± 4.650	7.131 ± 4.674	0.775	1.076	NA	Up
TIMP1	P01033	protein	12.075 ± 6.498	8.666 ± 3.516	0.126	1.393	NA	Up
CST3	P01034	protein	261.672 ± 105.007	254.050 ± 116.342	0.865	1.030	NA	Up
CST4	P01036	protein	0.979 ± 0.537	0.554 ± 0.498	0.053	1.766	NA	Up
CST1	P01037	protein	0.137 ± 0.141	0.212 ± 0.155	0.217	0.646	NA	Down
CSTA	P01040	protein	0.310 ± 0.285	0.419 ± 0.171	0.269	0.741	NA	Down
KNG1	P01042	protein	65.746 ± 29.470	49.388 ± 25.963	0.156	1.331	NA	Up
PDGFB	P01127	protein	0.108 ± 0.265	0.179 ± 0.380	0.590	0.603	NA	Down
LDLR	P01130	protein	0.038 ± 0.060	0.019 ± 0.036	0.352	2.018	NA	Up
NPPA	P01160	protein	0.121 ± 0.239	0.087 ± 0.126	0.669	1.387	NA	Up
OXT	P01178	protein	0.046 ± 0.090	0.016 ± 0.057	0.326	2.942	NA	Up
GH1	P01241	protein	2.566 ± 1.099	3.794 ± 1.506	0.029	0.676	NA	Down
IGF2	P01344	protein	3.285 ± 1.024	2.497 ± 0.874	0.051	1.315	NA	Up
JCHAIN	P01591	protein	3.695 ± 3.975	3.238 ± 2.446	0.736	1.141	NA	Up
IGKV1-39	P01597	protein	1.237 ± 0.585	0.967 ± 0.394	0.195	1.279	NA	Up
IGKV1-17	P01599	protein	1.127 ± 0.545	1.216 ± 1.028	0.787	0.927	NA	Down
IGKV1D-16	P01601	protein	0.941 ± 0.483	0.731 ± 0.499	0.296	1.287	NA	Up
IGKV1-5	P01602	protein	6.810 ± 2.212	7.168 ± 4.054	0.785	0.950	NA	Down
IGKV3-20	P01619	protein	29.574 ± 9.632	28.347 ± 11.476	0.774	1.043	NA	Up
IGLV1-47	P01700	protein	6.408 ± 2.758	6.576 ± 2.625	0.877	0.974	NA	Down
IGLV1-51	P01701	protein	16.490 ± 6.767	13.774 ± 6.727	0.325	1.197	NA	Up
IGLV1-40	P01703	protein	4.404 ± 2.085	3.559 ± 1.284	0.243	1.237	NA	Up
IGLV2-14	P01704	protein	0.000 ± 0.000	1.710 ± 3.057	0.067	0.000	NA	Down
IGLV2-23	P01705	protein	0.919 ± 0.761	0.351 ± 0.380	0.033	2.618	NA	Up
IGLV2-11	P01706	protein	3.805 ± 1.821	3.649 ± 1.658	0.825	1.043	NA	Up
IGLV2-8	P01709	protein	4.248 ± 1.893	5.132 ± 3.759	0.462	0.828	NA	Down
IGLV3-19	P01714	protein	5.313 ± 1.616	4.140 ± 1.069	0.047	1.283	NA	Up
IGLV3-1	P01715	protein	0.685 ± 0.309	1.046 ± 0.663	0.095	0.655	NA	Down
IGLV3-25	P01717	protein	6.790 ± 1.641	7.407 ± 3.263	0.553	0.917	NA	Down
IGLV3-27	P01718	protein	0.632 ± 0.250	0.623 ± 0.404	0.943	1.015	NA	Up
IGLV6-57	P01721	protein	0.360 ± 0.291	0.508 ± 0.314	0.232	0.708	NA	Down
IGHV1-69	P01742	protein	0.537 ± 0.271	0.406 ± 0.319	0.281	1.321	NA	Up
IGHV1-46	P01743	protein	3.216 ± 3.042	1.889 ± 0.910	0.171	1.702	NA	Up
IGHV3-23	P01764	protein	33.941 ± 13.480	35.139 ± 19.358	0.858	0.966	NA	Down
IGHV3-13	P01766	protein	29.211 ± 11.247	29.425 ± 10.736	0.962	0.993	NA	Down
IGHV3-33	P01772	protein	15.022 ± 4.567	17.575 ± 8.679	0.364	0.855	NA	Down
IGHV3-7	P01780	protein	18.804 ± 5.592	17.448 ± 9.432	0.664	1.078	NA	Up
IGHV3-9	P01782	protein	6.153 ± 2.683	5.731 ± 3.550	0.739	1.074	NA	Up
IGHV2-70	P01814	protein	1.013 ± 0.582	1.060 ± 0.554	0.841	0.956	NA	Down
IGHV2-5	P01817	protein	1.526 ± 0.612	1.402 ± 0.457	0.575	1.088	NA	Up
IGHV4-39	P01824	protein	1.078 ± 0.507	0.939 ± 0.525	0.507	1.148	NA	Up
PIGR	P01833	protein	1.290 ± 0.724	2.489 ± 5.242	0.430	0.518	NA	Down
IGKC	P01834	protein	253.771 ± 56.244	261.695 ± 100.955	0.809	0.970	NA	Down
IGHE	P01854	protein	0.000 ± 0.000	0.008 ± 0.030	0.337	0.000	NA	Down
IGHG1	P01857	protein	1004.380 ± 322.512	898.142 ± 243.885	0.367	1.118	NA	Up
IGHG2	P01859	protein	922.883 ± 291.575	868.251 ± 388.998	0.694	1.063	NA	Up
IGHG3	P01860	protein	20.101 ± 11.688	18.436 ± 14.223	0.751	1.090	NA	Up
IGHG4	P01861	protein	1577.739 ± 573.423	1303.550 ± 680.276	0.286	1.210	NA	Up
IGHM	P01871	protein	28.565 ± 42.893	14.807 ± 17.717	0.319	1.929	NA	Up
IGHA1	P01876	protein	184.377 ± 79.146	230.535 ± 202.178	0.457	0.800	NA	Down
IGHA2	P01877	protein	23.274 ± 13.695	24.027 ± 19.202	0.911	0.969	NA	Down
IGHD	P01880	protein	2.083 ± 2.423	0.614 ± 0.817	0.067	3.391	NA	Up
HLA-DRB1	P01911	protein	0.004 ± 0.012	0.018 ± 0.065	0.444	0.196	NA	Down
HBD	P02042	protein	158.296 ± 474.659	51.016 ± 48.079	0.452	3.103	NA	Up
MB	P02144	protein	0.512 ± 0.248	0.456 ± 0.307	0.618	1.123	NA	Up
COL1A1	P02452	protein	1.606 ± 0.902	1.475 ± 1.021	0.738	1.088	NA	Up
COL2A1	P02458	protein	3.214 ± 1.624	5.040 ± 2.884	0.064	0.638	NA	Down
COL3A1	P02461	protein	0.486 ± 0.189	0.433 ± 0.261	0.569	1.121	NA	Up
COL4A1	P02462	protein	0.743 ± 0.298	0.587 ± 0.274	0.188	1.265	NA	Up
CRYAA	P02489	protein	0.122 ± 0.361	0.078 ± 0.283	0.744	1.552	NA	Up
CRYAB	P02511	protein	0.107 ± 0.200	0.043 ± 0.092	0.332	2.466	NA	Up
KRT14	P02533	protein	3.694 ± 2.686	4.833 ± 2.477	0.283	0.764	NA	Down
KRT6A	P02538	protein	0.780 ± 0.701	0.844 ± 0.381	0.784	0.925	NA	Down
LMNA	P02545	protein	0.013 ± 0.045	0.006 ± 0.021	0.622	2.232	NA	Up
SPTA1	P02549	protein	0.373 ± 0.557	0.149 ± 0.231	0.216	2.506	NA	Up
APOA1	P02647	protein	355.637 ± 209.235	324.115 ± 175.934	0.689	1.097	NA	Up
APOE	P02649	protein	15.546 ± 12.621	18.091 ± 12.248	0.614	0.859	NA	Down
APOA2	P02652	protein	269.945 ± 141.394	254.420 ± 124.955	0.775	1.061	NA	Up
APOC1	P02654	protein	0.908 ± 0.590	1.143 ± 1.084	0.505	0.794	NA	Down
APOC2	P02655	protein	0.997 ± 0.919	1.388 ± 1.700	0.478	0.718	NA	Down
APOC3	P02656	protein	3.470 ± 2.642	2.812 ± 2.687	0.543	1.234	NA	Up
FGA	P02671	protein	43.088 ± 34.382	50.836 ± 43.045	0.623	0.848	NA	Down
FGB	P02675	protein	21.240 ± 23.302	28.663 ± 29.867	0.494	0.741	NA	Down
FGG	P02679	protein	39.279 ± 42.174	53.761 ± 56.973	0.476	0.731	NA	Down
SLC4A1	P02730	protein	0.914 ± 1.069	1.141 ± 1.623	0.682	0.801	NA	Down
CRP	P02741	protein	0.165 ± 0.330	0.299 ± 0.448	0.403	0.553	NA	Down
APCS	P02743	protein	0.759 ± 0.600	0.904 ± 0.816	0.616	0.840	NA	Down
C1QA	P02745	protein	3.332 ± 1.872	3.717 ± 1.898	0.615	0.897	NA	Down
C1QB	P02746	protein	15.244 ± 7.354	19.139 ± 9.725	0.269	0.797	NA	Down
C1QC	P02747	protein	6.000 ± 3.121	7.409 ± 4.057	0.339	0.810	NA	Down
C9	P02748	protein	9.234 ± 7.006	4.664 ± 3.263	0.057	1.980	NA	Up
APOH	P02749	protein	121.192 ± 39.950	103.024 ± 44.616	0.294	1.176	NA	Up
LRG1	P02750	protein	37.872 ± 11.521	25.425 ± 12.151	0.015	1.490	NA	Up
FN1	P02751	protein	9.224 ± 6.257	6.033 ± 3.386	0.136	1.529	NA	Up
RBP4	P02753	protein	120.018 ± 60.988	98.559 ± 40.207	0.316	1.218	NA	Up
AMBP	P02760	protein	64.174 ± 36.678	58.026 ± 36.888	0.680	1.106	NA	Up
ORM1	P02763	protein	733.642 ± 237.764	571.627 ± 223.600	0.093	1.283	NA	Up
AHSG	P02765	protein	169.863 ± 46.979	103.302 ± 58.169	0.004	1.644	NA	Up
TTR	P02766	protein	135.421 ± 45.818	156.362 ± 17.995	0.161	0.866	NA	Down
ALB	P02768	protein	13081.130 ± 3460.411	8817.708 ± 2637.777	0.002	1.484	NA	Up
GC	P02774	protein	192.861 ± 52.500	137.055 ± 57.102	0.018	1.407	NA	Up
PPBP	P02775	protein	2.323 ± 3.098	1.616 ± 1.042	0.465	1.437	NA	Up
TFRC	P02786	protein	0.287 ± 0.163	0.154 ± 0.158	0.050	1.866	NA	Up
TF	P02787	protein	1154.647 ± 295.843	1064.822 ± 184.190	0.379	1.084	NA	Up
LTF	P02788	protein	6.522 ± 6.152	9.407 ± 16.263	0.560	0.693	NA	Down
HPX	P02790	protein	481.420 ± 181.650	344.943 ± 153.502	0.056	1.396	NA	Up
FTL	P02792	protein	0.054 ± 0.117	0.234 ± 0.721	0.392	0.232	NA	Down
FTH1	P02794	protein	0.000 ± 0.000	0.047 ± 0.141	0.253	0.000	NA	Down
PRH1	P02810	protein	0.077 ± 0.101	0.061 ± 0.117	0.707	1.274	NA	Up
ANG	P03950	protein	4.722 ± 2.252	5.188 ± 1.899	0.583	0.910	NA	Down
F11	P03951	protein	2.827 ± 1.533	2.545 ± 1.259	0.622	1.111	NA	Up
KLKB1	P03952	protein	3.622 ± 1.975	3.153 ± 1.978	0.559	1.149	NA	Up
SLPI	P03973	protein	2.113 ± 1.612	1.496 ± 0.646	0.236	1.412	NA	Up
C4BPA	P04003	protein	15.624 ± 17.865	14.759 ± 12.160	0.890	1.059	NA	Up
VTN	P04004	protein	23.708 ± 20.544	19.787 ± 12.811	0.578	1.198	NA	Up
CAT	P04040	protein	4.293 ± 7.068	1.676 ± 1.057	0.229	2.562	NA	Up
PLA2G1B	P04054	protein	0.056 ± 0.114	0.019 ± 0.053	0.331	2.867	NA	Up
FUCA1	P04066	protein	0.649 ± 0.337	0.675 ± 0.163	0.813	0.962	NA	Down
PROC	P04070	protein	0.730 ± 0.319	0.520 ± 0.335	0.121	1.406	NA	Up
ALDOA	P04075	protein	0.790 ± 0.366	0.695 ± 0.329	0.505	1.136	NA	Up
CSTB	P04080	protein	0.640 ± 0.627	0.558 ± 0.560	0.732	1.148	NA	Up
ANXA1	P04083	protein	0.041 ± 0.089	0.008 ± 0.029	0.248	5.004	NA	Up
APOB	P04114	protein	2.334 ± 3.819	0.994 ± 0.631	0.254	2.348	NA	Up
TFF1	P04155	protein	0.153 ± 0.267	0.170 ± 0.184	0.858	0.901	NA	Down
PRNP	P04156	protein	1.159 ± 0.494	0.939 ± 0.385	0.231	1.234	NA	Up
LCAT	P04180	protein	0.373 ± 0.265	0.348 ± 0.194	0.794	1.071	NA	Up
HRG	P04196	protein	60.955 ± 19.867	51.115 ± 22.837	0.261	1.193	NA	Up
IGLV7-43	P04211	protein	13.203 ± 5.382	14.534 ± 9.037	0.657	0.908	NA	Down
THY1	P04216	protein	0.861 ± 0.397	0.789 ± 0.312	0.625	1.090	NA	Up
A1BG	P04217	protein	113.814 ± 30.173	80.399 ± 34.257	0.016	1.416	NA	Up
CD74	P04233	protein	0.460 ± 0.316	0.519 ± 0.379	0.675	0.886	NA	Down
KRT6B	P04259	protein	0.095 ± 0.258	0.188 ± 0.156	0.294	0.504	NA	Down
KRT1	P04264	protein	28.608 ± 17.161	41.052 ± 21.168	0.119	0.697	NA	Down
S100B	P04271	protein	0.019 ± 0.051	0.009 ± 0.032	0.547	2.209	NA	Up
VWF	P04275	protein	0.220 ± 0.210	0.223 ± 0.168	0.966	0.985	NA	Down
SHBG	P04278	protein	0.764 ± 0.787	0.448 ± 0.310	0.214	1.706	NA	Up
GAPDH	P04406	protein	1.645 ± 0.637	1.854 ± 0.909	0.511	0.887	NA	Down
IGKV1-16	P04430	protein	0.512 ± 0.282	0.910 ± 0.871	0.140	0.562	NA	Down
HLA-A	P04439	protein	0.070 ± 0.122	0.054 ± 0.105	0.726	1.299	NA	Up
MT1E	P04732	protein	0.195 ± 0.417	0.079 ± 0.086	0.360	2.486	NA	Up
AMY2A	P04746	protein	0.259 ± 0.151	0.175 ± 0.141	0.168	1.475	NA	Up
HSPB1	P04792	protein	0.344 ± 0.507	0.140 ± 0.160	0.206	2.455	NA	Up
RPN1	P04843	protein	0.023 ± 0.078	0.021 ± 0.039	0.966	1.050	NA	Up
IGF1	P05019	protein	0.156 ± 0.155	0.086 ± 0.142	0.256	1.809	NA	Up
ATP1A1	P05023	protein	0.038 ± 0.072	0.040 ± 0.076	0.959	0.962	NA	Down
CHGB	P05060	protein	1.238 ± 0.511	1.472 ± 0.541	0.278	0.841	NA	Down
APP	P05067	protein	1.467 ± 0.724	1.642 ± 0.668	0.536	0.893	NA	Down
APOD	P05090	protein	55.245 ± 51.780	29.434 ± 13.696	0.119	1.877	NA	Up
S100A8	P05109	protein	0.246 ± 0.454	0.368 ± 0.389	0.480	0.668	NA	Down
SERPINE1	P05121	protein	0.507 ± 0.622	0.302 ± 0.159	0.289	1.678	NA	Up
SLC25A5	P05141	protein	0.145 ± 0.173	0.355 ± 0.297	0.042	0.409	NA	Down
SERPINA5	P05154	protein	2.753 ± 1.582	3.842 ± 1.860	0.128	0.717	NA	Down
SERPING1	P05155	protein	143.002 ± 29.390	146.908 ± 42.712	0.791	0.973	NA	Down
CFI	P05156	protein	60.233 ± 18.180	55.702 ± 19.580	0.554	1.081	NA	Up
F13B	P05160	protein	1.487 ± 0.935	1.305 ± 0.608	0.575	1.139	NA	Up
MPO	P05164	protein	0.025 ± 0.085	0.008 ± 0.027	0.517	3.283	NA	Up
ICAM1	P05362	protein	0.394 ± 0.130	0.486 ± 0.334	0.372	0.811	NA	Down
RPLP0	P05388	protein	0.016 ± 0.038	0.056 ± 0.140	0.346	0.293	NA	Down
SCG5	P05408	protein	3.908 ± 2.132	4.031 ± 1.803	0.878	0.969	NA	Down
FABP3	P05413	protein	0.111 ± 0.230	0.078 ± 0.161	0.688	1.417	NA	Up
REG1A	P05451	protein	0.338 ± 0.346	0.444 ± 0.357	0.456	0.760	NA	Down
CLEC3B	P05452	protein	8.521 ± 2.334	5.900 ± 2.525	0.013	1.444	NA	Up
SERPINA7	P05543	protein	14.673 ± 4.981	10.294 ± 4.134	0.027	1.425	NA	Up
SERPIND1	P05546	protein	8.132 ± 6.352	5.548 ± 3.969	0.242	1.466	NA	Up
KRT8	P05787	protein	0.119 ± 0.280	0.000 ± 0.000	0.168	Inf	NA	Up
MYL1	P05976	protein	0.103 ± 0.357	0.382 ± 1.124	0.410	0.270	NA	Down
COL5A2	P05997	protein	0.130 ± 0.140	0.119 ± 0.144	0.841	1.097	NA	Up
BCHE	P06276	protein	0.889 ± 0.680	0.903 ± 0.361	0.952	0.985	NA	Down
IGKV2-30	P06310	protein	6.968 ± 3.280	7.743 ± 4.348	0.618	0.900	NA	Down
IGKV4-1	P06312	protein	24.390 ± 8.766	23.681 ± 10.802	0.858	1.030	NA	Up
IGHV4-34	P06331	protein	1.407 ± 0.594	1.308 ± 0.791	0.725	1.076	NA	Up
GSN	P06396	protein	26.020 ± 18.833	16.427 ± 10.617	0.139	1.584	NA	Up
ATP5F1B	P06576	protein	0.023 ± 0.058	0.047 ± 0.117	0.512	0.481	NA	Down
C2	P06681	protein	6.923 ± 2.402	5.122 ± 2.396	0.074	1.352	NA	Up
S100A9	P06702	protein	0.465 ± 0.513	0.480 ± 0.368	0.936	0.969	NA	Down
S100A6	P06703	protein	1.446 ± 1.850	0.612 ± 0.429	0.154	2.361	NA	Up
APOA4	P06727	protein	68.010 ± 57.618	54.695 ± 38.708	0.509	1.243	NA	Up
CKM	P06732	protein	0.179 ± 0.239	0.292 ± 0.658	0.570	0.612	NA	Down
ENO1	P06733	protein	2.774 ± 1.558	1.495 ± 0.768	0.021	1.855	NA	Up
GPI	P06744	protein	0.728 ± 0.396	0.516 ± 0.252	0.130	1.411	NA	Up
HEXA	P06865	protein	1.158 ± 0.442	1.275 ± 0.355	0.476	0.908	NA	Down
DBI	P07108	protein	2.144 ± 3.351	1.152 ± 0.899	0.339	1.862	NA	Up
FABP1	P07148	protein	0.914 ± 0.664	0.782 ± 0.852	0.670	1.168	NA	Up
LDHB	P07195	protein	1.028 ± 0.838	0.605 ± 0.261	0.118	1.699	NA	Up
PROS1	P07225	protein	2.599 ± 1.159	2.333 ± 0.760	0.510	1.114	NA	Up
ASGR2	P07307	protein	3.588 ± 3.072	2.660 ± 2.347	0.409	1.349	NA	Up
CSF1R	P07333	protein	1.554 ± 0.453	1.726 ± 0.817	0.517	0.900	NA	Down
CTSD	P07339	protein	17.262 ± 12.329	17.465 ± 9.302	0.964	0.988	NA	Down
ANXA2	P07355	protein	0.507 ± 0.486	0.282 ± 0.163	0.149	1.800	NA	Up
C8A	P07357	protein	4.261 ± 2.581	3.321 ± 2.205	0.340	1.283	NA	Up
C8B	P07358	protein	3.803 ± 2.294	2.979 ± 2.108	0.361	1.276	NA	Up
GP1BA	P07359	protein	0.255 ± 0.425	0.259 ± 0.217	0.979	0.986	NA	Down
C8G	P07360	protein	1.913 ± 1.140	1.553 ± 0.885	0.391	1.232	NA	Up
CA3	P07451	protein	1.901 ± 1.418	1.237 ± 0.577	0.153	1.536	NA	Up
PRSS1	P07477	protein	4.058 ± 1.376	4.642 ± 1.824	0.374	0.874	NA	Down
PRSS2	P07478	protein	0.615 ± 0.308	1.209 ± 0.732	0.016	0.509	NA	Down
DCN	P07585	protein	1.879 ± 0.693	1.252 ± 0.570	0.023	1.501	NA	Up
PSAP	P07602	protein	14.987 ± 5.061	14.646 ± 4.991	0.867	1.023	NA	Up
HEXB	P07686	protein	1.034 ± 0.341	1.312 ± 0.407	0.076	0.788	NA	Down
CTSL	P07711	protein	1.334 ± 0.412	1.544 ± 0.315	0.169	0.864	NA	Down
PFN1	P07737	protein	1.028 ± 0.597	0.915 ± 0.413	0.590	1.124	NA	Up
BPGM	P07738	protein	2.411 ± 1.829	1.334 ± 0.514	0.071	1.807	NA	Up
CTSB	P07858	protein	2.237 ± 0.484	2.714 ± 1.228	0.213	0.824	NA	Down
HSP90AA1	P07900	protein	1.681 ± 0.915	1.528 ± 1.525	0.763	1.100	NA	Up
SFTPB	P07988	protein	0.119 ± 0.183	0.148 ± 0.413	0.823	0.805	NA	Down
THBS1	P07996	protein	0.473 ± 0.164	0.287 ± 0.228	0.028	1.650	NA	Up
RNASE1	P07998	protein	43.505 ± 17.603	41.021 ± 14.522	0.705	1.061	NA	Up
COL1A2	P08123	protein	1.691 ± 0.813	1.610 ± 0.577	0.779	1.050	NA	Up
NGFR	P08138	protein	0.293 ± 0.177	0.396 ± 0.228	0.217	0.739	NA	Down
CD55	P08174	protein	0.351 ± 0.158	0.374 ± 0.133	0.697	0.938	NA	Down
SERPINA6	P08185	protein	16.926 ± 5.596	10.222 ± 3.932	0.003	1.656	NA	Up
SLC3A2	P08195	protein	0.454 ± 0.157	0.366 ± 0.175	0.196	1.242	NA	Up
ELANE	P08246	protein	0.057 ± 0.151	0.095 ± 0.125	0.502	0.600	NA	Down
MMP2	P08253	protein	2.310 ± 1.170	1.675 ± 0.669	0.117	1.379	NA	Up
MMP3	P08254	protein	0.054 ± 0.131	0.010 ± 0.036	0.286	5.330	NA	Up
GSTA1	P08263	protein	0.453 ± 0.510	0.620 ± 0.724	0.510	0.731	NA	Down
SOD3	P08294	protein	3.576 ± 0.645	3.241 ± 1.265	0.411	1.103	NA	Up
MGP	P08493	protein	2.778 ± 1.759	2.216 ± 0.906	0.336	1.253	NA	Up
LPA	P08519	protein	5.683 ± 2.184	4.631 ± 2.290	0.252	1.227	NA	Up
CD14	P08571	protein	3.599 ± 2.787	2.819 ± 1.483	0.400	1.277	NA	Up
COL4A2	P08572	protein	0.543 ± 0.354	0.275 ± 0.336	0.066	1.973	NA	Up
MET	P08581	protein	0.116 ± 0.093	0.120 ± 0.093	0.909	0.964	NA	Down
CFH	P08603	protein	26.564 ± 18.208	25.306 ± 15.162	0.853	1.050	NA	Up
FCGR3A	P08637	protein	0.485 ± 0.137	0.577 ± 0.288	0.318	0.841	NA	Down
VIM	P08670	protein	0.920 ± 1.232	0.611 ± 0.617	0.445	1.506	NA	Up
SERPINF2	P08697	protein	34.461 ± 14.561	24.117 ± 10.469	0.057	1.429	NA	Up
KRT19	P08727	protein	9.912 ± 5.606	13.922 ± 6.677	0.117	0.712	NA	Down
KRT7	P08729	protein	1.711 ± 1.181	1.966 ± 1.132	0.588	0.870	NA	Down
ANXA5	P08758	protein	0.101 ± 0.145	0.035 ± 0.068	0.171	2.879	NA	Up
KRT16	P08779	protein	0.939 ± 1.070	0.779 ± 0.409	0.635	1.205	NA	Up
ENO2	P09104	protein	2.826 ± 1.825	1.975 ± 0.728	0.154	1.431	NA	Up
DBH	P09172	protein	4.063 ± 3.930	4.013 ± 1.491	0.968	1.012	NA	Up
GSTP1	P09211	protein	1.196 ± 0.799	0.750 ± 0.414	0.102	1.594	NA	Up
LGALS1	P09382	protein	1.423 ± 1.089	0.978 ± 0.582	0.226	1.455	NA	Up
RBP1	P09455	protein	0.641 ± 1.054	0.193 ± 0.190	0.173	3.327	NA	Up
FBP1	P09467	protein	0.016 ± 0.055	0.037 ± 0.118	0.561	0.425	NA	Down
SPARC	P09486	protein	3.587 ± 1.437	3.041 ± 1.035	0.292	1.179	NA	Up
CSF1	P09603	protein	1.434 ± 0.842	1.641 ± 0.627	0.496	0.874	NA	Down
HNRNPA1	P09651	protein	0.010 ± 0.033	0.037 ± 0.112	0.416	0.260	NA	Down
CTSH	P09668	protein	0.853 ± 0.488	1.007 ± 0.552	0.465	0.847	NA	Down
C1S	P09871	protein	7.147 ± 1.907	6.274 ± 2.540	0.339	1.139	NA	Up
POLA1	P09884	protein	0.387 ± 0.331	0.465 ± 0.391	0.595	0.833	NA	Down
UCHL1	P09936	protein	0.173 ± 0.195	0.156 ± 0.206	0.828	1.113	NA	Up
LTA4H	P09960	protein	0.186 ± 0.197	0.187 ± 0.264	0.988	0.992	NA	Down
ALDOC	P09972	protein	0.238 ± 0.170	0.324 ± 0.153	0.199	0.734	NA	Down
C4A	P0C0L4	protein	47.260 ± 17.694	53.138 ± 28.093	0.535	0.889	NA	Down
C4B	P0C0L5	protein	25.963 ± 10.229	31.199 ± 17.072	0.359	0.832	NA	Down
H2AZ1	P0C0S5	protein	0.020 ± 0.070	0.145 ± 0.177	0.032	0.140	NA	Down
IGLC6	P0CF74	protein	17.777 ± 6.853	18.591 ± 12.044	0.836	0.956	NA	Down
POTEI	P0CG38	protein	0.075 ± 0.117	0.051 ± 0.078	0.561	1.466	NA	Up
SAA1	P0DJI8	protein	1.258 ± 1.168	1.898 ± 2.504	0.419	0.663	NA	Down
SAA2	P0DJI9	protein	0.520 ± 0.539	0.941 ± 1.635	0.394	0.553	NA	Down
CSH1	P0DML2	protein	3.014 ± 1.000	4.493 ± 1.488	0.008	0.671	NA	Down
HSPA1A	P0DMV8	protein	0.772 ± 1.324	0.382 ± 0.446	0.350	2.019	NA	Up
IGLC2	P0DOY2	protein	152.494 ± 35.064	179.770 ± 117.543	0.437	0.848	NA	Down
IGLC3	P0DOY3	protein	0.156 ± 0.159	0.164 ± 0.158	0.894	0.948	NA	Down
CALM1	P0DP23	protein	1.740 ± 0.967	1.149 ± 0.488	0.075	1.514	NA	Up
SLURP2	P0DP57	protein	0.057 ± 0.115	0.076 ± 0.158	0.724	0.742	NA	Down
LYNX1	P0DP58	protein	0.887 ± 0.404	0.880 ± 0.459	0.971	1.007	NA	Up
IGHV3-38-3	P0DTE1	protein	0.408 ± 0.199	0.294 ± 0.202	0.167	1.390	NA	Up
SRGN	P10124	protein	0.153 ± 0.169	0.159 ± 0.200	0.938	0.964	NA	Down
RNASE2	P10153	protein	0.957 ± 0.825	0.637 ± 0.307	0.227	1.502	NA	Up
MYB	P10242	protein	0.510 ± 0.375	0.778 ± 0.294	0.062	0.656	NA	Down
GAA	P10253	protein	0.190 ± 0.179	0.195 ± 0.105	0.934	0.975	NA	Down
SPP1	P10451	protein	19.704 ± 14.692	13.655 ± 4.380	0.194	1.443	NA	Up
PTPRF	P10586	protein	0.238 ± 0.274	0.190 ± 0.211	0.628	1.254	NA	Up
TXN	P10599	protein	1.771 ± 2.152	0.798 ± 0.484	0.152	2.219	NA	Up
CTSA	P10619	protein	0.104 ± 0.141	0.206 ± 0.108	0.057	0.506	NA	Down
C7	P10643	protein	7.498 ± 2.983	6.643 ± 2.803	0.469	1.129	NA	Up
CHGA	P10645	protein	0.939 ± 0.379	1.237 ± 0.827	0.257	0.759	NA	Down
RBP3	P10745	protein	9.443 ± 11.017	11.368 ± 10.111	0.654	0.831	NA	Down
HSPD1	P10809	protein	0.813 ± 0.617	1.446 ± 0.732	0.028	0.562	NA	Down
CLU	P10909	protein	90.217 ± 66.905	111.811 ± 55.829	0.393	0.807	NA	Down
HSPA5	P11021	protein	0.451 ± 0.095	0.417 ± 0.142	0.485	1.082	NA	Up
LAMC1	P11047	protein	1.114 ± 1.272	0.769 ± 1.209	0.495	1.449	NA	Up
HSPA8	P11142	protein	0.080 ± 0.103	0.034 ± 0.068	0.208	2.347	NA	Up
MBL2	P11226	protein	0.814 ± 0.504	0.385 ± 0.278	0.018	2.117	NA	Up
SPTB	P11277	protein	0.042 ± 0.088	0.275 ± 0.522	0.139	0.154	NA	Down
LAMP1	P11279	protein	1.018 ± 0.351	0.857 ± 0.376	0.280	1.188	NA	Up
FGFR1	P11362	protein	0.368 ± 0.166	0.302 ± 0.211	0.397	1.216	NA	Up
MTHFD1	P11586	protein	0.089 ± 0.150	0.082 ± 0.125	0.897	1.088	NA	Up
SCGB1A1	P11684	protein	1.999 ± 2.958	2.216 ± 2.877	0.855	0.902	NA	Down
KRT3	P12035	protein	0.227 ± 0.554	0.142 ± 0.159	0.617	1.597	NA	Up
COL6A1	P12109	protein	0.845 ± 0.349	0.814 ± 0.283	0.809	1.038	NA	Up
COL6A2	P12110	protein	0.284 ± 0.226	0.221 ± 0.234	0.502	1.285	NA	Up
COL6A3	P12111	protein	3.359 ± 2.338	2.711 ± 1.833	0.452	1.239	NA	Up
SLC25A6	P12236	protein	0.004 ± 0.015	0.000 ± 0.000	0.339	Inf	NA	Up
F5	P12259	protein	1.098 ± 0.308	1.069 ± 0.419	0.841	1.028	NA	Up
RLBP1	P12271	protein	0.085 ± 0.164	0.004 ± 0.014	0.113	22.335	NA	Up
PIP	P12273	protein	9.113 ± 12.094	15.651 ± 41.131	0.592	0.582	NA	Down
CKB	P12277	protein	0.159 ± 0.256	0.038 ± 0.097	0.148	4.154	NA	Up
FCGR2A	P12318	protein	0.549 ± 0.259	0.572 ± 0.303	0.842	0.960	NA	Down
CDH1	P12830	protein	0.434 ± 0.174	0.359 ± 0.252	0.394	1.208	NA	Up
MLN	P12872	protein	0.095 ± 0.271	0.237 ± 0.412	0.314	0.400	NA	Down
MYH1	P12882	protein	0.138 ± 0.480	0.624 ± 1.500	0.286	0.222	NA	Down
IFI30	P13284	protein	0.189 ± 0.247	0.336 ± 0.269	0.170	0.564	NA	Down
LAMP2	P13473	protein	1.226 ± 0.382	1.445 ± 0.711	0.343	0.848	NA	Down
CCL2	P13500	protein	0.134 ± 0.135	0.095 ± 0.082	0.402	1.406	NA	Up
SCG2	P13521	protein	0.567 ± 0.253	0.597 ± 0.280	0.782	0.950	NA	Down
MYH6	P13533	protein	0.032 ± 0.083	0.293 ± 0.736	0.227	0.109	NA	Down
MYH8	P13535	protein	1.111 ± 0.434	1.242 ± 0.651	0.558	0.895	NA	Down
NCAM1	P13591	protein	1.658 ± 0.772	2.124 ± 0.744	0.138	0.780	NA	Down
ICAM2	P13598	protein	0.374 ± 0.232	0.253 ± 0.167	0.153	1.479	NA	Up
VCAN	P13611	protein	0.417 ± 0.274	0.545 ± 0.285	0.263	0.765	NA	Down
EEF2	P13639	protein	0.416 ± 0.393	0.626 ± 0.849	0.434	0.665	NA	Down
KRT10	P13645	protein	4.987 ± 2.967	7.275 ± 4.191	0.128	0.685	NA	Down
KRT13	P13646	protein	0.491 ± 1.138	0.000 ± 0.000	0.163	Inf	NA	Up
KRT5	P13647	protein	2.055 ± 3.114	2.001 ± 1.220	0.956	1.027	NA	Up
C6	P13671	protein	5.519 ± 2.897	4.300 ± 2.736	0.292	1.283	NA	Up
HLA-E	P13747	protein	0.165 ± 0.170	0.160 ± 0.251	0.951	1.033	NA	Up
LCP1	P13796	protein	0.595 ± 0.345	0.416 ± 0.288	0.177	1.428	NA	Up
ENO3	P13929	protein	0.673 ± 0.740	0.732 ± 1.597	0.906	0.919	NA	Down
CD59	P13987	protein	4.994 ± 2.614	4.281 ± 2.118	0.464	1.167	NA	Up
SELL	P14151	protein	1.473 ± 0.508	0.916 ± 0.464	0.009	1.608	NA	Up
MIF	P14174	protein	0.738 ± 0.581	0.428 ± 0.373	0.133	1.725	NA	Up
CD99	P14209	protein	1.731 ± 2.345	1.994 ± 2.588	0.792	0.868	NA	Down
PRKCSH	P14314	protein	0.303 ± 0.258	0.376 ± 0.214	0.455	0.807	NA	Down
ATP1B2	P14415	protein	0.118 ± 0.230	0.079 ± 0.176	0.643	1.492	NA	Up
NID1	P14543	protein	0.362 ± 0.108	0.242 ± 0.155	0.035	1.496	NA	Up
AKR1A1	P14550	protein	0.451 ± 0.467	0.383 ± 0.544	0.740	1.178	NA	Up
PLA2G2A	P14555	protein	0.164 ± 0.152	0.144 ± 0.334	0.849	1.138	NA	Up
PKM	P14618	protein	0.393 ± 0.189	0.377 ± 0.173	0.823	1.044	NA	Up
HSP90B1	P14625	protein	0.493 ± 0.402	0.822 ± 0.450	0.066	0.600	NA	Down
MMP9	P14780	protein	0.307 ± 0.232	0.281 ± 0.302	0.812	1.092	NA	Up
CPB1	P15086	protein	0.033 ± 0.078	0.014 ± 0.050	0.482	2.360	NA	Up
FABP4	P15090	protein	0.826 ± 0.503	0.846 ± 0.610	0.930	0.976	NA	Down
AKR1B1	P15121	protein	0.237 ± 0.203	0.163 ± 0.122	0.289	1.455	NA	Up
PVR	P15151	protein	0.453 ± 0.292	0.455 ± 0.236	0.987	0.996	NA	Down
CPN1	P15169	protein	1.145 ± 0.940	0.915 ± 0.699	0.499	1.251	NA	Up
ARSA	P15289	protein	0.142 ± 0.126	0.154 ± 0.104	0.794	0.921	NA	Down
B4GALT1	P15291	protein	0.314 ± 0.274	0.222 ± 0.228	0.376	1.412	NA	Up
EZR	P15311	protein	0.914 ± 0.331	0.595 ± 0.379	0.035	1.536	NA	Up
FOLR1	P15328	protein	0.224 ± 0.209	0.212 ± 0.180	0.875	1.059	NA	Up
CD46	P15529	protein	0.010 ± 0.023	0.020 ± 0.038	0.447	0.508	NA	Down
NME1	P15531	protein	0.574 ± 0.600	0.281 ± 0.169	0.128	2.040	NA	Up
GNS	P15586	protein	1.050 ± 0.414	1.247 ± 0.499	0.294	0.842	NA	Down
IGLL1	P15814	protein	5.046 ± 1.426	5.491 ± 3.307	0.664	0.919	NA	Down
ARSB	P15848	protein	0.099 ± 0.145	0.138 ± 0.188	0.570	0.720	NA	Down
RPS2	P15880	protein	0.201 ± 0.255	0.237 ± 0.438	0.803	0.849	NA	Down
TIMP2	P16035	protein	4.642 ± 1.210	3.700 ± 1.098	0.054	1.255	NA	Up
CD44	P16070	protein	2.462 ± 0.487	2.378 ± 0.782	0.747	1.036	NA	Up
SELP	P16109	protein	0.010 ± 0.033	0.007 ± 0.024	0.803	1.444	NA	Up
CBR1	P16152	protein	0.129 ± 0.192	0.098 ± 0.132	0.649	1.312	NA	Up
ANK1	P16157	protein	0.001 ± 0.005	0.020 ± 0.040	0.117	0.072	NA	Down
H1-3	P16402	protein	0.078 ± 0.184	0.047 ± 0.129	0.630	1.665	NA	Up
EPB42	P16452	protein	0.000 ± 0.000	0.013 ± 0.048	0.337	0.000	NA	Down
PCSK2	P16519	protein	0.069 ± 0.083	0.163 ± 0.121	0.034	0.425	NA	Down
ATP2A2	P16615	protein	0.307 ± 0.131	0.496 ± 0.406	0.133	0.619	NA	Down
CPE	P16870	protein	2.170 ± 1.542	2.738 ± 1.705	0.391	0.793	NA	Down
FAH	P16930	protein	0.331 ± 0.188	0.242 ± 0.175	0.238	1.365	NA	Up
NAGA	P17050	protein	0.282 ± 0.140	0.478 ± 0.217	0.013	0.590	NA	Down
HSPA6	P17066	protein	0.162 ± 0.448	0.046 ± 0.091	0.396	3.551	NA	Up
GOT1	P17174	protein	0.218 ± 0.207	0.340 ± 0.204	0.152	0.642	NA	Down
TYRP1	P17643	protein	0.466 ± 0.228	0.409 ± 0.232	0.549	1.137	NA	Up
GM2A	P17900	protein	1.137 ± 0.619	1.307 ± 0.578	0.486	0.870	NA	Down
LGALS3	P17931	protein	0.009 ± 0.032	0.032 ± 0.116	0.502	0.283	NA	Down
IGFBP3	P17936	protein	3.309 ± 1.492	2.542 ± 1.133	0.165	1.302	NA	Up
FLT1	P17948	protein	197.300 ± 637.118	9.087 ± 6.354	0.328	21.713	NA	Up
PSMC3	P17980	protein	0.036 ± 0.058	0.079 ± 0.158	0.371	0.458	NA	Down
IGFBP2	P18065	protein	3.639 ± 1.705	3.083 ± 1.625	0.414	1.180	NA	Up
RPL35A	P18077	protein	0.117 ± 0.165	0.158 ± 0.483	0.779	0.743	NA	Down
LBP	P18428	protein	0.517 ± 0.694	0.306 ± 0.266	0.341	1.686	NA	Up
RPL17	P18621	protein	0.174 ± 0.265	0.099 ± 0.164	0.408	1.765	NA	Up
PGAM1	P18669	protein	0.957 ± 0.545	0.666 ± 0.363	0.135	1.438	NA	Up
KRT15	P19012	protein	0.055 ± 0.192	0.000 ± 0.000	0.339	Inf	NA	Up
PAM	P19021	protein	0.745 ± 0.222	0.874 ± 0.209	0.148	0.852	NA	Down
CDH2	P19022	protein	5.300 ± 1.517	5.433 ± 2.009	0.852	0.975	NA	Down
VCAM1	P19320	protein	0.382 ± 0.210	0.262 ± 0.151	0.118	1.460	NA	Up
NCL	P19338	protein	0.359 ± 0.550	0.549 ± 0.932	0.538	0.654	NA	Down
ORM2	P19652	protein	238.119 ± 82.555	170.190 ± 58.180	0.029	1.399	NA	Up
ITIH2	P19823	protein	9.303 ± 5.202	7.897 ± 6.531	0.556	1.178	NA	Up
ITIH1	P19827	protein	11.300 ± 6.467	9.662 ± 7.043	0.550	1.169	NA	Up
PI3	P19957	protein	0.397 ± 0.404	0.317 ± 0.160	0.535	1.250	NA	Up
TRH	P20396	protein	1.362 ± 1.782	1.300 ± 0.929	0.915	1.048	NA	Up
PVALB	P20472	protein	0.276 ± 0.164	0.283 ± 0.192	0.922	0.975	NA	Down
PSMB1	P20618	protein	0.126 ± 0.199	0.016 ± 0.056	0.087	8.041	NA	Up
GZMH	P20718	protein	0.696 ± 0.603	0.554 ± 0.471	0.519	1.257	NA	Up
PZP	P20742	protein	0.364 ± 0.508	0.436 ± 0.620	0.754	0.835	NA	Down
OGN	P20774	protein	2.924 ± 3.641	3.186 ± 3.332	0.853	0.918	NA	Down
EFNA1	P20827	protein	1.421 ± 0.478	1.442 ± 0.430	0.908	0.985	NA	Down
COL9A1	P20849	protein	1.379 ± 0.679	1.389 ± 0.538	0.967	0.993	NA	Down
C4BPB	P20851	protein	0.411 ± 0.794	0.526 ± 0.490	0.672	0.782	NA	Down
COL5A1	P20908	protein	0.511 ± 0.317	0.447 ± 0.163	0.540	1.143	NA	Up
PTN	P21246	protein	2.389 ± 1.419	3.328 ± 1.356	0.105	0.718	NA	Down
FLNA	P21333	protein	0.087 ± 0.186	0.034 ± 0.053	0.358	2.566	NA	Up
MDK	P21741	protein	0.453 ± 0.189	0.511 ± 0.266	0.532	0.886	NA	Down
VDAC1	P21796	protein	0.136 ± 0.149	0.147 ± 0.203	0.874	0.923	NA	Down
BGN	P21810	protein	0.203 ± 0.117	0.140 ± 0.126	0.210	1.448	NA	Up
TGM2	P21980	protein	0.000 ± 0.000	0.035 ± 0.126	0.337	0.000	NA	Down
PCMT1	P22061	protein	0.067 ± 0.085	0.070 ± 0.067	0.912	0.951	NA	Down
LPO	P22079	protein	0.052 ± 0.179	0.000 ± 0.000	0.339	Inf	NA	Up
IDS	P22304	protein	0.827 ± 0.411	1.296 ± 0.362	0.006	0.638	NA	Down
UBA1	P22314	protein	0.035 ± 0.086	0.067 ± 0.240	0.658	0.518	NA	Down
GPX3	P22352	protein	97.505 ± 55.893	146.090 ± 40.001	0.022	0.667	NA	Down
HNRNPA2B1	P22626	protein	0.215 ± 0.282	0.175 ± 0.336	0.752	1.226	NA	Up
IGFBP4	P22692	protein	7.696 ± 6.492	5.224 ± 2.483	0.236	1.473	NA	Up
CPN2	P22792	protein	1.767 ± 1.234	1.327 ± 1.049	0.349	1.331	NA	Up
PROZ	P22891	protein	0.407 ± 0.157	0.251 ± 0.178	0.029	1.620	NA	Up
MRC1	P22897	protein	0.439 ± 0.253	0.553 ± 0.348	0.357	0.794	NA	Down
CRYGS	P22914	protein	0.652 ± 0.737	0.746 ± 0.588	0.731	0.875	NA	Down
IGHV1-2	P23083	protein	32.124 ± 9.549	36.498 ± 19.795	0.486	0.880	NA	Down
FBLN1	P23142	protein	9.611 ± 3.423	7.861 ± 2.697	0.173	1.223	NA	Up
PPIB	P23284	protein	0.847 ± 0.307	0.594 ± 0.243	0.033	1.427	NA	Up
CBLN1	P23435	protein	0.173 ± 0.125	0.183 ± 0.184	0.872	0.944	NA	Down
PTPRG	P23470	protein	0.523 ± 0.147	0.577 ± 0.145	0.363	0.906	NA	Down
PTPRZ1	P23471	protein	0.847 ± 0.301	0.879 ± 0.299	0.794	0.964	NA	Down
OMG	P23515	protein	0.085 ± 0.101	0.161 ± 0.135	0.122	0.527	NA	Down
AHCY	P23526	protein	0.012 ± 0.036	0.007 ± 0.017	0.680	1.704	NA	Up
CFL1	P23528	protein	0.146 ± 0.178	0.173 ± 0.519	0.862	0.844	NA	Down
PRTN3	P24158	protein	0.037 ± 0.072	0.036 ± 0.089	0.989	1.013	NA	Up
MMP11	P24347	protein	0.166 ± 0.438	0.348 ± 0.434	0.308	0.477	NA	Down
EDNRB	P24530	protein	0.399 ± 0.248	0.303 ± 0.233	0.328	1.319	NA	Up
IGFBP6	P24592	protein	21.506 ± 11.518	19.648 ± 9.898	0.671	1.095	NA	Up
IGFBP5	P24593	protein	5.920 ± 2.749	4.356 ± 1.601	0.103	1.359	NA	Up
TNC	P24821	protein	0.286 ± 0.208	0.335 ± 0.199	0.551	0.853	NA	Down
AZGP1	P25311	protein	21.910 ± 17.527	14.184 ± 6.044	0.170	1.545	NA	Up
ATP5F1A	P25705	protein	0.537 ± 0.316	0.520 ± 0.316	0.897	1.032	NA	Up
CTSS	P25774	protein	0.514 ± 0.201	0.509 ± 0.459	0.970	1.011	NA	Up
PSMA1	P25786	protein	0.103 ± 0.142	0.021 ± 0.055	0.082	4.913	NA	Up
MSN	P26038	protein	0.374 ± 0.106	0.288 ± 0.125	0.077	1.296	NA	Up
S100A4	P26447	protein	1.769 ± 1.990	0.645 ± 0.444	0.080	2.744	NA	Up
MGAT1	P26572	protein	0.042 ± 0.079	0.068 ± 0.090	0.447	0.614	NA	Down
MST1	P26927	protein	1.385 ± 0.506	1.205 ± 0.618	0.433	1.149	NA	Up
CNTFR	P26992	protein	0.206 ± 0.220	0.181 ± 0.197	0.766	1.140	NA	Up
STOM	P27105	protein	0.018 ± 0.062	0.015 ± 0.053	0.892	1.215	NA	Up
PON1	P27169	protein	4.431 ± 2.706	4.141 ± 3.261	0.810	1.070	NA	Up
CALML3	P27482	protein	0.019 ± 0.067	0.000 ± 0.000	0.339	Inf	NA	Up
CALR	P27797	protein	0.898 ± 0.278	0.862 ± 0.185	0.712	1.041	NA	Up
CFP	P27918	protein	1.214 ± 0.744	1.083 ± 0.547	0.623	1.121	NA	Up
PSMA5	P28066	protein	0.000 ± 0.000	0.528 ± 1.905	0.337	0.000	NA	Down
LOX	P28300	protein	0.173 ± 0.190	0.286 ± 0.349	0.325	0.606	NA	Down
GRN	P28799	protein	0.697 ± 0.225	0.595 ± 0.242	0.283	1.173	NA	Up
LAP3	P28838	protein	0.039 ± 0.093	0.036 ± 0.091	0.935	1.084	NA	Up
CCN2	P29279	protein	1.881 ± 0.946	1.337 ± 0.551	0.099	1.408	NA	Up
COL4A5	P29400	protein	0.009 ± 0.024	0.016 ± 0.048	0.656	0.568	NA	Down
TKT	P29401	protein	1.637 ± 1.281	1.098 ± 0.801	0.228	1.490	NA	Up
SERPINA4	P29622	protein	6.628 ± 3.761	4.556 ± 2.564	0.127	1.455	NA	Up
CRABP1	P29762	protein	0.025 ± 0.087	0.000 ± 0.000	0.339	Inf	NA	Up
MARCKS	P29966	protein	0.456 ± 0.261	0.340 ± 0.244	0.267	1.339	NA	Up
PRDX6	P30041	protein	0.048 ± 0.113	0.000 ± 0.000	0.167	Inf	NA	Up
BLVRB	P30043	protein	1.429 ± 2.620	0.546 ± 0.345	0.271	2.615	NA	Up
PEBP1	P30086	protein	2.257 ± 2.815	1.039 ± 0.365	0.164	2.173	NA	Up
PDIA3	P30101	protein	0.301 ± 0.186	0.264 ± 0.157	0.599	1.140	NA	Up
AXL	P30530	protein	0.214 ± 0.177	0.275 ± 0.229	0.467	0.781	NA	Down
AGTR1	P30556	protein	2.907 ± 1.350	3.288 ± 1.435	0.500	0.884	NA	Down
SERPINB1	P30740	protein	0.242 ± 0.218	0.213 ± 0.124	0.691	1.136	NA	Up
ALDH3A1	P30838	protein	2.181 ± 2.172	1.836 ± 1.428	0.647	1.188	NA	Up
LCN1	P31025	protein	1.399 ± 0.608	1.254 ± 0.731	0.593	1.116	NA	Up
GDI1	P31150	protein	0.381 ± 0.281	0.295 ± 0.103	0.333	1.292	NA	Up
S100A7	P31151	protein	0.068 ± 0.101	0.101 ± 0.189	0.582	0.668	NA	Down
MAT2A	P31153	protein	0.678 ± 0.396	0.885 ± 0.484	0.254	0.767	NA	Down
CPS1	P31327	protein	0.488 ± 0.217	0.640 ± 0.426	0.271	0.763	NA	Down
YWHAB	P31946	protein	2.243 ± 1.149	1.159 ± 0.863	0.015	1.936	NA	Up
SFN	P31947	protein	1.637 ± 1.711	0.888 ± 0.440	0.166	1.843	NA	Up
S100A11	P31949	protein	0.327 ± 0.335	0.274 ± 0.304	0.689	1.190	NA	Up
L1CAM	P32004	protein	0.023 ± 0.059	0.030 ± 0.049	0.725	0.744	NA	Down
PRDX2	P32119	protein	2.252 ± 4.473	0.928 ± 0.767	0.332	2.428	NA	Up
CDH5	P33151	protein	0.713 ± 0.218	0.682 ± 0.351	0.792	1.045	NA	Up
MAN1A1	P33908	protein	0.571 ± 0.198	0.754 ± 0.226	0.042	0.757	NA	Down
GALNS	P34059	protein	0.059 ± 0.091	0.257 ± 0.187	0.003	0.228	NA	Down
RNASE4	P34096	protein	1.849 ± 0.502	1.825 ± 0.681	0.923	1.013	NA	Up
PRSS3	P35030	protein	4.369 ± 1.610	6.034 ± 2.996	0.097	0.724	NA	Down
RFC1	P35251	protein	1.133 ± 0.968	0.865 ± 0.965	0.495	1.310	NA	Up
SPRR2A	P35326	protein	0.090 ± 0.176	0.061 ± 0.128	0.647	1.473	NA	Up
THBS4	P35443	protein	0.948 ± 0.663	0.509 ± 0.294	0.052	1.861	NA	Up
KRT9	P35527	protein	16.343 ± 10.288	23.037 ± 13.824	0.181	0.709	NA	Down
FBN1	P35555	protein	5.731 ± 1.679	5.558 ± 2.003	0.817	1.031	NA	Up
FBN2	P35556	protein	2.562 ± 0.748	2.723 ± 1.232	0.694	0.941	NA	Down
MYH9	P35579	protein	0.453 ± 0.348	0.632 ± 0.576	0.354	0.717	NA	Down
TIMP3	P35625	protein	0.224 ± 0.148	0.238 ± 0.186	0.843	0.943	NA	Down
IGFALS	P35858	protein	3.457 ± 1.263	2.398 ± 1.205	0.043	1.442	NA	Up
KRT20	P35900	protein	0.410 ± 0.695	0.601 ± 0.778	0.523	0.682	NA	Down
KRT2	P35908	protein	3.589 ± 2.207	5.339 ± 2.997	0.109	0.672	NA	Down
KDR	P35968	protein	124.599 ± 275.607	33.649 ± 28.195	0.279	3.703	NA	Up
CHI3L1	P36222	protein	3.829 ± 2.494	4.082 ± 2.461	0.801	0.938	NA	Down
SERPINF1	P36955	protein	213.618 ± 52.847	239.328 ± 64.514	0.286	0.893	NA	Down
DLST	P36957	protein	0.694 ± 0.248	0.777 ± 0.596	0.650	0.893	NA	Down
CFHR2	P36980	protein	3.654 ± 1.666	4.291 ± 2.624	0.473	0.851	NA	Down
TALDO1	P37837	protein	0.621 ± 0.521	0.400 ± 0.197	0.187	1.556	NA	Up
HSPA9	P38646	protein	0.079 ± 0.153	0.063 ± 0.125	0.771	1.263	NA	Up
COL15A1	P39059	protein	0.416 ± 0.263	0.291 ± 0.096	0.144	1.428	NA	Up
COL18A1	P39060	protein	3.977 ± 1.434	3.723 ± 1.039	0.620	1.068	NA	Up
IL6ST	P40189	protein	0.962 ± 0.384	1.252 ± 0.467	0.102	0.768	NA	Down
MDH1	P40925	protein	1.388 ± 0.818	0.927 ± 0.210	0.082	1.497	NA	Up
MDH2	P40926	protein	0.097 ± 0.165	0.054 ± 0.129	0.482	1.791	NA	Up
PTGDS	P41222	protein	487.027 ± 172.370	523.231 ± 136.797	0.569	0.931	NA	Down
NBL1	P41271	protein	4.583 ± 2.777	3.976 ± 1.383	0.505	1.152	NA	Up
TEC	P42680	protein	1.205 ± 0.456	1.454 ± 1.237	0.507	0.828	NA	Down
PRCP	P42785	protein	0.037 ± 0.061	0.086 ± 0.155	0.309	0.434	NA	Down
MCAM	P43121	protein	0.482 ± 0.231	0.493 ± 0.223	0.905	0.978	NA	Down
CTSO	P43234	protein	0.233 ± 0.117	0.277 ± 0.140	0.410	0.844	NA	Down
GRK6	P43250	protein	0.683 ± 1.323	1.245 ± 1.197	0.279	0.549	NA	Down
BTD	P43251	protein	4.235 ± 1.689	4.844 ± 0.925	0.285	0.874	NA	Down
ALDH3B1	P43353	protein	0.463 ± 0.418	0.461 ± 0.456	0.990	1.005	NA	Up
AFM	P43652	protein	31.535 ± 11.947	25.672 ± 11.331	0.222	1.228	NA	Up
PPIC	P45877	protein	0.233 ± 0.216	0.209 ± 0.181	0.770	1.113	NA	Up
NPTX2	P47972	protein	0.332 ± 0.317	0.323 ± 0.289	0.942	1.028	NA	Up
REG1B	P48304	protein	1.528 ± 1.691	2.178 ± 1.768	0.357	0.701	NA	Down
TFPI2	P48307	protein	0.202 ± 0.176	0.110 ± 0.113	0.142	1.830	NA	Up
PCP4	P48539	protein	0.093 ± 0.151	0.033 ± 0.082	0.240	2.825	NA	Up
HSPA13	P48723	protein	0.360 ± 0.298	0.368 ± 0.291	0.948	0.979	NA	Down
MASP1	P48740	protein	1.858 ± 0.594	1.733 ± 0.778	0.655	1.072	NA	Up
CCN3	P48745	protein	0.255 ± 0.153	0.266 ± 0.193	0.866	0.956	NA	Down
LMAN1	P49257	protein	0.040 ± 0.082	0.175 ± 0.194	0.036	0.230	NA	Down
AARS1	P49588	protein	0.000 ± 0.000	0.051 ± 0.131	0.183	0.000	NA	Down
COMP	P49747	protein	1.200 ± 0.340	1.009 ± 0.371	0.192	1.189	NA	Up
RARRES1	P49788	protein	0.554 ± 0.366	0.646 ± 0.312	0.509	0.858	NA	Down
SELENOP	P49908	protein	2.539 ± 0.939	1.951 ± 0.795	0.107	1.301	NA	Up
CAMP	P49913	protein	0.019 ± 0.045	0.012 ± 0.043	0.677	1.630	NA	Up
MMP14	P50281	protein	0.248 ± 0.207	0.191 ± 0.176	0.465	1.300	NA	Up
GDI2	P50395	protein	0.297 ± 0.322	0.222 ± 0.112	0.454	1.342	NA	Up
KNTC1	P50748	protein	0.745 ± 0.431	0.728 ± 0.195	0.903	1.023	NA	Up
BCAM	P50895	protein	0.211 ± 0.134	0.127 ± 0.124	0.119	1.662	NA	Up
RAB5C	P51148	protein	0.007 ± 0.023	0.036 ± 0.071	0.177	0.186	NA	Down
FABP6	P51161	protein	0.283 ± 0.450	0.141 ± 0.195	0.331	1.999	NA	Up
IRAK1	P51617	protein	0.153 ± 0.177	0.255 ± 0.226	0.221	0.600	NA	Down
APLP1	P51693	protein	1.648 ± 0.685	2.146 ± 0.836	0.116	0.768	NA	Down
HDGF	P51858	protein	0.045 ± 0.099	0.000 ± 0.000	0.141	Inf	NA	Up
LUM	P51884	protein	20.416 ± 5.226	14.400 ± 6.426	0.017	1.418	NA	Up
PRELP	P51888	protein	0.611 ± 0.470	0.668 ± 0.351	0.736	0.914	NA	Down
PGD	P52209	protein	0.116 ± 0.152	0.180 ± 0.195	0.362	0.641	NA	Down
ARHGDIB	P52566	protein	0.064 ± 0.148	0.015 ± 0.038	0.285	4.310	NA	Up
ZNF142	P52746	protein	2.939 ± 1.438	1.894 ± 1.136	0.058	1.551	NA	Up
EFNA5	P52803	protein	0.594 ± 0.293	0.635 ± 0.264	0.718	0.936	NA	Down
STC1	P52823	protein	0.062 ± 0.140	0.041 ± 0.083	0.663	1.500	NA	Up
CAPZA1	P52907	protein	0.009 ± 0.029	0.020 ± 0.073	0.598	0.417	NA	Down
ARFIP1	P53367	protein	12.085 ± 10.611	14.824 ± 10.628	0.526	0.815	NA	Down
CTSC	P53634	protein	0.236 ± 0.189	0.303 ± 0.198	0.396	0.779	NA	Down
CRISP3	P54108	protein	0.604 ± 0.274	0.632 ± 0.292	0.808	0.956	NA	Down
CACNA2D1	P54289	protein	0.071 ± 0.106	0.045 ± 0.119	0.567	1.579	NA	Up
USP14	P54578	protein	0.000 ± 0.000	0.024 ± 0.086	0.337	0.000	NA	Down
HSPA2	P54652	protein	0.685 ± 0.820	0.498 ± 0.290	0.468	1.375	NA	Up
RAD23B	P54727	protein	0.243 ± 0.345	0.100 ± 0.107	0.191	2.431	NA	Up
EPHA5	P54756	protein	0.127 ± 0.153	0.078 ± 0.081	0.334	1.635	NA	Up
NAGLU	P54802	protein	0.274 ± 0.128	0.237 ± 0.103	0.432	1.158	NA	Up
SLURP1	P55000	protein	0.622 ± 0.988	0.856 ± 1.223	0.603	0.727	NA	Down
MFAP2	P55001	protein	0.676 ± 0.372	0.837 ± 0.388	0.302	0.808	NA	Down
PLTP	P55058	protein	1.911 ± 1.750	1.305 ± 0.697	0.281	1.464	NA	Up
MFAP4	P55083	protein	7.444 ± 3.004	6.939 ± 2.260	0.642	1.073	NA	Up
GP2	P55259	protein	0.135 ± 0.289	0.120 ± 0.163	0.873	1.129	NA	Up
LAMB2	P55268	protein	0.106 ± 0.108	0.096 ± 0.155	0.839	1.114	NA	Up
CDH4	P55283	protein	0.067 ± 0.072	0.080 ± 0.081	0.685	0.842	NA	Down
CDH6	P55285	protein	0.654 ± 0.215	0.564 ± 0.145	0.239	1.159	NA	Up
CDH11	P55287	protein	0.101 ± 0.113	0.083 ± 0.115	0.689	1.224	NA	Up
CDH13	P55290	protein	0.505 ± 0.170	0.483 ± 0.154	0.739	1.045	NA	Up
CCL18	P55774	protein	0.175 ± 0.183	0.190 ± 0.155	0.831	0.923	NA	Down
XG	P55808	protein	0.279 ± 0.451	0.183 ± 0.259	0.528	1.524	NA	Up
GFRA1	P56159	protein	0.812 ± 0.689	0.528 ± 0.643	0.301	1.536	NA	Up
LOXL3	P58215	protein	0.200 ± 0.248	0.173 ± 0.309	0.817	1.151	NA	Up
MTPN	P58546	protein	0.119 ± 0.134	0.013 ± 0.042	0.020	9.320	NA	Up
DEFA1	P59665	protein	1.226 ± 0.790	1.312 ± 0.613	0.764	0.934	NA	Down
DEFA3	P59666	protein	1.568 ± 1.553	1.335 ± 0.774	0.647	1.174	NA	Up
DEFB1	P60022	protein	1.051 ± 0.679	1.416 ± 0.764	0.219	0.742	NA	Down
TPI1	P60174	protein	0.894 ± 0.455	0.574 ± 0.239	0.044	1.559	NA	Up
ACTB	P60709	protein	4.536 ± 2.946	4.060 ± 3.223	0.703	1.117	NA	Up
EIF4A1	P60842	protein	0.081 ± 0.156	0.095 ± 0.298	0.890	0.860	NA	Down
PSMA6	P60900	protein	0.045 ± 0.109	0.000 ± 0.000	0.186	Inf	NA	Up
CDC42	P60953	protein	0.018 ± 0.064	0.090 ± 0.199	0.236	0.204	NA	Down
DSTN	P60981	protein	0.045 ± 0.087	0.053 ± 0.190	0.902	0.862	NA	Down
ACTR2	P61160	protein	11.405 ± 15.193	6.483 ± 7.945	0.331	1.759	NA	Up
RPS3A	P61247	protein	0.026 ± 0.073	0.038 ± 0.138	0.787	0.687	NA	Down
RPL37A	P61513	protein	0.523 ± 0.452	0.676 ± 0.769	0.546	0.773	NA	Down
LYZ	P61626	protein	30.871 ± 24.121	31.244 ± 21.703	0.968	0.988	NA	Down
B2M	P61769	protein	146.701 ± 103.781	141.042 ± 93.116	0.888	1.040	NA	Up
TGFB2	P61812	protein	0.315 ± 0.150	0.369 ± 0.204	0.456	0.854	NA	Down
NPC2	P61916	protein	19.538 ± 7.917	15.938 ± 4.307	0.181	1.226	NA	Up
SUMO2	P61956	protein	0.178 ± 0.266	0.090 ± 0.155	0.333	1.974	NA	Up
YWHAG	P61981	protein	0.425 ± 0.260	0.330 ± 0.258	0.368	1.289	NA	Up
RPS15A	P62244	protein	0.128 ± 0.195	0.183 ± 0.447	0.691	0.699	NA	Down
YWHAE	P62258	protein	0.757 ± 0.488	0.577 ± 0.157	0.244	1.311	NA	Up
TMSB4X	P62328	protein	1.758 ± 2.610	2.005 ± 2.726	0.819	0.877	NA	Down
H4C1	P62805	protein	0.161 ± 0.231	0.066 ± 0.166	0.258	2.422	NA	Up
RAB1A	P62820	protein	0.120 ± 0.156	0.198 ± 0.489	0.595	0.606	NA	Down
RPL23	P62829	protein	0.469 ± 0.389	0.544 ± 0.505	0.679	0.862	NA	Down
RAP1A	P62834	protein	0.263 ± 0.227	0.333 ± 0.536	0.673	0.790	NA	Down
RPL10A	P62906	protein	0.229 ± 0.343	0.166 ± 0.361	0.656	1.383	NA	Up
RPL8	P62917	protein	0.026 ± 0.089	0.189 ± 0.347	0.124	0.135	NA	Down
PPIA	P62937	protein	4.327 ± 3.871	2.412 ± 1.378	0.128	1.794	NA	Up
FKBP1A	P62942	protein	0.359 ± 0.247	0.416 ± 0.281	0.601	0.865	NA	Down
RPS27A	P62979	protein	4.292 ± 4.431	2.796 ± 1.916	0.298	1.535	NA	Up
YWHAZ	P63104	protein	0.606 ± 0.736	0.360 ± 0.134	0.277	1.683	NA	Up
RACK1	P63244	protein	0.018 ± 0.043	0.085 ± 0.166	0.186	0.214	NA	Down
ACTG2	P63267	protein	0.005 ± 0.011	0.061 ± 0.155	0.220	0.078	NA	Down
TPM4	P67936	protein	0.244 ± 0.317	0.278 ± 0.337	0.799	0.879	NA	Down
ACTC1	P68032	protein	2.732 ± 1.665	3.899 ± 5.959	0.509	0.701	NA	Down
EEF1A1	P68104	protein	0.085 ± 0.122	0.062 ± 0.184	0.716	1.370	NA	Up
TUBA4A	P68366	protein	2.024 ± 1.229	0.636 ± 0.831	0.004	3.182	NA	Up
TUBB4B	P68371	protein	0.005 ± 0.018	0.003 ± 0.012	0.772	1.540	NA	Up
HBB	P68871	protein	335.965 ± 998.278	140.126 ± 131.774	0.514	2.398	NA	Up
HBG1	P69891	protein	0.526 ± 1.338	0.305 ± 0.406	0.592	1.726	NA	Up
HBG2	P69892	protein	0.528 ± 1.206	0.133 ± 0.268	0.289	3.959	NA	Up
HBA1	P69905	protein	311.601 ± 917.889	120.138 ± 108.738	0.487	2.594	NA	Up
SIRPA	P78324	protein	0.325 ± 0.160	0.322 ± 0.198	0.965	1.010	NA	Up
CCT2	P78371	protein	0.016 ± 0.057	0.071 ± 0.142	0.217	0.231	NA	Down
GSTO1	P78417	protein	0.524 ± 0.365	0.286 ± 0.161	0.056	1.831	NA	Up
RELN	P78509	protein	1.168 ± 0.763	0.995 ± 0.429	0.499	1.174	NA	Up
GPLD1	P80108	protein	0.590 ± 0.302	0.726 ± 0.412	0.355	0.813	NA	Down
LCN2	P80188	protein	5.150 ± 5.402	3.148 ± 2.016	0.247	1.636	NA	Up
NUCB2	P80303	protein	0.045 ± 0.070	0.032 ± 0.087	0.694	1.392	NA	Up
S100A12	P80511	protein	0.047 ± 0.087	0.028 ± 0.089	0.585	1.706	NA	Up
BASP1	P80723	protein	0.259 ± 0.118	0.236 ± 0.084	0.589	1.096	NA	Up
IGLV3-21	P80748	protein	6.510 ± 3.473	7.034 ± 3.092	0.695	0.926	NA	Down
HAMP	P81172	protein	0.566 ± 0.779	0.570 ± 0.421	0.988	0.993	NA	Down
DCD	P81605	protein	4.704 ± 5.559	4.473 ± 2.677	0.898	1.052	NA	Up
MXRA7	P84157	protein	0.112 ± 0.093	0.142 ± 0.074	0.375	0.785	NA	Down
FBLN2	P98095	protein	0.034 ± 0.064	0.057 ± 0.103	0.488	0.584	NA	Down
DGCR2	P98153	protein	0.086 ± 0.182	0.150 ± 0.186	0.394	0.574	NA	Down
HSPG2	P98160	protein	4.357 ± 1.320	3.823 ± 0.989	0.269	1.140	NA	Up
LRP2	P98164	protein	1.453 ± 0.514	1.655 ± 0.427	0.299	0.878	NA	Down
EFNB1	P98172	protein	0.287 ± 0.206	0.311 ± 0.179	0.754	0.921	NA	Down
CTBS	Q01459	protein	2.728 ± 0.628	2.506 ± 0.509	0.347	1.088	NA	Up
FABP5	Q01469	protein	0.727 ± 0.493	0.542 ± 0.228	0.252	1.343	NA	Up
DEFA5	Q01523	protein	0.090 ± 0.139	0.061 ± 0.119	0.579	1.482	NA	Up
DEFA6	Q01524	protein	0.026 ± 0.060	0.034 ± 0.070	0.752	0.756	NA	Down
COL4A3	Q01955	protein	0.086 ± 0.122	0.046 ± 0.070	0.331	1.878	NA	Up
TAGLN	Q01995	protein	0.224 ± 0.400	0.219 ± 0.148	0.972	1.020	NA	Up
TNFRSF17	Q02223	protein	0.189 ± 0.285	0.181 ± 0.130	0.933	1.042	NA	Up
DSG1	Q02413	protein	0.447 ± 0.349	0.297 ± 0.271	0.247	1.506	NA	Up
DSC2	Q02487	protein	1.467 ± 0.733	1.265 ± 0.458	0.425	1.159	NA	Up
RPL18A	Q02543	protein	0.070 ± 0.129	0.033 ± 0.085	0.409	2.117	NA	Up
GUCA2A	Q02747	protein	0.951 ± 1.994	0.500 ± 0.550	0.463	1.901	NA	Up
PLOD1	Q02809	protein	0.648 ± 0.202	0.692 ± 0.117	0.521	0.937	NA	Down
NUCB1	Q02818	protein	1.849 ± 0.672	2.074 ± 0.717	0.425	0.891	NA	Down
TOP2B	Q02880	protein	5.299 ± 5.465	3.501 ± 3.878	0.358	1.514	NA	Up
TGFBR3	Q03167	protein	0.049 ± 0.096	0.074 ± 0.072	0.472	0.663	NA	Down
CFHR1	Q03591	protein	10.548 ± 3.220	9.058 ± 2.446	0.210	1.164	NA	Up
EIF4G1	Q04637	protein	0.039 ± 0.074	0.016 ± 0.034	0.341	2.411	NA	Up
KRT17	Q04695	protein	0.117 ± 0.218	0.192 ± 0.187	0.367	0.609	NA	Down
NOTCH2	Q04721	protein	0.237 ± 0.236	0.200 ± 0.279	0.723	1.185	NA	Up
HGFAC	Q04756	protein	1.335 ± 0.526	1.095 ± 0.464	0.242	1.218	NA	Up
GLO1	Q04760	protein	0.208 ± 0.245	0.159 ± 0.187	0.582	1.309	NA	Up
CLC	Q05315	protein	0.283 ± 0.877	0.045 ± 0.088	0.369	6.315	NA	Up
ITIH3	Q06033	protein	1.529 ± 0.851	1.238 ± 0.887	0.412	1.235	NA	Up
REG3A	Q06141	protein	0.437 ± 0.473	0.504 ± 0.500	0.731	0.866	NA	Down
GFPT1	Q06210	protein	0.176 ± 0.196	0.143 ± 0.244	0.710	1.233	NA	Up
APLP2	Q06481	protein	2.488 ± 2.333	3.623 ± 2.360	0.239	0.687	NA	Down
FMOD	Q06828	protein	0.503 ± 0.377	0.239 ± 0.186	0.044	2.108	NA	Up
PRDX1	Q06830	protein	0.826 ± 0.446	0.529 ± 0.235	0.055	1.564	NA	Up
COL16A1	Q07092	protein	0.568 ± 0.327	0.572 ± 0.344	0.974	0.992	NA	Down
DPT	Q07507	protein	0.264 ± 0.255	0.319 ± 0.226	0.577	0.828	NA	Down
TFF3	Q07654	protein	1.551 ± 3.498	1.288 ± 1.949	0.821	1.204	NA	Up
LRP1	Q07954	protein	0.454 ± 0.103	0.471 ± 0.103	0.686	0.964	NA	Down
DDR1	Q08345	protein	0.287 ± 0.124	0.332 ± 0.105	0.344	0.866	NA	Down
LGALS3BP	Q08380	protein	3.788 ± 1.259	3.591 ± 1.250	0.698	1.055	NA	Up
LOXL1	Q08397	protein	0.037 ± 0.056	0.000 ± 0.000	0.043	Inf	NA	Up
DSC1	Q08554	protein	1.288 ± 1.585	1.098 ± 0.996	0.727	1.173	NA	Up
SPOCK1	Q08629	protein	0.969 ± 0.392	1.474 ± 0.637	0.026	0.657	NA	Down
AHNAK	Q09666	protein	19.552 ± 6.906	17.418 ± 6.496	0.435	1.123	NA	Up
DIPK1C	Q0P6D2	protein	0.047 ± 0.079	0.113 ± 0.114	0.104	0.417	NA	Down
GALNT2	Q10471	protein	0.628 ± 0.168	0.635 ± 0.174	0.922	0.989	NA	Down
GALNT1	Q10472	protein	0.316 ± 0.269	0.228 ± 0.110	0.310	1.385	NA	Up
BST1	Q10588	protein	0.242 ± 0.196	0.117 ± 0.161	0.097	2.066	NA	Up
EFEMP1	Q12805	protein	21.147 ± 13.215	16.649 ± 9.838	0.349	1.270	NA	Up
FSTL1	Q12841	protein	4.224 ± 0.889	4.323 ± 1.361	0.830	0.977	NA	Down
CNTN1	Q12860	protein	21.363 ± 5.460	27.032 ± 8.179	0.053	0.790	NA	Down
FAP	Q12884	protein	1.779 ± 0.842	1.679 ± 0.660	0.746	1.059	NA	Up
LMAN2	Q12907	protein	2.334 ± 0.579	2.179 ± 0.439	0.461	1.071	NA	Up
PTPRJ	Q12913	protein	0.094 ± 0.143	0.157 ± 0.126	0.261	0.602	NA	Down
SPP2	Q13103	protein	0.262 ± 0.146	0.423 ± 0.252	0.064	0.620	NA	Down
SEMA3B	Q13214	protein	1.024 ± 0.361	1.049 ± 0.361	0.865	0.976	NA	Down
SELENBP1	Q13228	protein	1.738 ± 2.059	1.112 ± 0.337	0.319	1.563	NA	Up
CHIT1	Q13231	protein	1.685 ± 3.449	0.490 ± 0.675	0.262	3.436	NA	Up
TRIM28	Q13263	protein	0.005 ± 0.016	0.021 ± 0.074	0.467	0.232	NA	Down
SEMA3F	Q13275	protein	0.289 ± 0.144	0.274 ± 0.170	0.810	1.056	NA	Up
PTK7	Q13308	protein	0.235 ± 0.153	0.223 ± 0.136	0.845	1.051	NA	Up
PTPRS	Q13332	protein	0.091 ± 0.093	0.087 ± 0.095	0.909	1.050	NA	Up
MSLN	Q13421	protein	0.427 ± 0.243	0.345 ± 0.259	0.419	1.240	NA	Up
LSAMP	Q13449	protein	1.369 ± 0.603	1.717 ± 0.399	0.108	0.797	NA	Down
ART3	Q13508	protein	0.066 ± 0.139	0.109 ± 0.176	0.509	0.609	NA	Down
ASAH1	Q13510	protein	0.492 ± 0.284	0.713 ± 0.597	0.247	0.690	NA	Down
IQGAP2	Q13576	protein	11.495 ± 3.882	15.106 ± 6.432	0.102	0.761	NA	Down
ALCAM	Q13740	protein	0.355 ± 0.147	0.256 ± 0.170	0.135	1.384	NA	Up
APOF	Q13790	protein	0.841 ± 0.772	0.830 ± 0.943	0.975	1.013	NA	Up
ENPP2	Q13822	protein	12.514 ± 4.555	15.621 ± 5.417	0.133	0.801	NA	Down
COTL1	Q14019	protein	0.446 ± 0.195	0.353 ± 0.267	0.328	1.263	NA	Up
COL9A3	Q14050	protein	0.689 ± 0.329	0.714 ± 0.422	0.868	0.965	NA	Down
COL9A2	Q14055	protein	2.395 ± 1.237	2.826 ± 0.839	0.325	0.848	NA	Down
NID2	Q14112	protein	0.941 ± 0.320	0.949 ± 0.264	0.950	0.992	NA	Down
DAG1	Q14118	protein	3.176 ± 1.262	3.215 ± 1.495	0.945	0.988	NA	Down
DSG2	Q14126	protein	0.634 ± 0.204	0.552 ± 0.204	0.321	1.150	NA	Up
LY6D	Q14210	protein	0.073 ± 0.152	0.073 ± 0.138	0.992	1.008	NA	Up
FGL2	Q14314	protein	0.222 ± 0.128	0.181 ± 0.123	0.425	1.227	NA	Up
FLNC	Q14315	protein	0.059 ± 0.090	0.036 ± 0.108	0.556	1.666	NA	Up
GAS6	Q14393	protein	0.836 ± 0.271	0.731 ± 0.235	0.313	1.144	NA	Up
WFDC2	Q14508	protein	2.128 ± 0.898	1.838 ± 0.855	0.418	1.158	NA	Up
SPARCL1	Q14515	protein	26.244 ± 10.331	30.668 ± 11.411	0.320	0.856	NA	Down
HABP2	Q14520	protein	3.970 ± 2.432	3.373 ± 2.126	0.522	1.177	NA	Up
SEMA3A	Q14563	protein	0.717 ± 0.368	0.844 ± 0.284	0.345	0.849	NA	Down
DSC3	Q14574	protein	3.007 ± 2.900	1.811 ± 0.761	0.190	1.661	NA	Up
ITIH4	Q14624	protein	20.383 ± 10.216	17.066 ± 11.837	0.460	1.194	NA	Up
PDCD11	Q14690	protein	0.413 ± 0.257	0.494 ± 0.347	0.513	0.837	NA	Down
GANAB	Q14697	protein	0.067 ± 0.089	0.129 ± 0.111	0.139	0.522	NA	Down
MVP	Q14764	protein	0.126 ± 0.144	0.143 ± 0.234	0.826	0.880	NA	Down
LTBP1	Q14766	protein	0.355 ± 0.223	0.326 ± 0.245	0.766	1.086	NA	Up
LTBP2	Q14767	protein	625.720 ± 285.710	623.265 ± 298.444	0.983	1.004	NA	Up
GPNMB	Q14956	protein	2.061 ± 1.009	1.587 ± 0.838	0.217	1.299	NA	Up
OPCML	Q14982	protein	1.027 ± 0.647	1.250 ± 0.383	0.314	0.822	NA	Down
POSTN	Q15063	protein	0.356 ± 0.376	0.198 ± 0.261	0.241	1.796	NA	Up
PCOLCE	Q15113	protein	5.339 ± 2.365	3.828 ± 1.512	0.075	1.395	NA	Up
PON3	Q15166	protein	2.103 ± 1.404	2.003 ± 1.550	0.868	1.050	NA	Up
NECTIN1	Q15223	protein	0.730 ± 0.350	0.799 ± 0.418	0.656	0.913	NA	Down
RCN1	Q15293	protein	0.274 ± 0.200	0.337 ± 0.195	0.435	0.814	NA	Down
PCBP1	Q15365	protein	0.074 ± 0.124	0.063 ± 0.227	0.882	1.173	NA	Up
CDSN	Q15517	protein	0.222 ± 0.268	0.162 ± 0.180	0.521	1.373	NA	Up
TGFBI	Q15582	protein	16.708 ± 9.792	9.851 ± 3.708	0.039	1.696	NA	Up
CHI3L2	Q15782	protein	0.762 ± 0.431	0.538 ± 0.222	0.126	1.417	NA	Up
NPTX1	Q15818	protein	0.237 ± 0.206	0.384 ± 0.204	0.088	0.619	NA	Down
CST6	Q15828	protein	2.399 ± 3.864	2.134 ± 2.928	0.850	1.124	NA	Up
CLUL1	Q15846	protein	0.269 ± 0.219	0.335 ± 0.259	0.499	0.804	NA	Down
ADIRF	Q15847	protein	0.012 ± 0.041	0.004 ± 0.014	0.541	2.965	NA	Up
ADIPOQ	Q15848	protein	0.089 ± 0.095	0.085 ± 0.128	0.936	1.043	NA	Up
ATP6AP1	Q15904	protein	1.160 ± 0.669	2.008 ± 1.427	0.071	0.578	NA	Down
ZYX	Q15942	protein	0.065 ± 0.091	0.047 ± 0.067	0.583	1.384	NA	Up
IGFBP7	Q16270	protein	33.849 ± 6.885	26.951 ± 6.987	0.021	1.256	NA	Up
PRR4	Q16378	protein	0.795 ± 0.535	1.095 ± 2.251	0.649	0.726	NA	Down
CARTPT	Q16568	protein	0.219 ± 0.174	0.193 ± 0.122	0.671	1.135	NA	Up
ECM1	Q16610	protein	8.978 ± 3.363	6.761 ± 2.045	0.064	1.328	NA	Up
CCL14	Q16627	protein	3.330 ± 2.953	3.001 ± 1.170	0.724	1.110	NA	Up
GUCA2B	Q16661	protein	0.567 ± 0.804	0.344 ± 0.401	0.400	1.647	NA	Up
CCL15	Q16663	protein	0.784 ± 0.607	0.749 ± 0.682	0.893	1.047	NA	Up
MAN2A1	Q16706	protein	0.957 ± 0.933	0.411 ± 0.685	0.113	2.329	NA	Up
QPCT	Q16769	protein	1.425 ± 0.544	1.708 ± 0.732	0.283	0.835	NA	Down
HAGH	Q16775	protein	0.096 ± 0.163	0.013 ± 0.048	0.115	7.171	NA	Up
MEP1A	Q16819	protein	0.290 ± 0.533	0.160 ± 0.272	0.460	1.810	NA	Up
AOC3	Q16853	protein	0.274 ± 0.210	0.080 ± 0.159	0.017	3.438	NA	Up
UGT8	Q16880	protein	29.077 ± 37.240	29.771 ± 22.207	0.956	0.977	NA	Down
TXNRD1	Q16881	protein	0.202 ± 0.172	0.117 ± 0.176	0.231	1.736	NA	Up
IMPG1	Q17R60	protein	0.036 ± 0.063	0.059 ± 0.102	0.517	0.620	NA	Down
KRT24	Q2M2I5	protein	0.635 ± 0.558	0.932 ± 0.826	0.302	0.682	NA	Down
MST1L	Q2TV78	protein	1.126 ± 0.587	1.182 ± 0.759	0.838	0.953	NA	Down
FUT11	Q495W5	protein	0.234 ± 0.211	0.206 ± 0.254	0.766	1.136	NA	Up
HYDIN	Q4G0P3	protein	0.431 ± 0.386	0.377 ± 0.343	0.718	1.142	NA	Up
CDON	Q4KMG0	protein	0.086 ± 0.091	0.214 ± 0.164	0.024	0.400	NA	Down
SEZ6	Q53EL9	protein	0.501 ± 0.392	0.641 ± 0.246	0.303	0.781	NA	Down
CEP55	Q53EZ4	protein	4.767 ± 1.545	3.270 ± 1.507	0.022	1.458	NA	Up
HSD17B12	Q53GQ0	protein	0.984 ± 1.198	1.309 ± 1.436	0.544	0.752	NA	Down
FBLN7	Q53RD9	protein	0.411 ± 0.217	0.292 ± 0.176	0.147	1.409	NA	Up
ACTBL2	Q562R1	protein	2.393 ± 1.398	2.021 ± 1.223	0.488	1.184	NA	Up
CCDC93	Q567U6	protein	0.161 ± 0.147	0.116 ± 0.110	0.400	1.387	NA	Up
FLG2	Q5D862	protein	0.049 ± 0.092	0.112 ± 0.117	0.147	0.436	NA	Down
TIMP1	Q5H9B4	protein	16.022 ± 9.236	10.385 ± 3.780	0.069	1.543	NA	Up
COLEC12	Q5KU26	protein	1.866 ± 0.746	1.822 ± 0.571	0.870	1.024	NA	Up
HYI	Q5T013	protein	81.197 ± 32.137	56.584 ± 28.618	0.056	1.435	NA	Up
GSN	Q5T0I0	protein	15.205 ± 11.784	10.167 ± 7.027	0.215	1.496	NA	Up
ITIH2	Q5T985	protein	0.157 ± 0.149	0.180 ± 0.182	0.735	0.874	NA	Down
RNASEH2B	Q5TBB1	protein	5.396 ± 1.551	7.681 ± 3.098	0.030	0.703	NA	Down
PTPRK	Q5TG12	protein	0.233 ± 0.167	0.236 ± 0.137	0.963	0.988	NA	Down
EEF1A1P5	Q5VTE0	protein	0.380 ± 0.112	0.369 ± 0.216	0.879	1.029	NA	Up
DNAI4	Q5VTH9	protein	0.033 ± 0.113	0.000 ± 0.000	0.339	Inf	NA	Up
NUP210L	Q5VU65	protein	2.509 ± 2.097	3.325 ± 2.500	0.384	0.755	NA	Down
CACHD1	Q5VU97	protein	0.032 ± 0.059	0.017 ± 0.060	0.516	1.941	NA	Up
RBP4	Q5VY30	protein	104.872 ± 48.682	95.250 ± 34.469	0.578	1.101	NA	Up
EGFLAM	Q63HQ2	protein	0.030 ± 0.104	0.039 ± 0.077	0.811	0.771	NA	Down
C18orf63	Q68DL7	protein	9.235 ± 3.658	6.764 ± 3.486	0.098	1.365	NA	Up
TMEM200B	Q69YZ2	protein	20.616 ± 4.238	27.213 ± 6.955	0.009	0.758	NA	Down
ZNF518A	Q6AHZ1	protein	80.823 ± 39.675	53.742 ± 29.551	0.069	1.504	NA	Up
DMKN	Q6E0U4	protein	0.080 ± 0.146	0.174 ± 0.318	0.352	0.462	NA	Down
VASN	Q6EMK4	protein	3.681 ± 1.190	3.625 ± 1.011	0.901	1.015	NA	Up
SFRP4	Q6FHJ7	protein	0.154 ± 0.112	0.146 ± 0.165	0.894	1.052	NA	Up
THOC7	Q6I9Y2	protein	0.825 ± 0.286	1.263 ± 0.486	0.012	0.654	NA	Down
FSTL4	Q6MZW2	protein	0.169 ± 0.178	0.165 ± 0.136	0.952	1.024	NA	Up
VWA1	Q6PCB0	protein	0.153 ± 0.291	0.029 ± 0.074	0.177	5.248	NA	Up
MYO7B	Q6PIF6	protein	0.046 ± 0.109	0.042 ± 0.095	0.924	1.094	NA	Up
MOXD1	Q6UVY6	protein	0.047 ± 0.098	0.058 ± 0.090	0.784	0.819	NA	Down
SBSN	Q6UWP8	protein	0.133 ± 0.339	0.076 ± 0.194	0.613	1.762	NA	Up
PLXDC2	Q6UX71	protein	0.823 ± 0.269	1.049 ± 0.358	0.087	0.785	NA	Down
LYPD2	Q6UXB3	protein	0.268 ± 0.377	0.124 ± 0.147	0.236	2.156	NA	Up
PI16	Q6UXB8	protein	0.741 ± 0.376	0.364 ± 0.246	0.009	2.035	NA	Up
THSD4	Q6ZMP0	protein	0.092 ± 0.131	0.251 ± 0.249	0.058	0.367	NA	Down
CFAP47	Q6ZTR5	protein	2.740 ± 2.252	2.569 ± 2.734	0.865	1.067	NA	Up
DDX46	Q7L014	protein	5.987 ± 6.488	2.796 ± 4.098	0.162	2.141	NA	Up
KCTD9	Q7L273	protein	8.304 ± 3.229	10.941 ± 4.941	0.127	0.759	NA	Down
RRAGA	Q7L523	protein	9.677 ± 2.797	6.572 ± 3.221	0.017	1.472	NA	Up
OTUD6A	Q7L8S5	protein	1.266 ± 1.309	0.200 ± 0.720	0.023	6.337	NA	Up
OTOP1	Q7RTM1	protein	12.294 ± 5.027	8.805 ± 3.659	0.063	1.396	NA	Up
SETX	Q7Z333	protein	1.461 ± 0.678	1.033 ± 0.505	0.090	1.415	NA	Up
NEGR1	Q7Z3B1	protein	0.779 ± 0.344	0.995 ± 0.307	0.112	0.783	NA	Down
UBE3B	Q7Z3V4	protein	3.904 ± 4.909	2.555 ± 5.283	0.514	1.528	NA	Up
TAFA5	Q7Z5A7	protein	0.000 ± 0.000	0.036 ± 0.068	0.086	0.000	NA	Down
VMO1	Q7Z5L0	protein	0.327 ± 0.278	0.330 ± 0.247	0.979	0.991	NA	Down
ABHD12B	Q7Z5M8	protein	6.802 ± 4.391	2.629 ± 2.641	0.011	2.588	NA	Up
CNTRL	Q7Z7A1	protein	0.731 ± 0.392	0.861 ± 0.450	0.451	0.850	NA	Down
ABI3BP	Q7Z7G0	protein	0.842 ± 0.254	0.932 ± 0.299	0.424	0.903	NA	Down
MEGF8	Q7Z7M0	protein	0.350 ± 0.159	0.453 ± 0.121	0.084	0.773	NA	Down
GALNT7	Q86SF2	protein	0.140 ± 0.103	0.130 ± 0.142	0.834	1.081	NA	Up
GALNT10	Q86SR1	protein	0.707 ± 0.186	0.744 ± 0.240	0.665	0.950	NA	Down
ADAMTSL2	Q86TH1	protein	0.114 ± 0.101	0.144 ± 0.114	0.505	0.797	NA	Down
OAF	Q86UD1	protein	1.059 ± 0.801	1.607 ± 0.815	0.104	0.659	NA	Down
PHLDB1	Q86UU1	protein	18.369 ± 7.761	18.588 ± 11.667	0.956	0.988	NA	Down
ITIH5	Q86UX2	protein	0.984 ± 0.267	1.253 ± 0.388	0.055	0.785	NA	Down
CD163	Q86VB7	protein	1.026 ± 0.388	1.342 ± 1.740	0.534	0.765	NA	Down
LRP11	Q86VZ4	protein	0.030 ± 0.066	0.054 ± 0.067	0.378	0.558	NA	Down
CHD1L	Q86WJ1	protein	0.038 ± 0.070	0.049 ± 0.082	0.734	0.784	NA	Down
LSR	Q86X29	protein	0.408 ± 0.501	0.430 ± 0.303	0.895	0.948	NA	Down
NIBAN3	Q86XR2	protein	1.101 ± 0.678	0.459 ± 0.369	0.010	2.397	NA	Up
XYLT1	Q86Y38	protein	0.338 ± 0.289	0.377 ± 0.276	0.732	0.896	NA	Down
HRNR	Q86YZ3	protein	0.133 ± 0.177	0.387 ± 0.371	0.041	0.344	NA	Down
ZDHHC13	Q8IUH4	protein	7.027 ± 3.310	6.219 ± 2.841	0.521	1.130	NA	Up
PLXDC1	Q8IUK5	protein	0.131 ± 0.126	0.174 ± 0.134	0.423	0.756	NA	Down
AEBP1	Q8IUX7	protein	0.604 ± 0.615	0.315 ± 0.284	0.158	1.914	NA	Up
PLD3	Q8IV08	protein	0.274 ± 0.209	0.466 ± 0.265	0.056	0.589	NA	Down
SULF2	Q8IWU5	protein	8.338 ± 5.352	7.603 ± 3.936	0.701	1.097	NA	Up
CNTN4	Q8IWV2	protein	0.204 ± 0.146	0.307 ± 0.295	0.280	0.665	NA	Down
SCUBE1	Q8IWY4	protein	0.542 ± 0.379	0.531 ± 0.161	0.927	1.021	NA	Up
GSPT2	Q8IYD1	protein	0.013 ± 0.046	0.016 ± 0.059	0.891	0.820	NA	Down
CCDC13	Q8IYE1	protein	6.364 ± 2.350	6.497 ± 3.899	0.918	0.979	NA	Down
CPAMD8	Q8IZJ3	protein	1.825 ± 1.394	1.595 ± 0.948	0.638	1.144	NA	Up
SHISA5	Q8N114	protein	4.816 ± 2.736	3.124 ± 1.959	0.093	1.541	NA	Up
CADM3	Q8N126	protein	0.148 ± 0.166	0.180 ± 0.182	0.644	0.819	NA	Down
LTBP4	Q8N2S1	protein	0.413 ± 0.487	0.464 ± 0.377	0.775	0.891	NA	Down
KDM8	Q8N371	protein	19.834 ± 8.026	15.310 ± 7.837	0.168	1.295	NA	Up
ASCC3	Q8N3C0	protein	0.036 ± 0.102	0.075 ± 0.162	0.478	0.484	NA	Down
CADM2	Q8N3J6	protein	0.592 ± 0.241	0.803 ± 0.204	0.029	0.738	NA	Down
CPXM2	Q8N436	protein	0.076 ± 0.086	0.034 ± 0.079	0.225	2.199	NA	Up
SFRP1	Q8N474	protein	0.320 ± 0.216	0.406 ± 0.365	0.482	0.790	NA	Down
FSTL5	Q8N475	protein	0.615 ± 0.433	0.654 ± 0.294	0.796	0.940	NA	Down
C2	Q8N6L6	protein	0.879 ± 0.325	0.691 ± 0.365	0.188	1.271	NA	Up
ZFAND2A	Q8N6M9	protein	1.733 ± 2.297	0.707 ± 0.980	0.173	2.451	NA	Up
KIAA1958	Q8N8K9	protein	0.885 ± 0.685	1.381 ± 0.508	0.055	0.641	NA	Down
GOLM1	Q8NBJ4	protein	0.505 ± 0.214	0.568 ± 0.160	0.417	0.889	NA	Down
SUMF2	Q8NBJ7	protein	0.105 ± 0.102	0.091 ± 0.124	0.763	1.151	NA	Up
TTC13	Q8NBP0	protein	0.132 ± 0.167	0.063 ± 0.134	0.277	2.073	NA	Up
PLA2G15	Q8NCC3	protein	0.058 ± 0.089	0.128 ± 0.188	0.246	0.454	NA	Down
NAXE	Q8NCW5	protein	0.172 ± 0.197	0.097 ± 0.188	0.344	1.767	NA	Up
DNAAF1	Q8NEP3	protein	0.470 ± 1.627	3.098 ± 7.052	0.213	0.152	NA	Down
SEMA6D	Q8NFY4	protein	0.047 ± 0.113	0.080 ± 0.116	0.486	0.591	NA	Down
CADM4	Q8NFZ8	protein	0.430 ± 0.205	0.582 ± 0.174	0.061	0.740	NA	Down
PLBD2	Q8NHP8	protein	1.088 ± 0.538	1.951 ± 0.816	0.005	0.558	NA	Down
DDX55	Q8NHQ9	protein	1.101 ± 0.311	0.650 ± 0.366	0.003	1.693	NA	Up
GIMAP7	Q8NHV1	protein	0.387 ± 0.260	0.451 ± 0.253	0.541	0.858	NA	Down
VSTM2A	Q8TAG5	protein	0.750 ± 0.203	0.689 ± 0.285	0.544	1.088	NA	Up
FAM174A	Q8TBP5	protein	0.135 ± 0.119	0.244 ± 0.236	0.156	0.553	NA	Down
CD99L2	Q8TCZ2	protein	0.261 ± 0.204	0.281 ± 0.265	0.839	0.931	NA	Down
MGARP	Q8TDB4	protein	0.020 ± 0.040	0.057 ± 0.082	0.165	0.348	NA	Down
HAVCR2	Q8TDQ0	protein	0.161 ± 0.212	0.287 ± 0.265	0.200	0.560	NA	Down
CEP192	Q8TEP8	protein	1.415 ± 1.594	1.683 ± 1.735	0.690	0.840	NA	Down
SNED1	Q8TER0	protein	0.141 ± 0.110	0.212 ± 0.167	0.225	0.668	NA	Down
WFIKKN2	Q8TEU8	protein	0.309 ± 0.164	0.165 ± 0.113	0.020	1.873	NA	Up
SHROOM3	Q8TF72	protein	1.012 ± 0.987	0.877 ± 1.053	0.744	1.154	NA	Up
DEFB104A	Q8WTQ1	protein	0.310 ± 0.724	0.193 ± 0.474	0.643	1.601	NA	Up
SECTM1	Q8WVN6	protein	0.723 ± 0.627	0.588 ± 0.568	0.580	1.229	NA	Up
CANT1	Q8WVQ1	protein	0.658 ± 0.181	0.599 ± 0.275	0.529	1.099	NA	Up
SCG3	Q8WXD2	protein	0.997 ± 0.313	1.343 ± 0.583	0.077	0.742	NA	Down
SORCS1	Q8WY21	protein	0.227 ± 0.130	0.306 ± 0.137	0.152	0.741	NA	Down
BBX	Q8WY36	protein	1.001 ± 0.371	1.167 ± 0.642	0.432	0.857	NA	Down
SMPDL3A	Q92484	protein	0.149 ± 0.121	0.192 ± 0.133	0.402	0.774	NA	Down
CFHR4	Q92496	protein	1.284 ± 0.690	0.999 ± 0.480	0.249	1.285	NA	Up
FAM3C	Q92520	protein	3.971 ± 1.066	4.882 ± 1.241	0.061	0.813	NA	Down
ANKRD7	Q92527	protein	0.093 ± 0.324	0.119 ± 0.301	0.842	0.787	NA	Down
SPOCK2	Q92563	protein	1.540 ± 0.466	1.330 ± 0.392	0.238	1.158	NA	Up
RYR2	Q92736	protein	2.397 ± 0.806	3.218 ± 1.851	0.164	0.745	NA	Down
HTRA1	Q92743	protein	0.549 ± 0.296	0.523 ± 0.196	0.805	1.048	NA	Up
FRZB	Q92765	protein	3.044 ± 1.775	3.568 ± 1.963	0.490	0.853	NA	Down
GGH	Q92820	protein	0.521 ± 0.129	0.520 ± 0.129	0.991	1.001	NA	Up
NRCAM	Q92823	protein	2.268 ± 0.940	3.063 ± 0.755	0.030	0.740	NA	Down
NEO1	Q92859	protein	0.353 ± 0.130	0.449 ± 0.236	0.217	0.785	NA	Down
KHSRP	Q92945	protein	0.594 ± 0.708	0.168 ± 0.252	0.069	3.533	NA	Up
PRG4	Q92954	protein	0.860 ± 0.309	0.872 ± 0.363	0.929	0.986	NA	Down
ATP2A3	Q93084	protein	0.000 ± 0.000	0.118 ± 0.426	0.337	0.000	NA	Down
RNASE6	Q93091	protein	0.862 ± 0.451	0.694 ± 0.368	0.322	1.241	NA	Up
LEAP2	Q969E1	protein	0.998 ± 0.824	1.208 ± 0.856	0.537	0.826	NA	Down
MYDGF	Q969H8	protein	0.082 ± 0.134	0.152 ± 0.210	0.323	0.535	NA	Down
MYL11	Q96A32	protein	0.065 ± 0.227	0.457 ± 1.564	0.389	0.143	NA	Down
ESAM	Q96AP7	protein	0.060 ± 0.099	0.128 ± 0.193	0.280	0.471	NA	Down
DOCK10	Q96BY6	protein	3.770 ± 2.815	1.967 ± 1.586	0.068	1.917	NA	Up
GALM	Q96C23	protein	0.189 ± 0.200	0.050 ± 0.077	0.040	3.804	NA	Up
ZG16B	Q96DA0	protein	0.020 ± 0.059	0.106 ± 0.382	0.438	0.188	NA	Down
PIK3IP1	Q96FE7	protein	0.892 ± 0.337	0.984 ± 0.345	0.504	0.906	NA	Down
BCAN	Q96GW7	protein	0.326 ± 0.116	0.291 ± 0.150	0.529	1.117	NA	Up
SFRP2	Q96HF1	protein	0.509 ± 0.359	0.522 ± 0.456	0.937	0.975	NA	Down
OXNAD1	Q96HP4	protein	4.033 ± 1.319	5.697 ± 2.461	0.047	0.708	NA	Down
ABHD14B	Q96IU4	protein	0.253 ± 0.877	0.583 ± 2.103	0.611	0.434	NA	Down
CPB2	Q96IY4	protein	14.807 ± 4.839	11.934 ± 4.210	0.129	1.241	NA	Up
ST6GAL2	Q96JF0	protein	0.066 ± 0.170	0.071 ± 0.149	0.938	0.930	NA	Down
SPG11	Q96JI7	protein	0.297 ± 0.335	0.575 ± 0.706	0.220	0.517	NA	Down
CHAMP1	Q96JM3	protein	0.083 ± 0.131	0.165 ± 0.191	0.224	0.506	NA	Down
MYO15B	Q96JP2	protein	1.303 ± 0.634	1.099 ± 1.017	0.550	1.186	NA	Up
CDHR1	Q96JP9	protein	0.259 ± 0.153	0.197 ± 0.146	0.318	1.310	NA	Up
MEGF10	Q96KG7	protein	0.267 ± 0.178	0.374 ± 0.171	0.141	0.714	NA	Down
CNDP1	Q96KN2	protein	1.624 ± 1.010	1.286 ± 0.800	0.367	1.263	NA	Up
PRAP1	Q96NZ9	protein	1.079 ± 0.737	1.388 ± 1.087	0.412	0.777	NA	Down
PGLYRP2	Q96PD5	protein	6.851 ± 4.669	5.184 ± 3.432	0.324	1.322	NA	Up
PEBP4	Q96S96	protein	6.770 ± 2.497	9.209 ± 5.071	0.140	0.735	NA	Down
CDK5RAP2	Q96SN8	protein	3.509 ± 0.954	2.449 ± 1.405	0.037	1.433	NA	Up
GPHA2	Q96T91	protein	0.177 ± 0.445	0.060 ± 0.145	0.400	2.968	NA	Up
NELL2	Q99435	protein	0.706 ± 0.316	0.693 ± 0.273	0.914	1.019	NA	Up
CDC5L	Q99459	protein	10.941 ± 2.614	11.636 ± 5.296	0.679	0.940	NA	Down
PARK7	Q99497	protein	0.345 ± 0.254	0.314 ± 0.194	0.738	1.098	NA	Up
NEU1	Q99519	protein	0.031 ± 0.055	0.042 ± 0.067	0.654	0.739	NA	Down
SORT1	Q99523	protein	0.264 ± 0.283	0.124 ± 0.145	0.143	2.128	NA	Up
SERPINI1	Q99574	protein	1.395 ± 0.629	1.665 ± 0.772	0.346	0.838	NA	Down
COL12A1	Q99715	protein	0.289 ± 0.240	0.220 ± 0.254	0.487	1.318	NA	Up
OLFM1	Q99784	protein	0.451 ± 0.188	0.606 ± 0.241	0.084	0.744	NA	Down
MIPEP	Q99797	protein	0.144 ± 0.300	0.107 ± 0.196	0.721	1.347	NA	Up
CCT7	Q99832	protein	0.188 ± 0.228	0.107 ± 0.259	0.414	1.758	NA	Up
RARRES2	Q99969	protein	3.532 ± 0.922	3.478 ± 1.649	0.919	1.016	NA	Up
MYOC	Q99972	protein	4.098 ± 2.997	3.007 ± 2.085	0.308	1.363	NA	Up
OMD	Q99983	protein	0.027 ± 0.052	0.023 ± 0.057	0.874	1.150	NA	Up
SEMA3C	Q99985	protein	0.187 ± 0.178	0.198 ± 0.267	0.900	0.942	NA	Down
AKAP9	Q99996	protein	2.212 ± 3.687	2.255 ± 2.326	0.973	0.981	NA	Down
CLSTN3	Q9BQT9	protein	0.406 ± 0.388	0.436 ± 0.188	0.812	0.932	NA	Down
TXNDC17	Q9BRA2	protein	0.509 ± 0.540	0.435 ± 0.567	0.743	1.169	NA	Up
MXRA8	Q9BRK3	protein	0.108 ± 0.099	0.040 ± 0.070	0.062	2.738	NA	Up
SDF4	Q9BRK5	protein	0.830 ± 0.301	0.904 ± 0.277	0.527	0.917	NA	Down
NIPSNAP3B	Q9BS92	protein	1.250 ± 0.375	1.025 ± 0.471	0.198	1.220	NA	Up
RTBDN	Q9BSG5	protein	3.409 ± 2.785	3.892 ± 2.949	0.678	0.876	NA	Down
FUCA2	Q9BTY2	protein	0.788 ± 0.299	0.855 ± 0.221	0.530	0.921	NA	Down
CHRDL1	Q9BU40	protein	3.037 ± 0.658	3.920 ± 1.698	0.102	0.775	NA	Down
TMED9	Q9BVK6	protein	0.087 ± 0.098	0.109 ± 0.182	0.711	0.800	NA	Down
BOC	Q9BWV1	protein	0.207 ± 0.142	0.125 ± 0.134	0.153	1.657	NA	Up
C1QTNF3	Q9BXJ4	protein	0.828 ± 0.662	1.423 ± 0.626	0.031	0.582	NA	Down
PAPPA2	Q9BXP8	protein	1.448 ± 0.606	2.090 ± 0.828	0.037	0.693	NA	Down
CFHR5	Q9BXR6	protein	6.898 ± 2.401	6.109 ± 1.748	0.362	1.129	NA	Up
EMILIN2	Q9BXX0	protein	0.031 ± 0.048	0.011 ± 0.030	0.232	2.774	NA	Up
CADM1	Q9BY67	protein	1.899 ± 0.965	2.483 ± 0.658	0.095	0.765	NA	Down
ANGPTL4	Q9BY76	protein	0.178 ± 0.157	0.225 ± 0.148	0.447	0.789	NA	Down
TMPRSS13	Q9BYE2	protein	17.552 ± 5.530	25.042 ± 12.557	0.067	0.701	NA	Down
FGFBP2	Q9BYJ0	protein	2.338 ± 1.716	2.432 ± 1.172	0.876	0.962	NA	Down
CNTNAP3	Q9BZ76	protein	0.106 ± 0.211	0.054 ± 0.128	0.468	1.978	NA	Up
PRKD2	Q9BZL6	protein	2.242 ± 1.735	3.933 ± 2.367	0.053	0.570	NA	Down
RTN4R	Q9BZR6	protein	0.009 ± 0.032	0.104 ± 0.120	0.016	0.090	NA	Down
CNTNAP4	Q9C0A0	protein	0.497 ± 0.450	0.515 ± 0.449	0.918	0.964	NA	Down
CEP44	Q9C0F1	protein	0.851 ± 2.041	1.621 ± 3.156	0.474	0.525	NA	Down
YIPF3	Q9GZM5	protein	4.683 ± 3.831	4.172 ± 1.907	0.682	1.123	NA	Up
PDGFD	Q9GZP0	protein	0.367 ± 0.182	0.342 ± 0.196	0.741	1.074	NA	Up
TWSG1	Q9GZX9	protein	0.814 ± 0.226	0.725 ± 0.249	0.359	1.123	NA	Up
LACRT	Q9GZZ8	protein	0.288 ± 0.398	0.564 ± 1.393	0.504	0.510	NA	Down
FXYD6	Q9H0Q3	protein	0.246 ± 0.272	0.325 ± 0.316	0.513	0.759	NA	Down
RAB1B	Q9H0U4	protein	0.106 ± 0.179	0.156 ± 0.388	0.680	0.679	NA	Down
ECRG4	Q9H1Z8	protein	2.189 ± 1.566	1.415 ± 0.796	0.143	1.547	NA	Up
SH3BGRL3	Q9H299	protein	0.760 ± 0.833	0.730 ± 0.512	0.914	1.042	NA	Up
CXCL16	Q9H2A7	protein	0.336 ± 0.286	0.282 ± 0.214	0.606	1.188	NA	Up
SEMA6A	Q9H2E6	protein	0.108 ± 0.175	0.210 ± 0.205	0.192	0.515	NA	Down
ADAMTS10	Q9H324	protein	0.298 ± 0.379	0.209 ± 0.285	0.516	1.428	NA	Up
CPVL	Q9H3G5	protein	0.404 ± 0.540	0.637 ± 0.408	0.241	0.635	NA	Down
FZD8	Q9H461	protein	0.091 ± 0.104	0.110 ± 0.106	0.666	0.833	NA	Down
CLSTN2	Q9H4D0	protein	1.062 ± 0.234	1.129 ± 0.332	0.564	0.941	NA	Down
SMOC1	Q9H4F8	protein	3.396 ± 0.970	4.006 ± 1.419	0.220	0.848	NA	Down
GLIPR2	Q9H4G4	protein	0.006 ± 0.012	0.012 ± 0.030	0.522	0.510	NA	Down
PRDM13	Q9H4Q3	protein	2.579 ± 2.096	1.378 ± 1.639	0.127	1.872	NA	Up
PAAT	Q9H8K7	protein	1.481 ± 0.556	1.449 ± 1.052	0.925	1.022	NA	Up
MMRN2	Q9H8L6	protein	0.331 ± 0.255	0.318 ± 0.252	0.898	1.041	NA	Up
TRIM45	Q9H8W5	protein	0.188 ± 0.274	0.209 ± 0.187	0.827	0.900	NA	Down
MRPL44	Q9H9J2	protein	1.178 ± 0.491	1.893 ± 0.760	0.011	0.623	NA	Down
SIAE	Q9HAT2	protein	0.070 ± 0.081	0.149 ± 0.123	0.071	0.473	NA	Down
CACYBP	Q9HB71	protein	5.615 ± 3.518	5.173 ± 3.545	0.757	1.085	NA	Up
SLC38A10	Q9HBR0	protein	0.181 ± 0.157	0.135 ± 0.124	0.424	1.344	NA	Up
GLOD4	Q9HC38	protein	0.308 ± 0.242	0.140 ± 0.163	0.058	2.198	NA	Up
WFDC1	Q9HC57	protein	1.351 ± 0.675	1.281 ± 0.886	0.826	1.054	NA	Up
SPON1	Q9HCB6	protein	4.381 ± 2.334	6.990 ± 2.787	0.018	0.627	NA	Down
ARHGEF10L	Q9HCE6	protein	61.353 ± 22.911	38.649 ± 15.680	0.010	1.587	NA	Up
NPVF	Q9HCQ7	protein	2.382 ± 2.137	2.912 ± 3.502	0.650	0.818	NA	Down
CD248	Q9HCU0	protein	0.416 ± 0.819	0.276 ± 0.486	0.615	1.504	NA	Up
RETN	Q9HD89	protein	0.029 ± 0.082	0.044 ± 0.086	0.663	0.665	NA	Down
APMAP	Q9HDC9	protein	0.032 ± 0.075	0.090 ± 0.101	0.113	0.353	NA	Down
TNFRSF12A	Q9NP84	protein	0.965 ± 0.822	1.113 ± 0.941	0.678	0.867	NA	Down
NGRN	Q9NPE2	protein	1.602 ± 0.567	1.040 ± 0.433	0.012	1.541	NA	Up
IL1RAP	Q9NPH3	protein	0.905 ± 0.393	0.505 ± 0.289	0.009	1.791	NA	Up
SEMA4B	Q9NPR2	protein	1.066 ± 0.504	1.137 ± 0.426	0.708	0.938	NA	Down
CD93	Q9NPY3	protein	0.889 ± 0.490	0.836 ± 0.364	0.764	1.063	NA	Up
SCUBE2	Q9NQ36	protein	0.012 ± 0.030	0.013 ± 0.036	0.937	0.917	NA	Down
SPINK5	Q9NQ38	protein	1.770 ± 2.346	1.565 ± 1.219	0.790	1.131	NA	Up
CRTAC1	Q9NQ79	protein	4.246 ± 1.787	4.271 ± 1.540	0.970	0.994	NA	Down
RTN4	Q9NQC3	protein	0.270 ± 0.211	0.227 ± 0.366	0.723	1.188	NA	Up
MAN1C1	Q9NR34	protein	0.621 ± 0.447	0.731 ± 0.322	0.491	0.849	NA	Down
MBNL1	Q9NR56	protein	3.462 ± 1.543	4.611 ± 2.385	0.164	0.751	NA	Down
MXRA5	Q9NR99	protein	0.064 ± 0.103	0.016 ± 0.028	0.143	4.048	NA	Up
DUOX1	Q9NRD9	protein	14.897 ± 8.164	13.699 ± 8.343	0.720	1.087	NA	Up
CTPS2	Q9NRF8	protein	0.003 ± 0.011	0.011 ± 0.040	0.497	0.276	NA	Down
OLFML3	Q9NRN5	protein	0.565 ± 0.303	0.393 ± 0.223	0.124	1.438	NA	Up
CYTL1	Q9NRR1	protein	0.692 ± 0.553	0.588 ± 0.331	0.579	1.177	NA	Up
LTBP3	Q9NS15	protein	0.272 ± 0.119	0.225 ± 0.140	0.368	1.211	NA	Up
GKN1	Q9NS71	protein	0.721 ± 0.465	0.641 ± 0.661	0.731	1.123	NA	Up
BRWD1	Q9NSI6	protein	0.246 ± 0.408	0.362 ± 0.844	0.662	0.679	NA	Down
DPP3	Q9NY33	protein	0.036 ± 0.069	0.026 ± 0.065	0.711	1.384	NA	Up
MTMR4	Q9NYA4	protein	1.295 ± 0.388	1.577 ± 0.461	0.110	0.821	NA	Down
ERAP1	Q9NZ08	protein	0.259 ± 0.171	0.313 ± 0.137	0.397	0.828	NA	Down
AHSP	Q9NZD4	protein	0.561 ± 1.516	0.093 ± 0.161	0.310	6.002	NA	Up
ADA2	Q9NZK5	protein	0.317 ± 0.068	0.316 ± 0.327	0.995	1.002	NA	Up
C1RL	Q9NZP8	protein	3.282 ± 1.400	2.636 ± 1.127	0.220	1.245	NA	Up
LRP1B	Q9NZR2	protein	0.865 ± 1.071	1.211 ± 1.786	0.560	0.714	NA	Down
ADAM22	Q9P0K1	protein	0.261 ± 0.330	0.393 ± 0.343	0.337	0.664	NA	Down
FRMD4A	Q9P2Q2	protein	1.373 ± 1.218	0.835 ± 0.504	0.177	1.644	NA	Up
NRXN2	Q9P2S2	protein	0.066 ± 0.076	0.105 ± 0.105	0.302	0.632	NA	Down
SPRR3	Q9UBC9	protein	0.007 ± 0.026	0.028 ± 0.086	0.434	0.271	NA	Down
OPTC	Q9UBM4	protein	17.971 ± 12.516	19.555 ± 12.467	0.754	0.919	NA	Down
DKK3	Q9UBP4	protein	25.042 ± 14.754	41.864 ± 20.305	0.026	0.598	NA	Down
EXTL2	Q9UBQ6	protein	0.077 ± 0.110	0.068 ± 0.090	0.823	1.134	NA	Up
CTSZ	Q9UBR2	protein	3.204 ± 0.907	3.230 ± 0.868	0.943	0.992	NA	Down
DKK2	Q9UBU2	protein	0.063 ± 0.108	0.009 ± 0.033	0.124	6.754	NA	Up
CTSF	Q9UBX1	protein	0.103 ± 0.111	0.191 ± 0.171	0.142	0.541	NA	Down
FBLN5	Q9UBX5	protein	0.212 ± 0.127	0.159 ± 0.120	0.300	1.330	NA	Up
KLK11	Q9UBX7	protein	0.390 ± 0.207	0.690 ± 0.454	0.046	0.565	NA	Down
REV1	Q9UBZ9	protein	18.190 ± 5.821	12.394 ± 4.325	0.011	1.468	NA	Up
MARCO	Q9UEW3	protein	0.000 ± 0.000	0.053 ± 0.192	0.337	0.000	NA	Down
DMBT1	Q9UGM3	protein	0.077 ± 0.161	0.274 ± 0.500	0.197	0.279	NA	Down
FETUB	Q9UGM5	protein	3.264 ± 1.704	2.240 ± 1.296	0.108	1.457	NA	Up
CNTNAP2	Q9UHC6	protein	0.282 ± 0.540	0.172 ± 0.288	0.538	1.643	NA	Up
PCSK1N	Q9UHG2	protein	2.500 ± 0.758	2.997 ± 1.329	0.260	0.834	NA	Down
PCYOX1	Q9UHG3	protein	0.166 ± 0.238	0.267 ± 0.372	0.421	0.619	NA	Down
ADAMTS1	Q9UHI8	protein	0.099 ± 0.088	0.156 ± 0.186	0.337	0.635	NA	Down
DPP7	Q9UHL4	protein	0.750 ± 0.415	1.209 ± 0.456	0.015	0.621	NA	Down
CD84	Q9UIB8	protein	0.027 ± 0.069	0.029 ± 0.057	0.926	0.919	NA	Down
GNPTG	Q9UJJ9	protein	0.172 ± 0.194	0.132 ± 0.103	0.533	1.302	NA	Up
SERPINA10	Q9UK55	protein	0.412 ± 0.263	0.281 ± 0.242	0.211	1.464	NA	Up
ADAM28	Q9UKQ2	protein	0.780 ± 0.341	1.155 ± 0.378	0.016	0.676	NA	Down
MYH2	Q9UKX2	protein	0.100 ± 0.168	0.284 ± 1.025	0.534	0.352	NA	Down
MRTFB	Q9ULH7	protein	1.554 ± 3.636	0.482 ± 1.192	0.347	3.224	NA	Up
HEG1	Q9ULI3	protein	0.153 ± 0.174	0.230 ± 0.111	0.208	0.666	NA	Down
CA14	Q9ULX7	protein	0.190 ± 0.126	0.264 ± 0.216	0.309	0.722	NA	Down
NENF	Q9UMX5	protein	0.220 ± 0.180	0.248 ± 0.109	0.652	0.888	NA	Down
PCDHGC3	Q9UN70	protein	0.018 ± 0.062	0.001 ± 0.003	0.358	24.658	NA	Up
PROCR	Q9UNN8	protein	0.524 ± 0.208	0.315 ± 0.197	0.017	1.664	NA	Up
MINPP1	Q9UNW1	protein	0.358 ± 0.243	0.328 ± 0.289	0.784	1.090	NA	Up
NSFL1C	Q9UNZ2	protein	0.061 ± 0.142	0.000 ± 0.000	0.164	Inf	NA	Up
IQSEC3	Q9UPP2	protein	10.202 ± 11.323	3.384 ± 6.827	0.088	3.015	NA	Up
SORCS3	Q9UPU3	protein	0.061 ± 0.086	0.088 ± 0.074	0.397	0.685	NA	Down
KCNH4	Q9UQ05	protein	14.331 ± 3.648	16.696 ± 8.610	0.378	0.858	NA	Down
PA2G4	Q9UQ80	protein	0.566 ± 0.604	0.536 ± 0.695	0.910	1.055	NA	Up
VSIG4	Q9Y279	protein	1.103 ± 0.980	1.370 ± 1.471	0.596	0.805	NA	Down
ITM2B	Q9Y287	protein	0.984 ± 0.637	1.006 ± 0.428	0.919	0.978	NA	Down
MAN2B2	Q9Y2E5	protein	0.082 ± 0.150	0.136 ± 0.160	0.389	0.600	NA	Down
TBC1D30	Q9Y2I9	protein	0.343 ± 0.089	0.537 ± 0.261	0.023	0.638	NA	Down
SAMHD1	Q9Y3Z3	protein	2.504 ± 1.527	2.711 ± 1.629	0.747	0.924	NA	Down
ANGPTL3	Q9Y5C1	protein	0.011 ± 0.023	0.013 ± 0.046	0.918	0.883	NA	Down
WIF1	Q9Y5W5	protein	2.066 ± 1.473	2.606 ± 1.886	0.431	0.793	NA	Down
LYVE1	Q9Y5Y7	protein	1.650 ± 0.576	1.290 ± 0.552	0.126	1.279	NA	Up
HEBP2	Q9Y5Z4	protein	0.108 ± 0.130	0.072 ± 0.092	0.438	1.500	NA	Up
PSAT1	Q9Y617	protein	0.252 ± 0.353	0.178 ± 0.340	0.601	1.414	NA	Up
MYH4	Q9Y623	protein	0.151 ± 0.149	0.314 ± 0.286	0.087	0.480	NA	Down
F11R	Q9Y624	protein	0.040 ± 0.078	0.098 ± 0.158	0.257	0.410	NA	Down
CPQ	Q9Y646	protein	0.885 ± 0.328	0.857 ± 0.369	0.839	1.033	NA	Up
EMILIN1	Q9Y6C2	protein	0.228 ± 0.144	0.222 ± 0.155	0.910	1.031	NA	Up
FCGBP	Q9Y6R7	protein	7.210 ± 4.097	11.122 ± 6.238	0.076	0.648	NA	Down
APLP1	S4R3U6	protein	1.148 ± 0.780	1.851 ± 0.870	0.044	0.620	NA	Down
APOA2	V9GYC1	protein	3.111 ± 2.308	1.800 ± 1.627	0.119	1.728	NA	Up
APOA2	V9GYM3	protein	12.146 ± 8.457	9.187 ± 6.636	0.344	1.322	NA	Up
NFASC	X6RKN2	protein	0.286 ± 0.206	0.347 ± 0.218	0.480	0.825	NA	Down
2-Hydroxybutanoic Acid	MEDN0283*004	metabolite	29429723.061 ± 9025543.435	26473242.708 ± 13201242.091	0.831	1.037	0.226	Up
2-Methyllactic acid	MEDN2068*004	metabolite	29429723.061 ± 9025543.435	26473242.708 ± 13201242.091	0.831	1.037	0.226	Up
Erythrulose	MEDN0570*006	metabolite	65922.358 ± 52133.406	88705.231 ± 55036.711	0.716	1.111	0.671	Down
Erythrose	MEDN1129*006	metabolite	65922.358 ± 52133.406	88705.231 ± 55036.711	0.716	1.111	0.671	Down
2-Methylhexanoic acid	MEDN1699*009	metabolite	400469.347 ± 89654.979	379488.740 ± 60711.153	0.816	1.018	0.374	Up
2,2-Dimethylpentanoic acid	MEDN1753*009	metabolite	400469.347 ± 89654.979	379488.740 ± 60711.153	0.816	1.018	0.374	Up
N-acetyl-beta-alanine	MEDN0818*010	metabolite	1229578.510 ± 657505.103	1381410.078 ± 638498.080	0.891	0.973	0.069	Down
N-Acetyl-L-alanine	MEDN0586*010	metabolite	1229578.510 ± 657505.103	1381410.078 ± 638498.080	0.891	0.973	0.069	Down
2-Hydroxyhexanoic acid	MEDN1499*011	metabolite	1059073.730 ± 239002.724	1210034.118 ± 386945.097	0.063	0.808	1.748	Down
Glutaric Acid	MEDN0314*012	metabolite	600067.997 ± 428999.214	547461.823 ± 164650.389	0.121	1.435	1.814	Up
Dimethylmalonic acid	MEDN1533*012	metabolite	600067.997 ± 428999.214	547461.823 ± 164650.389	0.121	1.435	1.814	Up
δ-Valerolactam	MEDP0541*014	metabolite	12440046.691 ± 13005159.278	9498783.826 ± 6674081.276	0.186	1.693	0.899	Up
2-Hydroxy-2-methylbutanenitrile	MEDP1897*014	metabolite	12440046.691 ± 13005159.278	9498783.826 ± 6674081.276	0.186	1.693	0.899	Up
1-Naphthol	MEDN0698*017	metabolite	13874.920 ± 3923.714	12176.355 ± 2958.326	0.646	1.052	0.825	Up
2-Naphthol	MEDN0683*017	metabolite	13874.920 ± 3923.714	12176.355 ± 2958.326	0.646	1.052	0.825	Up
L-threo-3-Methylaspartate	MEDN1686*018	metabolite	197016.342 ± 84965.069	171362.291 ± 68697.049	0.032	1.427	1.960	Up
L-Glutamic Acid	MEDN0011*018	metabolite	197016.342 ± 84965.069	171362.291 ± 68697.049	0.032	1.427	1.960	Up
Xylose	MEDN0225*020	metabolite	439441.301 ± 548175.161	648052.269 ± 934828.033	0.500	0.678	0.409	Down
L-lyxose	MEDN1931*020	metabolite	439441.301 ± 548175.161	648052.269 ± 934828.033	0.500	0.678	0.409	Down
Arabinose	MEDN0228*020	metabolite	439441.301 ± 548175.161	648052.269 ± 934828.033	0.500	0.678	0.409	Down
D-Ribose	MEDN3614*020	metabolite	439441.301 ± 548175.161	648052.269 ± 934828.033	0.500	0.678	0.409	Down
2',4'-Dihydroxyacetophenone	MEDN0856*021	metabolite	124528.107 ± 126347.136	104794.044 ± 53615.872	0.204	0.651	1.278	Up
Methylparaben	MEDN0748*021	metabolite	124528.107 ± 126347.136	104794.044 ± 53615.872	0.204	0.651	1.278	Up
Nicotinamide	MEDP0242*025	metabolite	712019.862 ± 274762.905	862888.873 ± 664432.727	0.389	1.270	0.633	Down
Isonicotinamide	MEDP4120*025	metabolite	712019.862 ± 274762.905	862888.873 ± 664432.727	0.389	1.270	0.633	Down
4-hydroxyphenylglyoxylate	MEDN1199*028	metabolite	1053572.708 ± 1584501.728	1503005.096 ± 1942905.165	0.842	0.892	0.382	Down
Phthalic Acid	MEDN0096*028	metabolite	1053572.708 ± 1584501.728	1503005.096 ± 1942905.165	0.842	0.892	0.382	Down
Talose	MEDN1761*032	metabolite	662340.826 ± 142270.626	688766.166 ± 237574.950	0.121	0.836	1.321	Down
Allose	MEDN1762*032	metabolite	662340.826 ± 142270.626	688766.166 ± 237574.950	0.121	0.836	1.321	Down
Tagatose	MEDN1534*033	metabolite	200645.071 ± 65060.384	192821.618 ± 60407.860	0.353	0.887	0.932	Up
Psicose	MEDN3695*033	metabolite	200645.071 ± 65060.384	192821.618 ± 60407.860	0.353	0.887	0.932	Up
7-Methyluric Acid	MEDN1025*034	metabolite	50152.798 ± 56289.453	266095.245 ± 786991.422	0.331	0.176	0.667	Down
1-Methyluric Acid	MEDN0472*034	metabolite	50152.798 ± 56289.453	266095.245 ± 786991.422	0.331	0.176	0.667	Down
Mannitol	MEDN1011*035	metabolite	397360.850 ± 749467.053	127239.869 ± 107481.668	0.261	2.952	0.134	Up
Dulcitol	MEDN0120*035	metabolite	397360.850 ± 749467.053	127239.869 ± 107481.668	0.261	2.952	0.134	Up
Sorbitol	MEDN0213*035	metabolite	397360.850 ± 749467.053	127239.869 ± 107481.668	0.261	2.952	0.134	Up
N-Phenylacetylglycine	MEDN0061*037	metabolite	8676.582 ± 3222.404	9559.253 ± 4203.556	0.577	1.097	0.959	Down
2-Methylhippuric acid	MEDN0720*037	metabolite	8676.582 ± 3222.404	9559.253 ± 4203.556	0.577	1.097	0.959	Down
4-Hydroxyhippurate	MEDN0816*039	metabolite	133618.933 ± 296993.518	891655.311 ± 2832889.071	0.369	0.163	0.085	Down
6-hydroxy-3-succinylpyridine	MEDN1208*039	metabolite	133618.933 ± 296993.518	891655.311 ± 2832889.071	0.369	0.163	0.085	Down
4-tert-Octylphenol	MEDN0731*042	metabolite	42137.357 ± 13534.756	41575.446 ± 8499.271	0.274	0.891	0.703	Up
2,4-Di-tert-butylphenol	MEDN0747*042	metabolite	42137.357 ± 13534.756	41575.446 ± 8499.271	0.274	0.891	0.703	Up
Asp-Val	MEDN1972*047	metabolite	91891.483 ± 28024.890	87873.706 ± 35420.272	0.029	0.736	1.880	Up
Val-Asp	MEDN1946*047	metabolite	91891.483 ± 28024.890	87873.706 ± 35420.272	0.029	0.736	1.880	Up
3-Deoxyguanosine	MEDN1602*051	metabolite	13281.946 ± 4324.181	17669.917 ± 9795.554	0.135	0.737	1.150	Down
Deoxyguanosine	MEDN0158*051	metabolite	13281.946 ± 4324.181	17669.917 ± 9795.554	0.135	0.737	1.150	Down
Trehalose	MEDN0224*056	metabolite	867331.296 ± 80911.785	913278.547 ± 120172.251	0.219	1.063	1.239	Down
Lactose	MEDN0229*056	metabolite	867331.296 ± 80911.785	913278.547 ± 120172.251	0.219	1.063	1.239	Down
Lactulose	MEDN0230*056	metabolite	867331.296 ± 80911.785	913278.547 ± 120172.251	0.219	1.063	1.239	Down
Maltose	MEDN0233*056	metabolite	867331.296 ± 80911.785	913278.547 ± 120172.251	0.219	1.063	1.239	Down
3-Sialyllactose	MEDN0539*062	metabolite	20726.031 ± 10629.874	32099.362 ± 39185.508	0.134	0.501	1.617	Down
L-Allothreonine	MEDN1556*067	metabolite	857697.271 ± 285018.583	913625.759 ± 263553.652	0.218	1.166	0.904	Down
L-Homoserine	MEDN0328*067	metabolite	857697.271 ± 285018.583	913625.759 ± 263553.652	0.218	1.166	0.904	Down
L-Threonine	MEDN0005*067	metabolite	857697.271 ± 285018.583	913625.759 ± 263553.652	0.218	1.166	0.904	Down
Indole-3-Carboxaldehyde	MEDN0266*069	metabolite	66228.219 ± 113635.370	28380.921 ± 25119.804	0.128	3.565	1.336	Up
Indole-4-carboxaldehyde	MEDN1039*069	metabolite	66228.219 ± 113635.370	28380.921 ± 25119.804	0.128	3.565	1.336	Up
3-Hydroxyphenylacetic acid	MEDN1009*070	metabolite	340235.616 ± 235186.345	486581.518 ± 339595.700	0.708	0.897	0.177	Down
Mandelic Acid	MEDN0334*070	metabolite	340235.616 ± 235186.345	486581.518 ± 339595.700	0.708	0.897	0.177	Down
P–Hydroxyphenyl Acetic Acid	MEDN0097*070	metabolite	340235.616 ± 235186.345	486581.518 ± 339595.700	0.708	0.897	0.177	Down
7-Methylxanthine	MEDN0149*071	metabolite	106357.234 ± 257192.957	82052.379 ± 115627.824	0.304	2.618	0.334	Up
Mucic Acid	MEDN1314*073	metabolite	72520.602 ± 20109.370	61085.920 ± 31361.085	0.006	0.650	2.331	Up
Glucaric acid	MEDN2058*073	metabolite	72520.602 ± 20109.370	61085.920 ± 31361.085	0.006	0.650	2.331	Up
Lithocholic acid	MEDN0108*074	metabolite	1581336.424 ± 512076.942	1519845.329 ± 385770.179	0.911	0.987	0.321	Up
Isolithocholic acid	MEDN1900*074	metabolite	1581336.424 ± 512076.942	1519845.329 ± 385770.179	0.911	0.987	0.321	Up
Cholic acid	MEDN1723*077	metabolite	2039516.679 ± 171486.297	2218168.680 ± 501705.710	0.397	1.068	0.806	Down
Gamma-Mercholic Acid	MEDN1126*077	metabolite	2039516.679 ± 171486.297	2218168.680 ± 501705.710	0.397	1.068	0.806	Down
4-Hydroxytryptamine	MEDP1243*085	metabolite	4229607.733 ± 12303045.751	6521427.812 ± 10675854.665	0.637	0.664	0.135	Down
Cotinine	MEDP3003*085	metabolite	4229607.733 ± 12303045.751	6521427.812 ± 10675854.665	0.637	0.664	0.135	Down
4-Oxo-4-(pyridin-3-yl)butanoic acid	MEDP3922*086	metabolite	347891.694 ± 455129.837	1724647.885 ± 3860184.213	0.254	0.232	0.493	Down
Hippuric Acid	MEDP0315*086	metabolite	347891.694 ± 455129.837	1724647.885 ± 3860184.213	0.254	0.232	0.493	Down
Diaveridine	MEDP4154*089	metabolite	1994128.216 ± 671987.283	1744869.076 ± 451938.692	0.256	1.157	1.174	Up
cyclo(leu-phe)	MEDP2481*090	metabolite	100344.318 ± 197288.485	108302.824 ± 241045.283	0.188	3.737	0.602	Down
Phe-Leu	MEDP1882*090	metabolite	100344.318 ± 197288.485	108302.824 ± 241045.283	0.188	3.737	0.602	Down
Ethiofencarb	MEDP4159*092	metabolite	153043.291 ± 39866.701	149891.939 ± 55459.459	0.398	0.895	0.805	Up
Drometrizole	MEDP4158*092	metabolite	153043.291 ± 39866.701	149891.939 ± 55459.459	0.398	0.895	0.805	Up
Dibutyl-phthalate	MEDP0836*093	metabolite	12146440.730 ± 2659745.080	11607793.420 ± 3182545.273	0.141	1.157	1.400	Up
Diisobutyl phthalate	MEDP3953*093	metabolite	12146440.730 ± 2659745.080	11607793.420 ± 3182545.273	0.141	1.157	1.400	Up
(E,Z)-2-Amino-3,14-octadecadien-1-ol	MEDP1907*094	metabolite	23054709.646 ± 15461333.271	31163883.221 ± 16533587.259	0.891	0.967	0.166	Down
Elaidamide	MEDP3279*094	metabolite	23054709.646 ± 15461333.271	31163883.221 ± 16533587.259	0.891	0.967	0.166	Down
N-Methylalanine	MEDP0868*104	metabolite	6424714.737 ± 949210.956	6020996.032 ± 891355.942	0.898	1.008	0.180	Up
N-Ethylglycine	MEDP2346*104	metabolite	6424714.737 ± 949210.956	6020996.032 ± 891355.942	0.898	1.008	0.180	Up
L-Serine	MEDP0024*106	metabolite	1470229.470 ± 202278.478	1614230.798 ± 328630.659	0.780	1.021	0.113	Down
L-Isserine	MEDP2131*106	metabolite	1470229.470 ± 202278.478	1614230.798 ± 328630.659	0.780	1.021	0.113	Down
4-Aminophenol	MEDP0791*107	metabolite	1548818.290 ± 162268.400	1641744.606 ± 348019.180	0.092	1.121	1.259	Down
Phenylhydroxylamine	MEDP2185*107	metabolite	1548818.290 ± 162268.400	1641744.606 ± 348019.180	0.092	1.121	1.259	Down
1-Aminocyclobutanecarboxylic acid	MEDP2132*108	metabolite	26797889.073 ± 10021502.272	29470342.300 ± 14794031.111	0.515	0.888	0.639	Down
L-Proline	MEDP0022*108	metabolite	26797889.073 ± 10021502.272	29470342.300 ± 14794031.111	0.515	0.888	0.639	Down
Isovaline	MEDP3621*110	metabolite	21831202.934 ± 2685084.815	20731770.125 ± 4409952.794	0.146	1.104	1.265	Up
L-Norvaline	MEDP1778*110	metabolite	21831202.934 ± 2685084.815	20731770.125 ± 4409952.794	0.146	1.104	1.265	Up
(R)-(-)-2-phenylglycine	MEDP1126*113	metabolite	6813054.134 ± 1391484.745	6814067.658 ± 893106.619	0.906	1.008	0.260	Down
1-Hydroxylamino-2-phenylethane	MEDP1003*113	metabolite	6813054.134 ± 1391484.745	6814067.658 ± 893106.619	0.906	1.008	0.260	Down
6-Aminocaproic Acid	MEDP0298*114	metabolite	4870833.660 ± 830240.175	4585571.610 ± 970173.680	0.528	1.050	0.695	Up
L-Norleucine	MEDP0519*114	metabolite	4870833.660 ± 830240.175	4585571.610 ± 970173.680	0.528	1.050	0.695	Up
Cis-4-Hydroxy-L-Proline	MEDP1490*115	metabolite	101683.225 ± 27401.757	128098.533 ± 55901.883	0.628	1.082	0.326	Down
Aminolevulinic acid	MEDP2002*115	metabolite	101683.225 ± 27401.757	128098.533 ± 55901.883	0.628	1.082	0.326	Down
1-Methyladenine	MEDP0146*119	metabolite	231719.661 ± 55147.343	226666.617 ± 42505.144	0.505	0.944	0.693	Up
3-Methyladenine	MEDP0899*119	metabolite	231719.661 ± 55147.343	226666.617 ± 42505.144	0.505	0.944	0.693	Up
N-Methyl-L-Glutamate	MEDP0878*123	metabolite	374849.083 ± 76859.079	348037.570 ± 117155.901	0.552	1.068	0.688	Up
L-2-Aminoadipic acid	MEDP0430*123	metabolite	374849.083 ± 76859.079	348037.570 ± 117155.901	0.552	1.068	0.688	Up
1-Methylguanine	MEDP1162*124	metabolite	3149313.177 ± 981887.464	3020644.778 ± 916325.717	0.483	1.093	0.561	Up
7-Methylguanine	MEDP0381*124	metabolite	3149313.177 ± 981887.464	3020644.778 ± 916325.717	0.483	1.093	0.561	Up
L-Homophenylalanine	MEDP2084*127	metabolite	12980.496 ± 8346.931	16329.616 ± 11943.853	0.518	0.832	0.267	Down
(2S,3S)-3-methylphenylalanine	MEDP1307*127	metabolite	12980.496 ± 8346.931	16329.616 ± 11943.853	0.518	0.832	0.267	Down
Theophylline	MEDP1479*129	metabolite	12784707.782 ± 31118728.832	10481784.023 ± 17146505.044	0.305	2.663	0.258	Up
1,7-Dimethylxanthine	MEDP0145*129	metabolite	12784707.782 ± 31118728.832	10481784.023 ± 17146505.044	0.305	2.663	0.258	Up
3-Hydroxy-L-phenylalanine	MEDP2538*130	metabolite	7426168.017 ± 1905331.633	6488440.989 ± 1753737.663	0.571	1.064	0.332	Up
L-Tyrosine	MEDP0009*130	metabolite	7426168.017 ± 1905331.633	6488440.989 ± 1753737.663	0.571	1.064	0.332	Up
3-Hydroxyhippuric Acid	MEDP0379*132	metabolite	302760.184 ± 564477.693	2383527.227 ± 7760245.328	0.352	0.125	0.641	Down
Gln-Gly	MEDP2542*133	metabolite	2170585.302 ± 454877.097	2391524.095 ± 1004753.879	0.114	0.805	1.444	Down
Gly-Gln	MEDP2313*133	metabolite	2170585.302 ± 454877.097	2391524.095 ± 1004753.879	0.114	0.805	1.444	Down
Gly-Lys	MEDP2312*134	metabolite	2168805.458 ± 988288.886	2121058.796 ± 823121.701	0.440	0.878	0.578	Up
Lys-Gly	MEDP2545*134	metabolite	2168805.458 ± 988288.886	2121058.796 ± 823121.701	0.440	0.878	0.578	Up
Glu-Gly	MEDP2355*135	metabolite	162865.400 ± 35949.386	177811.069 ± 78742.126	0.107	0.793	1.575	Down
Gly-Glu	MEDP2546*135	metabolite	162865.400 ± 35949.386	177811.069 ± 78742.126	0.107	0.793	1.575	Down
Lys-Ala	MEDP2549*136	metabolite	648420.945 ± 200380.325	721296.400 ± 370601.082	0.369	0.855	0.450	Down
Ala-Lys	MEDP0087*136	metabolite	648420.945 ± 200380.325	721296.400 ± 370601.082	0.369	0.855	0.450	Down
Val-Ile	MEDP2433*138	metabolite	25859.712 ± 3789.722	30125.464 ± 16722.398	0.543	1.117	0.888	Down
Val-Leu	MEDP2434*138	metabolite	25859.712 ± 3789.722	30125.464 ± 16722.398	0.543	1.117	0.888	Down
Carnitine C4:0	MEDP1442*140	metabolite	35726188.705 ± 25147655.802	42004734.100 ± 32591058.842	0.975	1.009	0.377	Down
Carnitine isoC4:0	MEDP0577*140	metabolite	35726188.705 ± 25147655.802	42004734.100 ± 32591058.842	0.975	1.009	0.377	Down
Isogalactinol	MEDN1538*141	metabolite	19137.213 ± 10545.417	132896.228 ± 353728.159	0.360	4.513	0.355	Down
Isomaltulose	MEDN3148*141	metabolite	19137.213 ± 10545.417	132896.228 ± 353728.159	0.360	4.513	0.355	Down
Gentiobiose	MEDN3149*141	metabolite	19137.213 ± 10545.417	132896.228 ± 353728.159	0.360	4.513	0.355	Down
Ile-Thr	MEDP2395*142	metabolite	159366.702 ± 29069.235	228428.063 ± 200891.407	0.231	0.691	1.109	Down
Leu-Thr	MEDP2396*142	metabolite	159366.702 ± 29069.235	228428.063 ± 200891.407	0.231	0.691	1.109	Down
Cyclo(Pro-Phe)	MEDP1926*143	metabolite	92571.297 ± 37511.552	112706.708 ± 72164.449	0.944	1.017	0.139	Down
Cyclo(Phe-Pro)	MEDP2479*143	metabolite	92571.297 ± 37511.552	112706.708 ± 72164.449	0.944	1.017	0.139	Down
Leu-Asn	MEDP2504*145	metabolite	345934.497 ± 88475.386	292591.610 ± 79964.147	0.647	0.951	0.380	Up
Ile-Asn	MEDP2570*145	metabolite	345934.497 ± 88475.386	292591.610 ± 79964.147	0.647	0.951	0.380	Up
Asp-Ile	MEDP2438*147	metabolite	472141.390 ± 737085.442	426676.894 ± 298362.325	0.748	1.180	0.147	Up
Asp-Leu	MEDP2437*147	metabolite	472141.390 ± 737085.442	426676.894 ± 298362.325	0.748	1.180	0.147	Up
Ile-Asp	MEDP1935*147	metabolite	472141.390 ± 737085.442	426676.894 ± 298362.325	0.748	1.180	0.147	Up
2,4-diacetamino-2,4,6-triphenoxy-D-mannopyranose	MEDP1246*147	metabolite	472141.390 ± 737085.442	426676.894 ± 298362.325	0.748	1.180	0.147	Up
5'-Deoxyadenosine	MEDP1018*148	metabolite	220878.306 ± 131948.194	279734.542 ± 126777.800	0.959	0.989	0.010	Down
2'-Deoxyadenosine	MEDP2418*148	metabolite	220878.306 ± 131948.194	279734.542 ± 126777.800	0.959	0.989	0.010	Down
Leu-Glu	MEDP2393*151	metabolite	72371.956 ± 23453.666	80872.689 ± 33882.546	0.066	1.330	1.305	Down
Ile-Glu	MEDP2392*151	metabolite	72371.956 ± 23453.666	80872.689 ± 33882.546	0.066	1.330	1.305	Down
Thr-Phe	MEDP1022*153	metabolite	10579.365 ± 7066.902	12207.541 ± 7756.985	0.071	1.598	1.761	Down
Phe-Thr	MEDP2584*153	metabolite	10579.365 ± 7066.902	12207.541 ± 7756.985	0.071	1.598	1.761	Down
Phe-Glu	MEDP1667*158	metabolite	76664.022 ± 8775.934	71655.046 ± 20529.250	0.223	1.115	0.880	Up
Glu-Phe	MEDP2597*158	metabolite	76664.022 ± 8775.934	71655.046 ± 20529.250	0.223	1.115	0.880	Up
1-Methylguanosine	MEDP2421*159	metabolite	2760937.582 ± 715491.306	2773038.720 ± 612269.494	0.863	1.017	0.334	Down
2-Methoxyestrone	MEDP2256*160	metabolite	185151.193 ± 212808.398	132857.257 ± 148143.567	0.709	1.192	0.698	Up
4-Methoxyestrone	MEDP1629*160	metabolite	185151.193 ± 212808.398	132857.257 ± 148143.567	0.709	1.192	0.698	Up
Sucrose	MEDP1011*162	metabolite	1077668.815 ± 441088.021	732432.058 ± 416374.183	0.231	0.780	0.983	Up
Kojibiose	MEDP1076*162	metabolite	1077668.815 ± 441088.021	732432.058 ± 416374.183	0.231	0.780	0.983	Up
Melibiose	MEDP1990*165	metabolite	201146.499 ± 86137.253	140067.055 ± 87335.409	0.136	0.723	1.173	Up
alpha-D-Glucopyranoside,-beta-D-fructofuranosyl	MEDP1844*165	metabolite	201146.499 ± 86137.253	140067.055 ± 87335.409	0.136	0.723	1.173	Up
2,3-Dimethylsuccinic acid	MEDN1679*173	metabolite	123938.674 ± 56640.822	143896.937 ± 95136.181	0.624	0.891	0.645	Down
2-Methylglutaric Acid	MEDN1326*173	metabolite	123938.674 ± 56640.822	143896.937 ± 95136.181	0.624	0.891	0.645	Down
2-Methylvaleric acid	MADN1305*175	metabolite	16895.571 ± 25097.741	16769.328 ± 17288.208	0.783	1.154	0.091	Up
2-Ethylbutyric Acid	MADN0332*175	metabolite	16895.571 ± 25097.741	16769.328 ± 17288.208	0.783	1.154	0.091	Up
2-Methoxy-4-[(E)-prop-1-enyl]phenol	MEDN1023*176	metabolite	26503.968 ± 8094.375	27116.360 ± 6880.254	0.613	0.943	0.855	Down
Eugenol	MEDN3935*176	metabolite	26503.968 ± 8094.375	27116.360 ± 6880.254	0.613	0.943	0.855	Down
8-Methylnonanoic acid	MEDN3071*179	metabolite	11186826.206 ± 1497169.283	10815347.997 ± 1146504.958	0.154	1.071	1.402	Up
4-Ethyloctanoic acid	MEDN1510*179	metabolite	11186826.206 ± 1497169.283	10815347.997 ± 1146504.958	0.154	1.071	1.402	Up
N-Acetyl-L-Leucine	MEDN0056*180	metabolite	604497.302 ± 104205.411	585475.893 ± 145842.441	0.648	1.041	0.487	Up
6-Acetamidohexanoic acid	MEDN4135*180	metabolite	604497.302 ± 104205.411	585475.893 ± 145842.441	0.648	1.041	0.487	Up
Salicylic acid	MEDN2338*186	metabolite	2859167.504 ± 3097662.417	3302341.954 ± 3534649.025	0.418	0.699	0.933	Down
4-Hydroxybenzoic Acid	MEDN1909*186	metabolite	2859167.504 ± 3097662.417	3302341.954 ± 3534649.025	0.418	0.699	0.933	Down
D-Xylulose 5-phosphate	MEDN0657*191	metabolite	247829.075 ± 114138.511	195617.112 ± 60660.172	0.104	1.319	1.603	Up
Ribulose-5-Phosphate	MEDN0498*191	metabolite	247829.075 ± 114138.511	195617.112 ± 60660.172	0.104	1.319	1.603	Up
4-Acetylaminobenzoic acid	MEDN2026*196	metabolite	662037.688 ± 929350.513	3579408.532 ± 8474503.005	0.268	0.213	0.471	Down
L-2-amino-6-oximelic acid	MEDN1235*200	metabolite	51832.882 ± 16298.611	44811.363 ± 15935.376	0.042	1.312	1.809	Up
N-Acetyl-L-Glutamic Acid	MEDN2002*200	metabolite	51832.882 ± 16298.611	44811.363 ± 15935.376	0.042	1.312	1.809	Up
9,10-DiHOME	MEDN0376*205	metabolite	36053.972 ± 50938.832	24551.591 ± 19423.410	0.171	2.153	1.494	Up
9,10-Epoxy-18-hydroxyoctadecanoic acid	MEDN2319*205	metabolite	36053.972 ± 50938.832	24551.591 ± 19423.410	0.171	2.153	1.494	Up
12,13-DiHOME	MEDN1081*205	metabolite	36053.972 ± 50938.832	24551.591 ± 19423.410	0.171	2.153	1.494	Up
LPE(14:0/0:0)	MEDN0368*211	metabolite	75336.385 ± 11933.169	75351.383 ± 11681.776	0.049	1.126	1.649	Down
LPE(0:0/14:0)	MEDN2352*211	metabolite	75336.385 ± 11933.169	75351.383 ± 11681.776	0.049	1.126	1.649	Down
Glycochenodeoxycholic Acid	MEDN0113*213	metabolite	139593.858 ± 253613.230	220076.700 ± 536642.080	0.233	3.790	1.147	Down
Glycodeoxycholic acid	MEDN1904*213	metabolite	139593.858 ± 253613.230	220076.700 ± 536642.080	0.233	3.790	1.147	Down
LPE(16:0/0:0)	MEDN0366*215	metabolite	23171.127 ± 35280.282	13396.536 ± 5461.848	0.435	1.594	0.247	Up
LPE(0:0/16:0)	MEDN1285*215	metabolite	23171.127 ± 35280.282	13396.536 ± 5461.848	0.435	1.594	0.247	Up
2,4-Dihydroxypyridine	MEDP1999*231	metabolite	46413.979 ± 16287.027	64064.664 ± 29222.009	0.984	0.996	0.045	Down
5-Hydroxypyridin-2(1H)-one	MEDP2389*231	metabolite	46413.979 ± 16287.027	64064.664 ± 29222.009	0.984	0.996	0.045	Down
Isocytosine	MEDP1501*232	metabolite	121590.018 ± 41614.539	160427.080 ± 54435.949	0.223	0.835	1.450	Down
Cytosine	MEDP0165*232	metabolite	121590.018 ± 41614.539	160427.080 ± 54435.949	0.223	0.835	1.450	Down
SDMA	MEDP1488*243	metabolite	1326244.163 ± 327493.686	1351843.265 ± 716718.626	0.469	0.886	0.600	Down
N,N-Dimethylarginine	MEDP1663*243	metabolite	1326244.163 ± 327493.686	1351843.265 ± 716718.626	0.469	0.886	0.600	Down
N-Acetyl-L-phenylalanine	MEDP1916*244	metabolite	471287.079 ± 133242.688	467660.838 ± 104645.990	0.918	0.989	0.109	Up
N-acetyl-D-phenylalanine	MEDP2478*244	metabolite	471287.079 ± 133242.688	467660.838 ± 104645.990	0.918	0.989	0.109	Up
Phe-Gly	MEDP2431*245	metabolite	52544.666 ± 42420.207	86213.373 ± 110553.160	0.511	0.722	0.145	Down
Gly-Phe	MEDP0859*245	metabolite	52544.666 ± 42420.207	86213.373 ± 110553.160	0.511	0.722	0.145	Down
Gly-Tyr	MEDP2508*246	metabolite	21710.230 ± 15558.602	26545.863 ± 11904.733	0.783	1.066	1.016	Down
Tyr-Gly	MEDP2566*246	metabolite	21710.230 ± 15558.602	26545.863 ± 11904.733	0.783	1.066	1.016	Down
Ile-Met	MEDP1871*249	metabolite	29391.629 ± 12132.494	30387.591 ± 9964.665	0.100	1.273	1.689	Down
Leu-Met	MEDP2442*249	metabolite	29391.629 ± 12132.494	30387.591 ± 9964.665	0.100	1.273	1.689	Down
Hexadecanal	MEDP2705*250	metabolite	933929.579 ± 603113.504	1245145.146 ± 666458.792	0.920	0.976	0.188	Down
Farnesylacetone	MEDP1918*250	metabolite	933929.579 ± 603113.504	1245145.146 ± 666458.792	0.920	0.976	0.188	Down
Ile-His	MEDP2585*251	metabolite	326979.511 ± 477282.796	292524.641 ± 222559.283	0.712	1.200	0.166	Up
His-Leu	MEDP1869*251	metabolite	326979.511 ± 477282.796	292524.641 ± 222559.283	0.712	1.200	0.166	Up
Asp-Phe	MEDP0037*252	metabolite	310302.449 ± 490085.916	337118.735 ± 318939.099	0.950	0.968	0.698	Down
Phe-Asp	MEDP2356*252	metabolite	310302.449 ± 490085.916	337118.735 ± 318939.099	0.950	0.968	0.698	Down
8-Hydroxy-2-Deoxyguanosine	MEDP0382*253	metabolite	285976.674 ± 112832.502	310158.061 ± 121632.082	0.238	0.829	1.334	Down
Guanosine	MEDP0167*253	metabolite	285976.674 ± 112832.502	310158.061 ± 121632.082	0.238	0.829	1.334	Down
Piperine	MEDP2804*255	metabolite	126000.436 ± 196593.899	487707.099 ± 1279152.145	0.332	4.121	1.131	Down
Hydromorphone	MEDP2727*255	metabolite	126000.436 ± 196593.899	487707.099 ± 1279152.145	0.332	4.121	1.131	Down
Morphine	MEDP3244*255	metabolite	126000.436 ± 196593.899	487707.099 ± 1279152.145	0.332	4.121	1.131	Down
2-Hydroxy-3-Methyl Butanoic Acid	MADN0206*260	metabolite	1373130.738 ± 227692.794	1455789.135 ± 631231.454	0.192	0.839	1.236	Down
2-Hydroxy-2-Methyl Butyric acid	MADN0242*260	metabolite	1373130.738 ± 227692.794	1455789.135 ± 631231.454	0.192	0.839	1.236	Down
4-Methoxyphenol	MADN1088*264	metabolite	35366.555 ± 51415.943	54912.380 ± 103826.842	0.517	0.617	0.555	Down
4-Methylcatechol	MADN0240*264	metabolite	35366.555 ± 51415.943	54912.380 ± 103826.842	0.517	0.617	0.555	Down
LPC(12:0/0:0)	MEDP1693*265	metabolite	42713.812 ± 7271.837	39063.005 ± 5758.878	0.577	0.962	0.331	Up
LPC(0:0/12:0)	MEDP2785*265	metabolite	42713.812 ± 7271.837	39063.005 ± 5758.878	0.577	0.962	0.331	Up
LPC(14:0/0:0)	MEDP2830*268	metabolite	114353.883 ± 233029.157	64213.253 ± 50257.244	0.601	1.529	1.497	Up
LPC(0:0/14:0)	MEDP0336*268	metabolite	114353.883 ± 233029.157	64213.253 ± 50257.244	0.601	1.529	1.497	Up
LPC(15:0/0:0)	MEDP0494*269	metabolite	80350.335 ± 170828.051	34823.750 ± 29444.496	0.462	2.000	0.393	Up
LPC(0:0/15:0)	MEDP1692*269	metabolite	80350.335 ± 170828.051	34823.750 ± 29444.496	0.462	2.000	0.393	Up
LPC(16:2/0:0)	MEDP1902*270	metabolite	42100.610 ± 12915.843	39702.401 ± 14652.452	0.667	1.062	0.421	Up
LPC(0:0/16:2)	MEDP2787*270	metabolite	42100.610 ± 12915.843	39702.401 ± 14652.452	0.667	1.062	0.421	Up
LPC(0:0/16:1)	MEDP1699*271	metabolite	126372.556 ± 21271.145	125295.150 ± 23320.476	0.117	0.897	0.991	Up
LPC(0:0/16:0)	MEDP1346*272	metabolite	45320.897 ± 99679.635	14232.219 ± 12287.270	0.424	2.387	0.137	Up
PC(O-1:0/O-16:0)	MEDP2792*272	metabolite	45320.897 ± 99679.635	14232.219 ± 12287.270	0.424	2.387	0.137	Up
LPC(18:3/0:0)	MEDP1345*274	metabolite	31237.401 ± 30494.379	24653.826 ± 15888.416	0.532	1.246	0.576	Up
LPC(0:0/18:3)	MEDP1343*274	metabolite	31237.401 ± 30494.379	24653.826 ± 15888.416	0.532	1.246	0.576	Up
LPC(20:5/0:0)	MEDP1335*279	metabolite	25779.567 ± 23222.984	17840.578 ± 7961.243	0.828	0.931	0.437	Up
LPC(0:0/20:5)	MEDP1336*279	metabolite	25779.567 ± 23222.984	17840.578 ± 7961.243	0.828	0.931	0.437	Up
LPC(20:4/0:0)	MEDP1334*280	metabolite	301254.334 ± 516697.979	133358.447 ± 76012.437	0.365	1.986	0.786	Up
LPC(0:0/20:4)	MEDP1333*280	metabolite	301254.334 ± 516697.979	133358.447 ± 76012.437	0.365	1.986	0.786	Up
LPC(20:3/0:0)	MEDP1332*281	metabolite	129225.079 ± 150074.438	63840.324 ± 33519.961	0.484	1.417	0.177	Up
LPC(0:0/20:3)	MEDP1331*281	metabolite	129225.079 ± 150074.438	63840.324 ± 33519.961	0.484	1.417	0.177	Up
LPC(0:0/22:6)	MEDP2784*285	metabolite	243707.698 ± 224761.844	142003.914 ± 113054.320	0.768	1.124	0.058	Up
LPC(22:6/0:0)	MEDP1325*285	metabolite	243707.698 ± 224761.844	142003.914 ± 113054.320	0.768	1.124	0.058	Up
LPC(0:0/22:5)	MEDP1321*286	metabolite	68033.276 ± 66199.854	44009.142 ± 44402.811	0.957	0.977	0.890	Up
LPC(22:5/0:0)	MEDP1322*286	metabolite	68033.276 ± 66199.854	44009.142 ± 44402.811	0.957	0.977	0.890	Up
Citraconic Acid	MADN0131*300	metabolite	682337.349 ± 328030.643	812631.890 ± 643876.071	0.537	1.185	1.208	Down
Mesaconic acid	MADN0504*300	metabolite	682337.349 ± 328030.643	812631.890 ± 643876.071	0.537	1.185	1.208	Down
Trans-4-Hydroxy-L-Proline	MADN0872*302	metabolite	40178.845 ± 13830.336	54596.344 ± 24026.583	0.256	1.232	0.838	Down
2-Hydroxyisocaproic Acid	MADN0076*303	metabolite	1571293.513 ± 350400.281	1509644.625 ± 422899.450	0.929	0.991	0.529	Up
5-Hydroxyhexanoic Acid	MADN0122*303	metabolite	1571293.513 ± 350400.281	1509644.625 ± 422899.450	0.929	0.991	0.529	Up
2-Methylheptanoic acid	MADN0199*305	metabolite	115819.437 ± 44143.750	127594.685 ± 44600.658	0.024	0.725	2.008	Down
2-Ethylhexanoic acid	MADN3826*305	metabolite	115819.437 ± 44143.750	127594.685 ± 44600.658	0.024	0.725	2.008	Down
FFA(9:0)	MADN1128*309	metabolite	110717.739 ± 66604.207	109846.340 ± 35137.079	0.008	1.643	2.427	Up
Ethylparaben	MADN0691*312	metabolite	59398.343 ± 67643.388	80194.924 ± 132565.884	0.880	1.099	0.219	Down
Ethylvanillin	MADN0356*312	metabolite	59398.343 ± 67643.388	80194.924 ± 132565.884	0.880	1.099	0.219	Down
2,4-Pyridinedicarboxylic acid	MADN0606*313	metabolite	34922.987 ± 36290.846	41618.769 ± 34866.904	0.922	0.964	0.152	Down
Pyridine-3,4-dicarboxylic acid	MADN0516*313	metabolite	34922.987 ± 36290.846	41618.769 ± 34866.904	0.922	0.964	0.152	Down
1-Methylhistidine	MADN0966*315	metabolite	1712788.390 ± 2071095.402	2847524.800 ± 2706435.727	0.283	1.631	0.560	Down
3-N-Methyl-L-Histidine	MADN0763*315	metabolite	1712788.390 ± 2071095.402	2847524.800 ± 2706435.727	0.283	1.631	0.560	Down
Glucose	MADN0048*317	metabolite	19095126.969 ± 5943329.300	16996417.786 ± 4012463.912	0.573	1.068	0.399	Up
Fructose	MADN0173*317	metabolite	19095126.969 ± 5943329.300	16996417.786 ± 4012463.912	0.573	1.068	0.399	Up
Myoinositol	MADN0153*317	metabolite	19095126.969 ± 5943329.300	16996417.786 ± 4012463.912	0.573	1.068	0.399	Up
Mannose	MADN0049*319	metabolite	13171569.224 ± 3756649.098	12205449.411 ± 3743070.723	0.059	0.802	1.363	Up
L-(-)-Sorbose	MADN4082*319	metabolite	13171569.224 ± 3756649.098	12205449.411 ± 3743070.723	0.059	0.802	1.363	Up
Val-Ala	MADN0391*322	metabolite	88460.513 ± 11045.677	104281.159 ± 16913.388	0.431	0.945	0.839	Down
Leu-Gly	MADN0598*322	metabolite	88460.513 ± 11045.677	104281.159 ± 16913.388	0.431	0.945	0.839	Down
Citric Acid	MADN0038*323	metabolite	16744000.953 ± 9903079.280	12551025.307 ± 8448192.934	0.046	1.697	2.172	Up
Isocitric acid	MADN0722*323	metabolite	16744000.953 ± 9903079.280	12551025.307 ± 8448192.934	0.046	1.697	2.172	Up
Ribose 1-phosphate	MADN3076*332	metabolite	21938.113 ± 14757.886	21824.578 ± 14397.117	0.156	1.472	1.368	Up
Tyr-Leu	MADN3999*345	metabolite	49928.793 ± 20733.467	56350.416 ± 17832.237	0.542	0.913	0.597	Down
Tyr-Ile	MADN0594*345	metabolite	49928.793 ± 20733.467	56350.416 ± 17832.237	0.542	0.913	0.597	Down
Ile-Tyr	MADN0451*345	metabolite	49928.793 ± 20733.467	56350.416 ± 17832.237	0.542	0.913	0.597	Down
Leu-Tyr	MADN0446*345	metabolite	49928.793 ± 20733.467	56350.416 ± 17832.237	0.542	0.913	0.597	Down
16-Dehydroprogesterone	MADN1500*346	metabolite	439423.693 ± 173758.392	303912.140 ± 192118.135	0.451	1.179	0.175	Up
(E)-Guggulsterone	MADN1705*346	metabolite	439423.693 ± 173758.392	303912.140 ± 192118.135	0.451	1.179	0.175	Up
cellobiose	MADN0370*350	metabolite	32694.153 ± 16404.910	205075.679 ± 532905.243	0.334	4.681	0.333	Down
D-Turanose	MADN1123*350	metabolite	32694.153 ± 16404.910	205075.679 ± 532905.243	0.334	4.681	0.333	Down
Fluorouracil	FDATN00047N	metabolite	106669.275 ± 25784.557	97890.131 ± 38695.969	0.690	0.949	0.374	Up
Arginine Hydrochloride	FDATN01404P	metabolite	10140033.582 ± 1958276.170	9449208.654 ± 1897025.206	0.964	1.004	0.220	Up
Trilithium citrate tetrahydrate	FDATN01468HN	metabolite	2410262.576 ± 663981.851	2307193.015 ± 404245.639	0.352	0.916	0.809	Up
D-phenylalanine	FDATN01519P	metabolite	47260705.284 ± 8367666.101	47550500.298 ± 6046721.942	0.741	1.021	0.118	Down
Choline chloride	FDATP00845P	metabolite	20197597.675 ± 6804376.809	21323323.435 ± 9388134.614	0.709	0.941	0.239	Down
Glycine	MADN0001	metabolite	323511.209 ± 57553.777	316690.879 ± 86713.235	0.558	0.947	0.554	Up
L-Isoleucine	MADN0004	metabolite	87068.731 ± 20764.339	74277.148 ± 19265.408	0.177	1.148	1.299	Up
L-Tryptophan	MADN0006	metabolite	2038754.979 ± 777281.549	1857045.339 ± 749610.082	0.249	1.198	0.937	Up
Allantoin	MADN0010	metabolite	778775.524 ± 581314.298	845412.346 ± 713474.001	0.711	0.887	0.126	Down
N-Acetylneuraminic Acid(SA)	MADN0016	metabolite	268065.073 ± 278788.882	310753.876 ± 341365.089	0.773	0.882	0.138	Down
Phenylacetyl-L-Glutamine	MADN0020	metabolite	10012993.806 ± 21341460.443	15088108.608 ± 44897047.872	0.708	0.652	0.170	Down
Sarcosine	MADN0021	metabolite	1078053.872 ± 192204.826	1186784.814 ± 294576.140	0.210	0.894	0.933	Down
1-Methylxanthine	MADN0027	metabolite	152135.335 ± 368715.762	112290.779 ± 154488.146	0.347	2.412	0.263	Up
Xanthine	MADN0028	metabolite	687880.050 ± 257957.884	606528.209 ± 251430.610	0.010	1.476	2.507	Up
Adenine	MADN0031	metabolite	1463002.685 ± 79696.471	1439668.893 ± 94304.981	0.019	1.057	2.107	Up
Hypoxanthine	MADN0034	metabolite	4539354.496 ± 2583014.524	3758843.917 ± 2323315.033	0.983	1.005	0.012	Up
Succinic Acid	MADN0040	metabolite	1884622.339 ± 913306.019	1451596.707 ± 725537.627	0.114	0.724	1.433	Up
α-Ketoglutaric Acid (α-KG)	MADN0041	metabolite	5351331.428 ± 1154874.535	4984034.319 ± 1182255.143	0.017	0.811	2.348	Up
Aconitic Acid	MADN0042	metabolite	4288641.941 ± 2986532.130	4840034.794 ± 1713166.037	0.383	0.833	0.114	Down
D-Glucose 6-Phosphate	MADN0054	metabolite	31294.644 ± 23426.126	20052.572 ± 7374.223	0.374	1.301	0.751	Up
L-Fucose	MADN0058	metabolite	168659.973 ± 93244.959	189299.599 ± 150001.062	0.010	0.482	2.005	Down
2-Aminoethanesulfinic Acid	MADN0072	metabolite	55283.682 ± 36915.454	31051.849 ± 16102.545	0.176	1.491	1.326	Up
2-Methylsuccinic Acid	MADN0077	metabolite	2020217.057 ± 468041.668	2041323.332 ± 166203.850	0.163	0.911	1.230	Down
3-Hydroxy-3-Methyl Butyric Acid	MADN0079	metabolite	1648993.488 ± 450999.013	1557913.593 ± 306955.673	0.785	0.974	0.152	Up
3-Hydroxypropanoic Acid	MADN0081	metabolite	352372.900 ± 101455.521	323858.322 ± 99062.698	0.018	0.761	1.775	Up
Creatine	MADN0086	metabolite	6650975.695 ± 2063452.859	6453066.278 ± 2434611.499	0.101	0.800	1.200	Up
Lactic acid	MADN0095	metabolite	1984002.397 ± 197317.604	2046771.488 ± 271202.046	0.369	0.957	0.983	Down
L-Dihydroorotic Acid	MADN0097	metabolite	93821.168 ± 25765.443	97534.054 ± 21225.404	0.576	0.946	0.184	Down
Malonic acid	MADN0099	metabolite	480007.280 ± 72669.654	441043.632 ± 33996.755	0.334	1.053	0.911	Up
L-3-Phenyllactic acid	MADN0102	metabolite	135801.665 ± 174731.473	143391.404 ± 86457.980	0.430	1.382	0.213	Down
Rosmarinic Acid	MADN0105	metabolite	33793.420 ± 16586.834	30547.173 ± 11481.297	0.036	0.694	1.397	Up
(Rs)-Mevalonic Acid	MADN0116	metabolite	113684.236 ± 61305.376	181900.735 ± 127305.024	0.468	0.811	0.737	Down
2-(Dimethylamino)Guanosine	MADN0121	metabolite	3222137.476 ± 3714013.922	5771319.490 ± 8995844.395	0.413	0.595	0.545	Down
Β-Pseudouridine	MADN0124	metabolite	7102293.427 ± 9138258.711	9532301.670 ± 11529055.639	0.651	0.795	0.427	Down
Inosine	MADN0125	metabolite	1122426.430 ± 684232.027	1065899.801 ± 264234.663	0.010	0.628	2.356	Up
Dl-3,4-Dihydroxymandelic Acid	MADN0134	metabolite	107387.582 ± 14193.193	102051.359 ± 20245.728	0.388	1.060	0.521	Up
3-Methyl-2-Oxobutanoic Acid	MADN0140	metabolite	96687.174 ± 81510.567	97708.172 ± 72211.841	< 0.001	0.292	2.824	Down
Fumaric Acid	MADN0141	metabolite	77261.081 ± 27829.053	57384.153 ± 31190.102	0.483	1.143	0.084	Up
Itaconic acid	MADN0146HN	metabolite	523912.381 ± 192210.545	530542.421 ± 274357.001	0.703	0.933	0.106	Down
3-Hydroxymandelate	MADN0155	metabolite	353813.337 ± 303869.172	114215.196 ± 105215.975	0.272	1.661	1.141	Up
3-Hydroxyglutaric acid	MADN0156	metabolite	259152.115 ± 91153.370	306574.356 ± 220505.337	0.194	0.730	1.133	Down
3-(3-Hydroxyphenyl)-3-hydroxypropanoic acid	MADN0158	metabolite	53330.014 ± 12085.853	55430.743 ± 20294.007	0.020	1.328	1.744	Down
N-Acetylornithine	MADN0159	metabolite	517549.621 ± 240679.036	566166.942 ± 221827.605	0.361	0.852	1.152	Down
Ureidosuccinic acid	MADN0163HN	metabolite	1554424.039 ± 134756.020	1461564.015 ± 118316.217	0.546	0.978	0.521	Up
Iminodiacetic acid	MADN0164	metabolite	97639.244 ± 59126.607	80503.881 ± 55363.350	0.089	1.562	1.932	Up
Guanidineacetic Acid	MADN0177	metabolite	19941.230 ± 10267.430	16926.292 ± 11946.833	0.011	1.846	2.045	Up
3-(2-Hydroxyphenyl)propanoic acid	MADN0193	metabolite	43362.562 ± 7869.261	42309.133 ± 19020.958	0.802	1.035	0.599	Up
L-Glutamine	MADN0217	metabolite	13705898.102 ± 3926509.192	14452901.644 ± 3525964.496	0.164	1.162	0.960	Down
(R)-2-Hydroxy-3-phenylpropionic acid	MADN0226	metabolite	179106.464 ± 235543.432	182595.046 ± 101716.003	0.529	1.299	0.053	Down
Gluconic acid	MADN0233	metabolite	298447.641 ± 272451.078	339788.780 ± 366990.656	0.564	0.790	0.185	Down
Quinolinic acid	MADN0234HN	metabolite	27006.338 ± 6674.804	31067.404 ± 10526.049	0.752	1.041	0.097	Down
Uric acid	MADN0238	metabolite	3263198.622 ± 1862359.398	3960251.686 ± 1200860.260	0.566	1.108	0.588	Down
Glucuronic Acid	MADN0243	metabolite	481130.355 ± 684464.679	726406.069 ± 1183695.497	0.563	0.685	0.427	Down
Pyrocatechol	MADN0246	metabolite	52795.488 ± 68708.404	54971.988 ± 44133.510	0.784	0.887	0.469	Down
4-Pyridoxic Acid	MADN0272	metabolite	66188.886 ± 102934.578	56786.516 ± 71335.000	0.283	0.532	0.326	Up
3-Hydroxybenzoic Acid	MADN0307	metabolite	965591.489 ± 1370693.411	1232062.646 ± 1518007.536	0.591	0.750	0.035	Down
Dihydrocaffeic acid	MADN0323	metabolite	68374.485 ± 36321.787	50727.382 ± 20852.900	0.662	0.913	0.409	Up
3-Ureidopropionate	MADN0328	metabolite	19750.490 ± 6543.013	24545.776 ± 7771.803	0.153	1.214	1.231	Down
2-hydroxyphenylacetic acid	MADN0334	metabolite	67378.681 ± 90727.543	68884.016 ± 79229.483	0.679	1.233	0.290	Down
Creatine phosphate	MADN0351	metabolite	96801.626 ± 53703.865	95940.368 ± 44105.239	0.482	0.865	1.023	Up
Tiglic acid	MADN0355	metabolite	3704054.870 ± 2223556.767	4260155.896 ± 2412425.522	0.184	1.360	1.400	Down
Methionine Sulfoxide	MADN0389	metabolite	38203.364 ± 13059.218	36262.459 ± 15207.965	0.765	0.954	0.484	Up
N-methyl-4-aminobutyric acid	MADN0400	metabolite	1122587.493 ± 502443.926	1310234.544 ± 452660.297	0.060	1.341	1.601	Down
2'-O-methylcytidine	MADN0403	metabolite	32629.959 ± 5856.772	32067.478 ± 7403.795	0.202	1.110	1.152	Up
2,6-Dihydroxybenzoic acid	MADN0421	metabolite	40365.320 ± 67449.874	34665.223 ± 35579.417	0.218	2.150	0.954	Up
Indole-3-lactic acid	MADN0426	metabolite	71457.358 ± 36069.725	60551.883 ± 24852.825	0.396	1.181	0.673	Up
Malic acid	MADN0427	metabolite	528588.592 ± 208496.837	372739.656 ± 109679.390	0.184	1.244	1.238	Up
Asp-Gly	MADN0443	metabolite	63643.133 ± 19004.269	69531.010 ± 26575.535	0.212	0.839	1.210	Down
DL-phenylmercapto uric acid	MADN0501	metabolite	27443.813 ± 15910.953	57873.046 ± 69129.196	0.189	2.024	0.515	Down
Sulfoacetic acid	MADN0505	metabolite	42011.467 ± 44283.713	56213.328 ± 51346.350	0.504	0.766	0.765	Down
L-Iditol	MADN0527	metabolite	7098438.347 ± 11338374.402	3028858.281 ± 2183460.824	0.365	1.921	0.431	Up
2-Methoxyacetic acid	MADN0530	metabolite	8227.623 ± 2705.073	7309.734 ± 3367.851	0.738	1.056	0.364	Up
6'-Sialyllactose	MADN0570	metabolite	52522.349 ± 32763.600	85052.830 ± 97831.269	0.142	0.517	1.456	Down
S-Methyl-L-Cysteine-S-oxide	MADN0576	metabolite	49308.388 ± 43261.308	74039.832 ± 71268.139	0.043	2.358	2.412	Down
N-glutarylglycine	MADN0583	metabolite	13481.721 ± 4309.458	16569.710 ± 4345.978	0.462	0.911	0.810	Down
2-dehydro-D-gluconic acid	MADN0587	metabolite	476496.267 ± 653011.459	679793.642 ± 1010157.473	0.487	0.658	0.715	Down
Ser-Ala	MADN0596	metabolite	10539.825 ± 5295.367	10355.191 ± 5508.718	0.107	0.716	1.568	Up
γ-Glu-Gln	MADN0636	metabolite	545437.552 ± 221778.992	493054.082 ± 124668.111	0.241	0.850	1.226	Up
Asn-Gly	MADN0651	metabolite	13151.778 ± 4907.866	15660.735 ± 4551.317	0.827	0.970	0.527	Down
Asn-Phe	MADN0656	metabolite	66243.723 ± 21976.454	77061.710 ± 32249.890	0.923	0.985	0.146	Down
3,4-Dimethoxycinnamic acid	MADN0659	metabolite	6940.550 ± 8256.044	7452.068 ± 10934.494	0.003	0.115	2.938	Down
beta-Muricholic acid	MADN0673	metabolite	47208.972 ± 13336.382	46455.040 ± 15710.427	0.410	1.112	0.807	Up
L-Cystine	MADN0683	metabolite	861152.843 ± 525386.873	679879.742 ± 227204.515	0.371	1.221	0.866	Up
2-Dodecylbenzenesulfonic acid	MADN0710	metabolite	4311238.591 ± 2195672.387	3055593.446 ± 1458990.317	0.947	0.985	0.645	Up
L-Alanine	MADN0716	metabolite	897898.301 ± 100135.868	1034158.302 ± 179821.084	0.751	1.022	0.247	Down
Aspartic Acid	MADN0718	metabolite	106594.072 ± 66091.805	97534.014 ± 65938.631	0.021	1.834	2.504	Up
p-Tolyl Sulfate	MADN0723	metabolite	39825248.921 ± 62783084.745	32059367.229 ± 60849368.925	0.872	1.120	0.904	Up
L-Citrulline	MADN0724	metabolite	1394723.828 ± 740620.604	1129561.734 ± 768229.315	0.885	0.964	0.435	Up
Methionine	MADN0735	metabolite	1601948.703 ± 445517.541	1751409.619 ± 530004.749	0.358	1.118	0.471	Down
gamma-Glu-Ala	MADN0742	metabolite	127685.784 ± 43857.259	164517.694 ± 67249.396	0.928	0.985	0.210	Down
L-Homocitrulline	MADN0819	metabolite	375467.466 ± 334856.275	311990.309 ± 226403.459	0.466	0.777	1.028	Up
L-Homocystine	MADN0822HN	metabolite	1195273.091 ± 111068.904	1221914.782 ± 83511.364	0.016	1.078	2.341	Down
L-Saccharopine	MADN0823	metabolite	131743.992 ± 40665.917	156042.157 ± 93054.261	0.295	1.253	0.440	Down
N6-Acetyl-L-Lysine	MADN0832	metabolite	80140.844 ± 41197.677	68262.722 ± 24869.218	0.353	1.192	0.836	Up
Nα-Acetyl-L-Arginine	MADN0848	metabolite	281173.029 ± 102223.278	338956.293 ± 131757.897	0.303	1.177	0.712	Down
Nα-Acetyl-L-glutamine	MADN0849	metabolite	171422.916 ± 40250.418	180078.201 ± 46967.398	0.544	0.941	0.182	Down
Norepinephrine	MADN0887	metabolite	42465.507 ± 77400.801	23504.223 ± 19144.086	0.521	1.602	0.422	Up
Diethanolamine	MADN0933	metabolite	272808.403 ± 72282.146	275952.486 ± 97605.509	0.688	0.950	0.453	Down
2'-Deoxyuridine	MADN0959	metabolite	88197.155 ± 24171.237	102547.375 ± 32565.708	0.605	1.068	0.286	Down
2'-Deoxyinosine	MADN0971	metabolite	111643.692 ± 29825.382	130952.159 ± 47982.893	0.833	1.029	0.555	Down
5-Methyluridine	MADN0984	metabolite	52805.386 ± 11744.782	52529.659 ± 12601.729	0.970	0.996	0.037	Up
Glu-Val	MADN0990	metabolite	118450.233 ± 69375.220	124692.106 ± 36209.601	0.459	1.147	0.675	Down
Cytidine	MADN1004	metabolite	13137.487 ± 5878.398	15497.594 ± 5991.744	0.056	0.726	1.832	Down
13-methylmyristic acid	MADN1014	metabolite	600010.132 ± 303859.969	501409.864 ± 151632.147	0.688	0.929	0.644	Up
Uracil	MADN1016	metabolite	1779450.368 ± 366573.421	1753965.979 ± 349426.155	0.897	1.011	0.093	Up
Uridine	MADN1017	metabolite	6032113.745 ± 1365147.673	6082713.979 ± 1897300.016	0.552	1.067	0.918	Down
8-Aniline-1-naphthalenesulfonic acid	MADN1070	metabolite	27967.056 ± 41385.245	36714.594 ± 68001.050	0.728	0.783	0.101	Down
Diethyl-Glutarate	MADN1098	metabolite	64689.433 ± 14206.800	59436.102 ± 9914.693	0.217	0.906	1.068	Up
Citramalic Acid	MADN1114	metabolite	493392.922 ± 205099.634	567269.931 ± 354994.250	0.103	0.699	1.491	Down
Bilirubin (E-E)	MADN1133	metabolite	231675.138 ± 263928.754	174190.634 ± 162899.803	0.178	0.551	0.659	Up
2,3-dimethylmaleic-anhydride	MADN1149	metabolite	380179.331 ± 263089.351	515955.665 ± 410744.917	0.465	0.794	0.526	Down
Taurocholic acid	MADN1155	metabolite	16945.761 ± 13544.587	263343.871 ± 845176.924	0.321	15.365	0.802	Down
4-Bromophenol	MADN1180HN	metabolite	352898.680 ± 95770.774	381526.142 ± 169813.992	0.531	1.100	0.847	Down
Trenbolone-acetate	MADN1502	metabolite	364919.085 ± 202613.617	296961.144 ± 145489.261	0.043	1.546	1.875	Up
3-Indolepropionic Acid	MADN1506	metabolite	403427.908 ± 214030.994	382808.298 ± 195791.774	0.014	0.604	1.798	Up
5-Hydroxyindole-3-Acetic Acid	MADN1513	metabolite	172173.562 ± 131108.852	155231.924 ± 84118.788	0.992	0.997	0.140	Up
2-Octenoic acid	MADN1551	metabolite	78012.688 ± 37786.217	114724.677 ± 110551.292	0.363	0.725	0.331	Down
Pro-Gly	MADN1559	metabolite	467530.214 ± 227227.529	547206.527 ± 257283.802	0.042	1.476	1.709	Down
Creatinine	MADN1567	metabolite	3927670.663 ± 3827374.550	5023120.470 ± 4614366.122	0.709	0.866	0.431	Down
Glycerol 3-Phosphate	MADN1568	metabolite	428070.731 ± 190059.963	448728.963 ± 168746.159	0.808	0.961	0.245	Down
2-(10-Heptadecenyl)-6-hydroxybenzoic acid	MADN1586	metabolite	72492.478 ± 47657.795	63724.008 ± 36566.361	0.446	0.828	0.702	Up
Hydrocinnamic Acid	MADN1590	metabolite	62950.553 ± 49990.300	82527.910 ± 100713.920	0.113	2.103	1.945	Down
Allopregnanolone	MADN1650	metabolite	1695890.735 ± 389691.978	1831752.555 ± 350112.811	0.308	1.092	0.947	Down
Isokaurenoic acid	MADN1714	metabolite	891675.227 ± 409424.950	809428.682 ± 294352.943	0.752	1.056	0.143	Up
Glucosaminic acid	MADN1753HN	metabolite	12875264.024 ± 2109267.540	12611004.418 ± 1334062.521	0.273	0.942	0.976	Up
O-Phosphorylethanolamine	MADN1782	metabolite	177394.606 ± 103738.295	159100.100 ± 43065.559	0.283	1.228	1.027	Up
N4-Acetylcytidine	MADN1787	metabolite	132935.745 ± 107054.888	216348.571 ± 246081.499	0.291	0.620	1.061	Down
Apraclonidine	MADN1820	metabolite	61657.435 ± 17147.188	67402.636 ± 22747.922	0.682	1.053	0.766	Down
Caftaric acid	MADN1824HN	metabolite	43560453.064 ± 3292756.414	47694461.234 ± 7937401.260	0.529	0.964	0.607	Down
D-threo-Isocitric acid	MADN1875	metabolite	8647993.267 ± 5040366.035	6519209.001 ± 4380409.563	0.040	1.714	2.188	Up
Cotinine-N-Oxide	MADN1927	metabolite	8197247.911 ± 4706309.565	6229965.863 ± 4140713.919	0.041	1.697	2.189	Up
N6-Succinyl Adenosine	MADN1944	metabolite	58383.052 ± 55152.289	73776.985 ± 87506.215	0.808	1.114	0.896	Down
4-Iodo Suberoylanilide Hydroxamic Acid	MADN1999	metabolite	31603.239 ± 36226.095	29183.197 ± 21428.107	0.087	2.005	1.727	Up
N-Acetyl-Asp-Glu	MADN2047	metabolite	65093.339 ± 18174.290	75745.233 ± 21811.460	0.265	0.876	0.576	Down
Auraptene	MADN2075	metabolite	211501.318 ± 74597.536	187619.695 ± 123488.704	0.179	1.335	0.866	Up
3,5-Dimethoxybenzoic acid	MADN2153	metabolite	25569.286 ± 14389.259	24541.162 ± 12618.858	0.548	1.142	0.069	Up
Oroxylin A	MADN2160	metabolite	14369.289 ± 7756.156	12835.797 ± 5240.928	0.058	0.694	1.618	Up
4,7-Dichloro-3-hydroxy-3-(2(4-methoxyphenyl)-2-oxoethyl)indolin-2-one	MADN2191	metabolite	36477.593 ± 61563.349	50775.795 ± 109088.640	0.773	0.790	0.363	Down
6-Chloropurine Riboside	MADN2221	metabolite	14590.765 ± 4868.553	16604.704 ± 5825.543	0.878	0.978	0.456	Down
alpha-CEHC	MADN2229	metabolite	92721.003 ± 41180.778	112108.989 ± 46613.260	0.602	1.096	0.556	Down
TRi-1	MADN2295	metabolite	12790.614 ± 7218.591	7672.511 ± 4510.522	0.942	1.019	0.153	Up
Urolithin B	MADN2297	metabolite	206004.687 ± 151105.426	233266.309 ± 147337.342	0.898	0.965	0.518	Down
Glu-His	MADN2325	metabolite	29077.516 ± 10092.065	32154.130 ± 8573.282	0.865	1.022	0.174	Down
γ-Glu-Lys	MADN2333	metabolite	68932.919 ± 23410.427	61812.886 ± 15852.887	0.577	1.073	0.476	Up
3-Guanidinopropionic acid	MADN2347	metabolite	895617.470 ± 212786.247	1099921.777 ± 450732.071	0.047	1.345	1.656	Down
Glu-Ser	MADN2348	metabolite	14682.661 ± 3452.222	17522.967 ± 6362.943	0.969	1.005	0.124	Down
Thr-Glu	MADN2351	metabolite	25859.082 ± 20489.050	26773.432 ± 17048.178	0.212	1.441	1.071	Down
Ser-Val	MADN2378	metabolite	1842786.493 ± 668220.655	1453987.088 ± 547806.319	0.581	1.090	0.479	Up
5-Hydroxypyridine-2(1H)-one	MADN2389	metabolite	34031.136 ± 10352.473	35869.854 ± 14041.124	0.360	1.137	1.387	Down
6-Methylaminopurine	MADN2406	metabolite	40961.827 ± 52742.763	32290.243 ± 40345.359	0.019	3.964	2.644	Up
L-Phenylalaninol	MADN2435	metabolite	15637.491 ± 28282.506	24084.652 ± 46532.165	0.516	0.595	0.987	Down
N-[(2R)-2,3-Dihydroxypropoxy]-3,4-difluoro-2-[(2-fluoro-4-iodophenyl)amino]benzamide	MADN2489	metabolite	36457.271 ± 11936.205	38590.158 ± 13054.377	0.649	1.062	0.992	Down
8-OH-Ado	MADN3012	metabolite	18292.556 ± 5509.583	17819.969 ± 7279.320	0.696	1.059	0.152	Up
Tyrosol	MADN3025	metabolite	1126583.484 ± 2978770.888	1261800.452 ± 3673287.541	0.188	0.145	0.226	Down
Undecanedioic acid	MADN3031	metabolite	17848.010 ± 13269.127	27695.111 ± 33007.219	0.582	0.780	0.236	Down
Thioguanine	MADN3043	metabolite	403476.387 ± 64941.463	406480.532 ± 63125.204	0.233	0.928	1.182	Down
Aldehydo-D-altrose	MADN3045	metabolite	14062597.103 ± 4374291.793	11351882.924 ± 2884974.458	0.089	0.813	1.366	Up
5,6-DiHETrE	MADN3058	metabolite	42884.136 ± 37418.588	54979.876 ± 66131.247	0.839	1.100	0.976	Down
Anthranilic acid	MADN3081	metabolite	274576.429 ± 20333.676	270512.790 ± 22969.639	0.491	1.023	0.578	Up
2'-O-methylinosine	MADN3090	metabolite	34458.179 ± 8869.005	31318.658 ± 11418.316	0.744	1.042	0.402	Up
Thiorphan	MADN3133HN	metabolite	443928.237 ± 343590.589	398913.133 ± 273402.335	0.007	0.454	2.346	Up
Cyclo(Tyr-Leu)	MADN3206	metabolite	68860.457 ± 107552.423	30179.628 ± 17202.342	0.372	1.858	0.296	Up
(20S)-20-Hydroxypregn-4-en-3-one	MADN3352	metabolite	35720.094 ± 10757.881	37485.380 ± 10752.828	0.584	0.937	0.400	Down
Isoallolithocholic acid	MADN3406	metabolite	18179.820 ± 5357.367	22938.581 ± 8842.857	0.650	1.070	0.850	Down
Succinic acid semialdehyde	MADN3576	metabolite	9144282.650 ± 534704.194	9729308.269 ± 555202.871	0.770	0.992	0.315	Down
Ethylmethylacetic acid	MADN3609	metabolite	134824.662 ± 35427.143	137438.517 ± 28724.155	0.501	1.068	0.274	Down
(R)-(+)-3-hydroxy-3-phenylpropionic acid	MADN3859	metabolite	116526.158 ± 115207.690	161535.358 ± 194822.398	0.394	0.669	0.588	Down
Spongouridine	MADN3870	metabolite	343475.476 ± 92504.777	327677.078 ± 102112.780	0.443	1.093	1.158	Up
Tetracosanoic acid	MADN3933	metabolite	69037.468 ± 21600.499	70946.429 ± 29103.128	0.126	0.801	1.348	Down
1-Palmitoylglycerol 3-phosphate	MADN3960	metabolite	111141.172 ± 132998.462	59055.797 ± 69456.121	0.366	1.594	1.205	Up
Isomaltose	MADN3978	metabolite	79571.044 ± 39405.300	879647.324 ± 2588821.368	0.333	7.832	0.711	Down
Glyoxylic acid	MADN4047	metabolite	28515.695 ± 10430.743	25296.175 ± 11064.310	0.133	1.273	1.596	Up
Heneicosanoic acid	MADN4129	metabolite	16284105.687 ± 5515797.459	12332862.176 ± 3869976.334	0.503	0.905	0.848	Up
Menatetrenone	MADN4133	metabolite	70126.907 ± 33461.687	37405.108 ± 23034.870	0.837	1.053	0.326	Up
Prunasin	MEDL01997N	metabolite	122618.813 ± 18235.223	122039.820 ± 13652.387	0.266	0.943	1.319	Up
Threonic acid	MEDL02155HN	metabolite	7300184.120 ± 2842156.748	7602829.212 ± 3624986.885	0.595	1.098	0.968	Down
Arginine	MEDN0007	metabolite	3892158.030 ± 842130.928	3472133.797 ± 725611.561	0.790	1.024	0.011	Up
Histidine	MEDN0012	metabolite	740677.544 ± 89909.405	763882.750 ± 167274.300	0.179	1.101	1.024	Down
L-Phenylalanine	MEDN0015	metabolite	73943498.105 ± 11380250.811	73845838.091 ± 10551792.292	0.663	1.027	0.058	Up
3-Hydroxy-3-Methylpentane-1,5-Dioic Acid	MEDN0025	metabolite	264024.265 ± 55905.792	231387.629 ± 88152.766	0.618	1.064	0.649	Up
Glutathione Oxidized	MEDN0038	metabolite	93035.085 ± 26074.814	93214.875 ± 18631.584	0.426	0.926	0.572	Down
Hexanoyl Glycine	MEDN0041	metabolite	14443.011 ± 9070.482	9554.998 ± 7206.311	0.843	1.059	0.547	Up
L-Asparagine Anhydrous	MEDN0042	metabolite	165401.006 ± 39916.124	188932.730 ± 57175.070	0.322	1.122	0.591	Down
L-Cysteine	MEDN0045	metabolite	949747.761 ± 315179.912	1121080.745 ± 410544.101	0.222	1.197	1.263	Down
N-Acetylaspartate	MEDN0053	metabolite	16152.329 ± 12547.232	21206.855 ± 15759.136	0.973	0.990	0.207	Down
N-Acetyl-L-Tyrosine	MEDN0057	metabolite	132308.261 ± 34967.387	137886.010 ± 20987.319	0.775	0.975	0.387	Down
N-Isovaleroylglycine	MEDN0060	metabolite	38630.739 ± 83311.916	41693.072 ± 49502.118	0.278	2.202	0.274	Down
N-Propionylglycine	MEDN0062	metabolite	1706974.576 ± 374621.730	1663061.963 ± 371298.076	0.600	1.047	0.499	Up
O-Phospho-L-Serine	MEDN0065	metabolite	326559.915 ± 162425.047	378752.087 ± 151272.622	0.095	1.339	1.724	Down
S-(5-Adenosy)-L-Homocysteine	MEDN0068	metabolite	58877.574 ± 60237.229	68318.025 ± 66516.593	0.839	1.085	0.548	Down
Benzoic Acid	MEDN0084	metabolite	1046418.136 ± 279450.550	943535.214 ± 179791.353	0.978	0.997	0.316	Up
Terephthalic Acid	MEDN0086	metabolite	1721023.979 ± 1046594.962	1871627.686 ± 1091175.432	0.878	0.963	0.191	Down
Glycolithocholic acid	MEDN0107	metabolite	70315.641 ± 9140.647	73756.785 ± 12596.827	0.976	0.998	0.359	Down
Glycocholic Acid	MEDN0112	metabolite	702591.635 ± 502472.809	7462555.585 ± 23728629.816	0.343	9.643	0.343	Down
4-Hydroxy-3-methoxybenzaldehyde	MEDN0128	metabolite	89776.374 ± 108767.436	60626.249 ± 20801.605	0.841	0.921	0.788	Up
5-Methylcytosine	MEDN0147	metabolite	41060.880 ± 14969.922	47314.430 ± 10424.516	0.524	1.081	0.534	Down
Cytidine-5-Monophosphate	MEDN0156	metabolite	21288.704 ± 4488.742	22186.060 ± 5065.340	0.677	1.038	0.627	Down
Β-Nicotinamide Mononucleotide	MEDN0172	metabolite	19953.357 ± 8235.275	24115.433 ± 7820.753	0.132	0.796	1.385	Down
Pyridoxal phosphate	MEDN0195N	metabolite	74105.994 ± 34279.153	74621.424 ± 22431.403	0.013	0.690	2.429	Down
Pyrroloquinoline Quinone	MEDN0196	metabolite	53195.683 ± 12958.740	63151.906 ± 30097.931	0.859	1.030	0.243	Down
Pyruvic Acid	MEDN0204	metabolite	266178.735 ± 78556.390	319824.707 ± 191847.685	0.710	0.926	0.214	Down
Tryptamine	MEDN0209	metabolite	910846.290 ± 216130.310	880194.939 ± 220210.367	0.046	1.206	1.500	Up
D-Erythronolactone	MEDN0226	metabolite	3484619.258 ± 100822.378	3599545.850 ± 161766.807	0.784	0.995	0.574	Down
N-Acetyl-D-Glucosamine	MEDN0235	metabolite	355178.340 ± 49408.685	325566.545 ± 59874.580	0.301	0.933	1.100	Up
Glyceric Acid	MEDN0238	metabolite	58304.704 ± 27886.963	56845.939 ± 34676.512	0.898	0.972	0.228	Up
Vitamin D3	MEDN0241	metabolite	49165.246 ± 24872.786	49342.363 ± 36942.251	0.404	1.240	0.628	Down
Ascorbic acid	MEDN0242	metabolite	3799710.503 ± 9270025.124	5071339.086 ± 11354274.961	0.044	0.022	2.832	Down
Orotic Acid	MEDN0244	metabolite	112092.304 ± 35026.772	116146.535 ± 41811.229	0.737	0.955	0.227	Down
Pantothenic acid	MEDN0245	metabolite	4515786.485 ± 2341845.978	4655825.915 ± 2300118.330	0.906	1.025	0.092	Down
Pantothenol	MEDN0249	metabolite	14059.559 ± 8854.262	18794.703 ± 11312.204	0.694	0.905	0.249	Down
Taurine	MEDN0280	metabolite	64448.694 ± 18384.751	62283.976 ± 14729.537	0.487	1.077	0.435	Up
Adipic Acid	MEDN0299	metabolite	118961.890 ± 48501.486	148177.968 ± 97012.812	0.739	0.925	0.637	Down
Azelaic Acid	MEDN0300	metabolite	1847929.924 ± 621958.606	1787157.603 ± 550015.416	0.341	1.131	1.356	Up
Dodecanedioic Acid	MEDN0311	metabolite	181890.285 ± 32897.613	165806.402 ± 20131.964	0.645	1.032	0.622	Up
Guanidinoethyl Sulfonate	MEDN0316	metabolite	64391.423 ± 19790.174	70081.221 ± 34003.821	0.871	0.973	0.114	Down
4-Hydroxy-3-methoxyphenylacetic acid	MEDN0319	metabolite	3121.461 ± 5200.109	4911.998 ± 10995.857	0.752	1.312	1.568	Down
Quinic acid	MEDN0321	metabolite	1509522.180 ± 1162690.936	742351.373 ± 405268.690	0.101	1.807	1.363	Up
L-kynurenine	MEDN0322	metabolite	334462.376 ± 265459.807	321555.534 ± 186953.729	0.785	1.081	0.111	Up
Kynurenic Acid	MEDN0323	metabolite	162465.287 ± 30388.785	188373.865 ± 59618.373	0.661	0.951	0.170	Down
Tartaric acid	MEDN0326	metabolite	26848.727 ± 17937.089	36212.765 ± 38986.703	0.353	0.694	0.965	Down
Methylmalonic Acid	MEDN0335	metabolite	3433503.500 ± 1596504.302	2914517.813 ± 1401734.348	0.448	1.160	0.724	Up
Sebacate	MEDN0342	metabolite	481996.084 ± 198788.744	506707.849 ± 176782.375	0.769	1.046	0.473	Down
Vanillic Acid	MEDN0346	metabolite	22207.485 ± 17798.747	29521.009 ± 23111.649	0.799	1.086	1.160	Down
LPG(18:1)	MEDN0360	metabolite	18818.285 ± 4259.207	16261.617 ± 3303.440	0.688	0.964	0.311	Up
FFA(18:2)	MEDN0383	metabolite	1380225.581 ± 2760094.127	741936.031 ± 1690615.524	0.094	7.040	1.626	Up
FFA(12:0)	MEDN0385	metabolite	215859.542 ± 61328.247	209009.180 ± 59753.186	0.366	1.108	0.962	Up
4-Hydroxybenzaldehyde	MEDN0410	metabolite	256834.735 ± 188326.528	261337.987 ± 298102.005	0.109	1.965	1.868	Down
Biopterin	MEDN0412	metabolite	71124.347 ± 17360.430	70922.606 ± 29773.481	0.413	0.894	0.482	Up
Pyridoxamine	MEDN0414	metabolite	32928.955 ± 17486.500	34336.539 ± 8942.226	0.421	0.874	0.793	Down
2-(Formylamino)Benzoic Acid	MEDN0415	metabolite	44894.427 ± 61725.089	73505.561 ± 176365.237	0.660	0.670	0.505	Down
Ureidoisobutyric Acid	MEDN0416	metabolite	16875.796 ± 15821.053	26427.512 ± 14560.366	0.489	0.815	0.340	Down
Uridine 5-Monophosphate	MEDN0419	metabolite	30394.114 ± 18792.158	33865.387 ± 13064.647	0.613	1.109	0.452	Down
Cyclic Amp	MEDN0421	metabolite	57666.046 ± 37633.132	71850.191 ± 33118.780	0.044	0.633	1.992	Down
N-Acetylthreonine	MEDN0439	metabolite	82980.408 ± 54223.235	101127.758 ± 83095.240	0.866	0.949	0.012	Down
Orotidine	MEDN0445	metabolite	104357.381 ± 50780.018	105293.940 ± 49770.112	0.842	0.962	0.168	Down
Sedoheptulose 7-Phosphate	MEDN0461	metabolite	66727.810 ± 16985.006	66282.627 ± 12541.907	0.952	1.005	0.078	Up
Oxoadipic acid	MEDN0470N	metabolite	1692781.276 ± 632065.965	1949614.652 ± 477882.296	0.945	0.991	0.109	Down
3-Methoxy-4-hydroxyphenylglycol sulfate	MEDN0471	metabolite	152204.706 ± 357553.788	231120.890 ± 536842.534	0.695	0.684	0.276	Down
Aminomalonic Acid	MEDN0478	metabolite	161897.796 ± 78912.458	134677.049 ± 53932.538	0.760	1.059	0.474	Up
2-amino-6-oxohexanoic acid	MEDN0487	metabolite	116155.530 ± 42515.322	177819.838 ± 119672.058	0.091	0.643	1.000	Down
Argininosuccinic acid	MEDN0499	metabolite	59053.489 ± 27066.876	56272.126 ± 27296.370	0.243	0.804	0.539	Up
2-Deoxyribose 1-Phosphate	MEDN0502	metabolite	479798.419 ± 52136.417	466800.313 ± 51043.383	0.180	1.060	1.107	Up
N-Acetylglucosamine 1-Phosphate	MEDN0506	metabolite	314958.328 ± 382681.731	476513.564 ± 727182.115	0.558	0.704	0.383	Down
(3-Methoxy-4-hydroxyphenyl)ethylene glycol sulfate	MEDN0528	metabolite	107671.501 ± 100120.521	199124.897 ± 233421.136	0.519	0.732	0.247	Down
Xanthosine	MEDN0533	metabolite	130661.026 ± 48112.016	129260.708 ± 44795.439	0.896	1.019	0.358	Up
Marmesin	MEDN0560	metabolite	38740.353 ± 45787.235	31596.377 ± 21259.767	0.444	1.381	0.718	Up
Indole 3-carbinol	MEDN0562	metabolite	26302.934 ± 7740.172	23039.379 ± 8021.283	0.898	1.018	0.184	Up
2-Methylguanosine	MEDN0568	metabolite	263089.420 ± 70278.962	266028.694 ± 54218.554	0.940	1.007	0.055	Down
N-lactoyl-phenylalanine	MEDN0579	metabolite	973189.083 ± 299323.772	1054582.311 ± 262355.343	0.686	0.955	0.482	Down
Cyclamic acid	MEDN0589	metabolite	423049.384 ± 809540.696	671607.837 ± 1249086.192	0.945	0.948	0.480	Down
Tetradecanedioic acid	MEDN0604	metabolite	109953.370 ± 33243.297	112194.886 ± 22418.198	0.307	1.108	1.252	Down
O-Acetyl-L-serine	MEDN0616	metabolite	66845.907 ± 18683.677	76054.381 ± 42183.141	0.326	0.834	0.692	Down
Glucotropaeolin	MEDN0620	metabolite	13022.245 ± 4398.825	14438.543 ± 3040.700	0.856	1.021	0.209	Down
Porphobilinogen	MEDN0622	metabolite	347452.336 ± 86737.847	312024.343 ± 74136.551	0.042	1.224	1.913	Up
2,5-Dihydroxybenzaldehyde	MEDN0648HN	metabolite	48810134.941 ± 75252913.352	27012636.362 ± 30631844.065	0.306	1.958	0.819	Up
Succinic anhydride	MEDN0651	metabolite	6280389.583 ± 4190472.562	6240031.997 ± 2173124.246	0.662	1.099	0.403	Up
3-Methylsalicylic acid	MEDN0654	metabolite	792828.563 ± 871117.258	1595855.127 ± 1656508.945	0.431	1.463	0.376	Down
Hydantoin-5-propionic acid	MEDN0655	metabolite	14077.847 ± 5725.864	15728.174 ± 8514.980	0.860	0.966	0.347	Down
Indoleacetaldehyde	MEDN0656	metabolite	7471792.056 ± 1823260.641	7333018.560 ± 1775969.938	0.041	1.210	1.524	Up
Hexadecanedioic acid	MEDN0658	metabolite	208658.353 ± 79297.900	201418.277 ± 58584.394	0.056	1.297	1.975	Up
Glu-Leu	MEDN0662	metabolite	1394240.145 ± 492007.464	1216126.829 ± 332396.012	0.166	1.204	1.382	Up
Ethylsalicylate	MEDN0678	metabolite	1225797.381 ± 212816.510	1191921.216 ± 83915.137	0.062	1.100	2.061	Up
Octadecanamide	MEDN0682	metabolite	123837.233 ± 33520.926	105468.277 ± 21734.417	0.827	0.977	0.181	Up
2,5-Furandicarboxylicacid	MEDN0689	metabolite	218340.575 ± 18410.066	221804.929 ± 30576.316	0.370	0.959	0.868	Down
Oxaloacetic acid	MEDN0704	metabolite	32545.417 ± 10310.828	28539.659 ± 13080.002	0.207	0.821	0.764	Up
4-Hydroxybenzyl alcohol	MEDN0739	metabolite	78600.430 ± 34528.869	86687.319 ± 29375.886	0.119	1.269	1.390	Down
Methanesulfonic acid	MEDN0741	metabolite	79053.118 ± 59494.548	129254.764 ± 99713.405	0.593	0.839	0.076	Down
2-Nonanone	MEDN0743	metabolite	72320609.771 ± 7765004.311	73752880.606 ± 11666046.024	0.197	0.930	1.076	Down
Propylparaben	MEDN0745	metabolite	68578.236 ± 140309.260	28871.902 ± 19762.165	0.285	0.383	1.215	Up
leukotriene D4	MEDN0786N	metabolite	2750.869 ± 3715.875	3638.318 ± 5111.656	0.132	2.504	1.658	Down
4-Hydroxycyclohexylcarboxylic acid	MEDN0810N	metabolite	16793507.020 ± 4555115.239	15885699.221 ± 3881812.953	0.274	0.893	1.059	Up
N-Amidino-L-Aspartate	MEDN0843	metabolite	269936.609 ± 106468.187	250058.614 ± 66521.446	0.534	1.091	0.310	Up
Nicotinic Acid	MEDN1015	metabolite	509255.327 ± 51162.498	575611.679 ± 103609.344	0.577	1.038	0.310	Down
5,6-Dimethylbenzimidazole	MEDN1022	metabolite	222491.079 ± 76182.872	224440.218 ± 78485.485	0.009	1.402	1.957	Down
Piperidine acid	MEDN1024	metabolite	149932.547 ± 80001.735	195031.975 ± 175687.658	0.036	2.053	2.363	Down
13(R)-HODE	MEDN1035	metabolite	143733.120 ± 278796.919	134192.560 ± 317714.917	0.148	4.641	0.771	Up
p-Cresol	MEDN1037	metabolite	146037.180 ± 145287.258	211789.348 ± 233696.100	0.582	0.784	0.015	Down
9(S)-HpOTrE	MEDN1041	metabolite	104571.262 ± 133414.402	87069.661 ± 62414.479	0.130	2.012	2.047	Up
2-(Pyridin-3-yl)-1H-benzo[d]imidazole	MEDN1043HN	metabolite	59330.066 ± 71692.090	151751.121 ± 195781.039	0.438	1.616	0.251	Down
2-Amino-4,6-pteridinediol	MEDN1045	metabolite	40730.535 ± 39380.535	67839.383 ± 75576.043	0.444	0.704	0.469	Down
Phenyl acetate	MEDN1050	metabolite	123579.935 ± 29452.257	114473.696 ± 28120.333	0.966	1.004	0.247	Up
2-Methyl-d-erythritol 2,4-cyclodiphosphate	MEDN1057	metabolite	144206.955 ± 72085.793	126803.142 ± 47373.020	0.136	1.319	1.451	Up
Tauroursodeoxycholic acid	MEDN1059	metabolite	224564.028 ± 29493.478	200905.656 ± 29663.779	0.553	1.037	0.630	Up
8-isoprostaglandin F1α	MEDN1082	metabolite	18283.100 ± 7975.078	20967.084 ± 12025.901	0.815	1.051	0.258	Down
Dioxindole	MEDN1090N	metabolite	295829.388 ± 72838.395	313615.174 ± 87497.430	0.654	1.050	0.112	Down
4-acetoxyphenol	MEDN1092	metabolite	625364.385 ± 140215.306	608751.965 ± 251719.093	0.013	1.372	2.416	Up
2-ethyl-2-hydroxybutyric acid	MEDN1098	metabolite	170696.001 ± 54610.062	273898.525 ± 173067.146	0.609	0.880	0.226	Down
Flavanone	MEDN1106	metabolite	14203059.378 ± 4939055.956	13949709.796 ± 3378320.241	0.438	1.098	0.692	Up
3-Furoic acid	MEDN1107N	metabolite	441187.068 ± 161398.577	387923.431 ± 125371.143	0.388	1.134	0.763	Up
1,6-anhydro-β-D-glucose	MEDN1108	metabolite	427280.790 ± 224895.010	387713.927 ± 218941.105	0.991	1.003	0.051	Up
16-Hydroxyhexadecanoic acid	MEDN1112	metabolite	62624.344 ± 12045.466	70424.811 ± 16108.688	0.499	0.940	0.542	Down
D-Ribono-1,4-lactone	MEDN1114	metabolite	250911.290 ± 144627.118	278503.247 ± 146119.813	0.012	0.572	2.377	Down
N,N′-dicyclohexylcarbodiimide	MEDN1125	metabolite	1667623.461 ± 285620.496	1872174.617 ± 555575.831	0.059	1.215	1.629	Down
Heparin	MEDN1135	metabolite	401004.165 ± 132628.746	388710.427 ± 114339.541	0.847	1.026	0.133	Up
9(S)-HODE	MEDN1144	metabolite	258826.213 ± 504868.795	252781.957 ± 608200.541	0.139	5.067	1.179	Up
P-chlorophenylalanine	MEDN1145	metabolite	1092846.367 ± 58226.092	1091649.940 ± 36215.178	0.421	1.014	0.948	Up
Indole-3-carboxylic acid	MEDN1150	metabolite	40660.184 ± 14584.914	41595.922 ± 16764.593	0.731	0.948	0.393	Down
Ketoleucine	MEDN1155	metabolite	172288.146 ± 39864.397	164607.884 ± 36607.464	0.554	0.948	0.314	Up
FFA(15:1)	MEDN1159	metabolite	81949.914 ± 23252.170	85508.440 ± 21670.981	0.616	1.056	0.686	Down
L-tyrosine methyl ester 4-sulfate	MEDN1200	metabolite	47197.957 ± 91878.631	66871.190 ± 108505.802	0.619	0.699	0.596	Down
3-Sulfocatechol	MEDN1206HN	metabolite	6880498.230 ± 6622031.157	8328436.202 ± 7760126.877	0.216	0.619	0.906	Down
Cysteinyldopa	MEDN1207N	metabolite	178058.078 ± 38126.184	199736.880 ± 80169.472	0.056	1.294	1.782	Down
2-(4-hydroxyphenyl) propionate	MEDN1213	metabolite	177210.716 ± 136645.529	221287.804 ± 173085.573	0.934	0.974	0.029	Down
Bis(1-inositol)-3,1'-phosphate 1-phosphate	MEDN1224	metabolite	135158.386 ± 120229.023	118170.685 ± 89760.351	0.287	0.700	0.720	Up
2-amino-4-oxovaleric acid	MEDN1226	metabolite	807027.996 ± 289706.364	1056247.554 ± 679056.075	0.366	0.811	0.471	Down
2-Oxo-2,3-dihydrofuran-5-acetate	MEDN1229	metabolite	129258501.399 ± 4610607.546	132825139.269 ± 5805422.070	0.758	1.005	0.045	Down
1-pyrroline-4-hydroxy-2-carboxylate	MEDN1247	metabolite	96203.886 ± 50610.401	108357.811 ± 80110.362	0.012	2.018	2.695	Down
LPE(0:0/22:6)	MEDN1269	metabolite	27383.418 ± 26501.349	20235.681 ± 13278.976	0.629	1.197	0.454	Up
LPE(20:4/0:0)	MEDN1276	metabolite	124902.719 ± 116612.281	95545.740 ± 48624.382	0.205	1.546	0.866	Up
LPE(0:0/18:2)	MEDN1282	metabolite	110529.303 ± 171573.339	56128.962 ± 16678.574	0.284	2.007	1.613	Up
Allocholic acid	MEDN1291N	metabolite	182954.405 ± 22808.225	180684.253 ± 23963.822	0.688	1.021	0.439	Up
N-oleoyl-L-serine	MEDN1301	metabolite	30296.435 ± 9179.912	29104.803 ± 8329.619	0.400	1.104	0.808	Up
Mannose 1-phosphate	MEDN1303N	metabolite	59062.511 ± 30197.093	55265.846 ± 28054.155	0.001	0.539	2.590	Up
2-Hydroxycaprylic acid	MEDN1311	metabolite	128730.353 ± 57834.642	133962.412 ± 52090.729	0.714	0.941	0.150	Down
3-Methoxybenzoic acid	MEDN1396N	metabolite	49303863.577 ± 83404915.452	36178150.802 ± 75519264.536	0.614	1.470	0.251	Up
8-Aminooctanoic Acid	MEDN1398	metabolite	6516680.324 ± 1599334.039	6512025.836 ± 1267789.542	0.051	1.180	1.365	Up
Tridecanedioic acid	MEDN1406	metabolite	313679.877 ± 26565.517	302549.181 ± 31997.746	0.542	0.976	0.708	Up
[truncated: 972 more rows]

## Sheet: Longitudinal
Molecule	Identifier	Type	Comparison	Mean ± SD (Post-anti-VEGF)	Mean ± SD (Baseline)	P-value	Fold Change	VIP	Direction
IGKV3-7	A0A075B6H7	protein	Post-anti-VEGF vs Baseline	0.288 ± 0.300	0.270 ± 0.342	0.723	1.066	NA	Up
IGLV4-69	A0A075B6H9	protein	Post-anti-VEGF vs Baseline	6.014 ± 4.126	6.635 ± 4.123	0.216	0.906	NA	Down
IGLV8-61	A0A075B6I0	protein	Post-anti-VEGF vs Baseline	5.924 ± 4.582	6.012 ± 4.335	0.683	0.985	NA	Down
IGLV4-60	A0A075B6I1	protein	Post-anti-VEGF vs Baseline	0.349 ± 0.457	0.299 ± 0.401	0.494	1.169	NA	Up
IGLV10-54	A0A075B6I4	protein	Post-anti-VEGF vs Baseline	0.549 ± 0.893	0.724 ± 1.030	0.086	0.758	NA	Down
IGLV7-46	A0A075B6I9	protein	Post-anti-VEGF vs Baseline	0.796 ± 0.589	0.903 ± 0.567	0.192	0.881	NA	Down
IGLV2-33	A0A075B6J2	protein	Post-anti-VEGF vs Baseline	0.139 ± 0.220	0.131 ± 0.302	0.833	1.062	NA	Up
IGLV2-18	A0A075B6J9	protein	Post-anti-VEGF vs Baseline	1.274 ± 0.676	1.399 ± 0.713	0.182	0.911	NA	Down
IGLV3-10	A0A075B6K4	protein	Post-anti-VEGF vs Baseline	5.552 ± 3.550	5.966 ± 3.103	0.115	0.931	NA	Down
IGLV3-9	A0A075B6K5	protein	Post-anti-VEGF vs Baseline	3.714 ± 3.351	3.732 ± 2.444	0.962	0.995	NA	Down
IGKV2-28	A0A075B6P5	protein	Post-anti-VEGF vs Baseline	4.145 ± 1.951	4.516 ± 1.996	0.070	0.918	NA	Down
IGHV3-64	A0A075B6Q5	protein	Post-anti-VEGF vs Baseline	0.469 ± 0.222	0.541 ± 0.306	0.159	0.867	NA	Down
IGHV4-4	A0A075B6R2	protein	Post-anti-VEGF vs Baseline	7.491 ± 2.457	7.325 ± 2.586	0.723	1.023	NA	Up
IGKV2D-29	A0A075B6S2	protein	Post-anti-VEGF vs Baseline	11.504 ± 8.243	12.166 ± 7.451	0.179	0.946	NA	Down
IGKV1-27	A0A075B6S5	protein	Post-anti-VEGF vs Baseline	0.809 ± 0.412	0.917 ± 0.341	0.104	0.882	NA	Down
TRDJ4	A0A075B6Z4	protein	Post-anti-VEGF vs Baseline	2.582 ± 2.132	3.299 ± 2.884	0.365	0.783	NA	Down
TRAJ61	A0A075B708	protein	Post-anti-VEGF vs Baseline	0.340 ± 0.414	0.332 ± 0.430	0.924	1.026	NA	Up
IGHV3OR16-12	A0A075B7B8	protein	Post-anti-VEGF vs Baseline	7.356 ± 2.701	7.750 ± 2.797	0.287	0.949	NA	Down
IGHV1OR15-1	A0A075B7D0	protein	Post-anti-VEGF vs Baseline	14.262 ± 10.418	15.427 ± 10.290	0.059	0.924	NA	Down
IGHV3OR15-7	A0A075B7D8	protein	Post-anti-VEGF vs Baseline	0.355 ± 0.348	0.314 ± 0.257	0.484	1.132	NA	Up
IGHV4-30-2	A0A087WSY4	protein	Post-anti-VEGF vs Baseline	1.009 ± 0.587	1.092 ± 0.514	0.174	0.923	NA	Down
IGKV3D-15	A0A087WSY6	protein	Post-anti-VEGF vs Baseline	2.945 ± 1.479	3.672 ± 2.913	0.115	0.802	NA	Down
TTR	A0A087WT59	protein	Post-anti-VEGF vs Baseline	3.359 ± 1.071	3.358 ± 1.119	0.996	1.000	NA	Up
EEF1A1	A0A087WV01	protein	Post-anti-VEGF vs Baseline	0.423 ± 0.574	0.384 ± 0.618	0.435	1.101	NA	Up
EEF1A1	A0A087WVQ9	protein	Post-anti-VEGF vs Baseline	0.581 ± 0.634	0.743 ± 0.895	0.133	0.782	NA	Down
NCAM1	A0A087WWD4	protein	Post-anti-VEGF vs Baseline	0.451 ± 0.525	0.435 ± 0.554	0.901	1.037	NA	Up
TPM3	A0A087WWU8	protein	Post-anti-VEGF vs Baseline	0.151 ± 0.234	0.130 ± 0.255	0.738	1.163	NA	Up
SEZ6L2	A0A087WYL5	protein	Post-anti-VEGF vs Baseline	0.398 ± 0.308	0.394 ± 0.258	0.949	1.011	NA	Up
CTSH	A0A087X0D5	protein	Post-anti-VEGF vs Baseline	0.447 ± 0.312	0.472 ± 0.212	0.704	0.946	NA	Down
CHL1	A0A087X0M8	protein	Post-anti-VEGF vs Baseline	0.655 ± 0.269	0.630 ± 0.326	0.687	1.040	NA	Up
CADM1	A0A087X0T8	protein	Post-anti-VEGF vs Baseline	1.778 ± 1.028	1.836 ± 0.773	0.810	0.969	NA	Down
SAA2-SAA4	A0A096LPE2	protein	Post-anti-VEGF vs Baseline	9.936 ± 6.906	13.647 ± 8.873	< 0.001	0.728	NA	Down
RBP1	A0A0A0MQT0	protein	Post-anti-VEGF vs Baseline	0.077 ± 0.159	0.058 ± 0.172	0.689	1.320	NA	Up
APP	A0A0A0MRG2	protein	Post-anti-VEGF vs Baseline	0.356 ± 0.370	0.419 ± 0.335	0.498	0.848	NA	Down
IGKV3D-11	A0A0A0MRZ8	protein	Post-anti-VEGF vs Baseline	28.849 ± 13.544	29.849 ± 12.049	0.486	0.966	NA	Down
IGHV1-45	A0A0A0MS14	protein	Post-anti-VEGF vs Baseline	0.222 ± 0.196	0.244 ± 0.162	0.625	0.908	NA	Down
IGHV3-49	A0A0A0MS15	protein	Post-anti-VEGF vs Baseline	8.593 ± 4.582	9.303 ± 4.281	0.051	0.924	NA	Down
COL23A1	A0A0A0MSD3	protein	Post-anti-VEGF vs Baseline	5.358 ± 4.685	7.074 ± 5.491	< 0.001	0.757	NA	Down
C1QB	A0A0A0MSV6	protein	Post-anti-VEGF vs Baseline	0.121 ± 0.131	0.215 ± 0.178	0.013	0.561	NA	Down
GSN	A0A0A0MT01	protein	Post-anti-VEGF vs Baseline	7.228 ± 6.406	8.473 ± 7.296	0.234	0.853	NA	Down
IGKV6D-21	A0A0A0MT36	protein	Post-anti-VEGF vs Baseline	0.226 ± 0.287	0.224 ± 0.295	0.945	1.010	NA	Up
IGKJ4	A0A0A0MT69	protein	Post-anti-VEGF vs Baseline	0.667 ± 0.545	0.824 ± 0.589	0.028	0.810	NA	Down
IGKJ1	A0A0A0MT89	protein	Post-anti-VEGF vs Baseline	1.059 ± 0.635	1.283 ± 0.817	0.052	0.826	NA	Down
IGKJ3	A0A0A0MT96	protein	Post-anti-VEGF vs Baseline	1.167 ± 0.703	1.169 ± 0.699	0.985	0.998	NA	Down
IGKJ5	A0A0A0MTA3	protein	Post-anti-VEGF vs Baseline	0.238 ± 0.596	0.347 ± 1.071	0.377	0.687	NA	Down
CADM1	A0A0A0MTJ8	protein	Post-anti-VEGF vs Baseline	1.505 ± 0.662	1.442 ± 0.590	0.663	1.044	NA	Up
TNFSF12-TNFSF13	A0A0A6YY99	protein	Post-anti-VEGF vs Baseline	0.196 ± 0.140	0.189 ± 0.184	0.873	1.037	NA	Up
IGLV1-36	A0A0B4J1U3	protein	Post-anti-VEGF vs Baseline	0.239 ± 0.293	0.299 ± 0.290	0.241	0.800	NA	Down
IGHV6-1	A0A0B4J1U7	protein	Post-anti-VEGF vs Baseline	7.159 ± 4.337	7.538 ± 3.922	0.139	0.950	NA	Down
IGHV3-15	A0A0B4J1V0	protein	Post-anti-VEGF vs Baseline	5.267 ± 2.752	5.800 ± 2.642	0.031	0.908	NA	Down
IGHV2-26	A0A0B4J1V2	protein	Post-anti-VEGF vs Baseline	1.395 ± 1.015	1.593 ± 0.980	0.070	0.875	NA	Down
IGHV3-73	A0A0B4J1V6	protein	Post-anti-VEGF vs Baseline	35.251 ± 28.313	36.697 ± 23.863	0.364	0.961	NA	Down
IGHV3-74	A0A0B4J1X5	protein	Post-anti-VEGF vs Baseline	17.282 ± 7.870	18.184 ± 8.155	0.409	0.950	NA	Down
IGHV3-43	A0A0B4J1X8	protein	Post-anti-VEGF vs Baseline	2.180 ± 1.158	2.375 ± 1.054	0.104	0.918	NA	Down
IGLV9-49	A0A0B4J1Y8	protein	Post-anti-VEGF vs Baseline	0.728 ± 0.568	0.753 ± 0.589	0.759	0.967	NA	Down
IGHV3OR16-9	A0A0B4J2B5	protein	Post-anti-VEGF vs Baseline	24.057 ± 10.191	25.701 ± 9.619	0.050	0.936	NA	Down
IGKV1D-13	A0A0B4J2D9	protein	Post-anti-VEGF vs Baseline	0.153 ± 0.258	0.220 ± 0.326	0.193	0.698	NA	Down
TTN	A0A0C4DG59	protein	Post-anti-VEGF vs Baseline	0.129 ± 0.166	0.133 ± 0.192	0.924	0.968	NA	Down
ALB	A0A0C4DGB6	protein	Post-anti-VEGF vs Baseline	5702.247 ± 2153.489	6378.802 ± 2296.381	0.044	0.894	NA	Down
PRKCSH	A0A0C4DGP4	protein	Post-anti-VEGF vs Baseline	0.156 ± 0.149	0.225 ± 0.166	0.134	0.696	NA	Down
ATP6AP1	A0A0C4DGX8	protein	Post-anti-VEGF vs Baseline	0.522 ± 0.479	0.456 ± 0.409	0.447	1.145	NA	Up
IGKV6-21	A0A0C4DH24	protein	Post-anti-VEGF vs Baseline	0.059 ± 0.105	0.048 ± 0.098	0.370	1.239	NA	Up
IGKV3D-20	A0A0C4DH25	protein	Post-anti-VEGF vs Baseline	7.984 ± 3.350	8.650 ± 3.442	0.177	0.923	NA	Down
IGHV1-3	A0A0C4DH29	protein	Post-anti-VEGF vs Baseline	0.305 ± 0.219	0.361 ± 0.230	0.226	0.845	NA	Down
IGHV1-18	A0A0C4DH31	protein	Post-anti-VEGF vs Baseline	1.062 ± 0.428	1.176 ± 0.395	0.152	0.903	NA	Down
IGHV1-24	A0A0C4DH33	protein	Post-anti-VEGF vs Baseline	0.194 ± 0.330	0.143 ± 0.299	0.242	1.353	NA	Up
IGHV4-28	A0A0C4DH34	protein	Post-anti-VEGF vs Baseline	3.033 ± 1.888	3.247 ± 1.803	0.373	0.934	NA	Down
IGHV3-35	A0A0C4DH35	protein	Post-anti-VEGF vs Baseline	2.964 ± 1.662	2.957 ± 1.632	0.976	1.002	NA	Up
IGHV3-38	A0A0C4DH36	protein	Post-anti-VEGF vs Baseline	1.291 ± 0.564	1.398 ± 0.730	0.301	0.924	NA	Down
IGHV5-51	A0A0C4DH38	protein	Post-anti-VEGF vs Baseline	2.209 ± 1.127	2.325 ± 1.199	0.232	0.950	NA	Down
IGHV2-70D	A0A0C4DH43	protein	Post-anti-VEGF vs Baseline	1.677 ± 1.509	1.765 ± 1.523	0.468	0.950	NA	Down
IGKV1-8	A0A0C4DH67	protein	Post-anti-VEGF vs Baseline	0.875 ± 0.415	0.936 ± 0.581	0.532	0.934	NA	Down
IGKV2-24	A0A0C4DH68	protein	Post-anti-VEGF vs Baseline	1.468 ± 0.920	1.573 ± 0.772	0.381	0.934	NA	Down
HSPA1B	A0A0G2JIW1	protein	Post-anti-VEGF vs Baseline	0.091 ± 0.152	0.148 ± 0.251	0.365	0.616	NA	Down
LAIR1	A0A0G2JLV7	protein	Post-anti-VEGF vs Baseline	0.083 ± 0.107	0.048 ± 0.078	0.150	1.741	NA	Up
IGHA2	A0A0G2JMB2	protein	Post-anti-VEGF vs Baseline	4.828 ± 4.308	4.655 ± 4.169	0.811	1.037	NA	Up
--	A0A0G2JRQ6	protein	Post-anti-VEGF vs Baseline	3.102 ± 1.551	3.390 ± 1.795	0.056	0.915	NA	Down
IGLV5-39	A0A0G2JS06	protein	Post-anti-VEGF vs Baseline	1.597 ± 1.491	1.550 ± 1.134	0.755	1.031	NA	Up
IGLV5-45	A0A0G2JSC0	protein	Post-anti-VEGF vs Baseline	1.391 ± 1.049	1.488 ± 1.034	0.331	0.935	NA	Down
IGHV7-4-1	A0A0J9YVY3	protein	Post-anti-VEGF vs Baseline	0.364 ± 0.687	0.191 ± 0.456	0.160	1.906	NA	Up
IGHV3-64D	A0A0J9YX35	protein	Post-anti-VEGF vs Baseline	4.146 ± 2.319	4.694 ± 2.232	0.046	0.883	NA	Down
PON2	A0A0J9YXF2	protein	Post-anti-VEGF vs Baseline	0.383 ± 0.325	0.632 ± 0.410	0.004	0.605	NA	Down
IGHV5-10-1	A0A0J9YXX1	protein	Post-anti-VEGF vs Baseline	2.917 ± 3.395	2.802 ± 2.501	0.717	1.041	NA	Up
--	A0A0J9YY99	protein	Post-anti-VEGF vs Baseline	1.734 ± 1.105	1.756 ± 0.814	0.862	0.988	NA	Down
PROS1	A0A0S2Z4L3	protein	Post-anti-VEGF vs Baseline	1.480 ± 0.723	1.660 ± 0.669	0.080	0.892	NA	Down
NRXN3	A0A0U1RQC5	protein	Post-anti-VEGF vs Baseline	0.517 ± 0.217	0.481 ± 0.219	0.340	1.074	NA	Up
EFEMP1	A0A0U1RQV3	protein	Post-anti-VEGF vs Baseline	0.117 ± 0.137	0.138 ± 0.116	0.417	0.848	NA	Down
NRXN1	A0A0U1RRK7	protein	Post-anti-VEGF vs Baseline	0.277 ± 0.268	0.279 ± 0.317	0.969	0.991	NA	Down
HLA-A	A0A140T913	protein	Post-anti-VEGF vs Baseline	0.203 ± 0.161	0.264 ± 0.175	0.171	0.771	NA	Down
HLA-C	A0A140T9H5	protein	Post-anti-VEGF vs Baseline	0.394 ± 0.367	0.347 ± 0.309	0.513	1.137	NA	Up
CNTN2	A0A1B0GTL7	protein	Post-anti-VEGF vs Baseline	0.026 ± 0.065	0.025 ± 0.055	0.941	1.056	NA	Up
CTSD	A0A1B0GV23	protein	Post-anti-VEGF vs Baseline	0.333 ± 0.296	0.323 ± 0.256	0.877	1.031	NA	Up
KRT10	A0A1B0GVI3	protein	Post-anti-VEGF vs Baseline	5.665 ± 5.551	4.673 ± 2.552	0.355	1.212	NA	Up
CFAP46	A0A1W2PQB9	protein	Post-anti-VEGF vs Baseline	1.463 ± 2.349	0.823 ± 1.433	0.171	1.777	NA	Up
FRYL	A0A2C9F2R7	protein	Post-anti-VEGF vs Baseline	1.063 ± 0.453	1.016 ± 0.351	0.591	1.046	NA	Up
--	A0A2R8Y3M9	protein	Post-anti-VEGF vs Baseline	25.454 ± 7.763	28.703 ± 8.564	0.007	0.887	NA	Down
MANBA	A0A2R8Y4U7	protein	Post-anti-VEGF vs Baseline	0.274 ± 0.291	0.341 ± 0.242	0.334	0.805	NA	Down
MANBA	A0A2R8Y524	protein	Post-anti-VEGF vs Baseline	0.162 ± 0.141	0.131 ± 0.122	0.334	1.237	NA	Up
ACTB	A0A2R8Y793	protein	Post-anti-VEGF vs Baseline	1.672 ± 1.232	1.277 ± 0.748	0.048	1.310	NA	Up
HBA2	A0A2R8Y7C0	protein	Post-anti-VEGF vs Baseline	26.488 ± 33.699	37.618 ± 116.701	0.646	0.704	NA	Down
TPP1	A0A2R8YD72	protein	Post-anti-VEGF vs Baseline	0.852 ± 0.559	0.722 ± 0.459	0.148	1.181	NA	Up
C4B	A0A3B3ISA6	protein	Post-anti-VEGF vs Baseline	10.110 ± 4.085	10.748 ± 4.469	0.156	0.941	NA	Down
FGFR1	A0A3B3ISD1	protein	Post-anti-VEGF vs Baseline	0.052 ± 0.105	0.063 ± 0.108	0.755	0.837	NA	Down
C1R	A0A3B3ISR2	protein	Post-anti-VEGF vs Baseline	3.789 ± 1.582	4.205 ± 1.862	0.137	0.901	NA	Down
TNXB	A0A3B3ISX9	protein	Post-anti-VEGF vs Baseline	0.220 ± 0.150	0.250 ± 0.155	0.488	0.881	NA	Down
CLSTN1	A0A3B3ITY6	protein	Post-anti-VEGF vs Baseline	9.000 ± 3.623	9.124 ± 2.991	0.796	0.986	NA	Down
HYOU1	A0A494C039	protein	Post-anti-VEGF vs Baseline	0.267 ± 0.299	0.312 ± 0.285	0.618	0.855	NA	Down
PTPRZ1	A0A494C087	protein	Post-anti-VEGF vs Baseline	0.406 ± 0.206	0.389 ± 0.175	0.737	1.043	NA	Up
AGRN	A0A494C0G5	protein	Post-anti-VEGF vs Baseline	0.411 ± 0.296	0.570 ± 0.358	0.072	0.721	NA	Down
IGHV3-72	A0A4W8ZXM2	protein	Post-anti-VEGF vs Baseline	44.821 ± 20.697	48.991 ± 17.284	0.015	0.915	NA	Down
NNT	A0A590UJM2	protein	Post-anti-VEGF vs Baseline	0.028 ± 0.069	0.028 ± 0.066	0.993	0.993	NA	Down
ANK2	A0A5F9ZHM6	protein	Post-anti-VEGF vs Baseline	2.543 ± 1.228	2.724 ± 1.090	0.344	0.934	NA	Down
IGLC1	A0A5H1ZRQ4	protein	Post-anti-VEGF vs Baseline	0.453 ± 0.371	0.505 ± 0.359	0.528	0.895	NA	Down
PLK5	A0A669KBC1	protein	Post-anti-VEGF vs Baseline	0.189 ± 0.242	0.316 ± 0.266	0.013	0.599	NA	Down
PRKN	A0A6I8PRS9	protein	Post-anti-VEGF vs Baseline	0.256 ± 0.550	0.068 ± 0.253	0.151	3.753	NA	Up
HSPB1	A0A6Q8PFK8	protein	Post-anti-VEGF vs Baseline	0.155 ± 0.202	0.232 ± 0.520	0.439	0.669	NA	Down
CAST	A0A6Q8PH20	protein	Post-anti-VEGF vs Baseline	0.115 ± 0.153	0.048 ± 0.103	0.030	2.424	NA	Up
HSPA9	A0A7I2V2S7	protein	Post-anti-VEGF vs Baseline	0.483 ± 0.463	0.513 ± 0.442	0.590	0.941	NA	Down
CTSB	A0A7I2V302	protein	Post-anti-VEGF vs Baseline	2.192 ± 0.912	1.991 ± 0.685	0.331	1.101	NA	Up
ATP6AP1	A0A7I2V3T8	protein	Post-anti-VEGF vs Baseline	0.105 ± 0.161	0.098 ± 0.130	0.836	1.075	NA	Up
CTSB	A0A7I2V440	protein	Post-anti-VEGF vs Baseline	1.192 ± 0.629	1.246 ± 0.565	0.695	0.957	NA	Down
CTSL	A0A7I2YQA2	protein	Post-anti-VEGF vs Baseline	1.863 ± 0.951	1.690 ± 0.746	0.346	1.103	NA	Up
SLC3A2	A0A7P0TBF8	protein	Post-anti-VEGF vs Baseline	0.470 ± 0.348	0.436 ± 0.329	0.706	1.078	NA	Up
AGT	A0A7P0TBH1	protein	Post-anti-VEGF vs Baseline	10.820 ± 4.606	14.426 ± 6.754	< 0.001	0.750	NA	Down
CTSZ	A0A7P0Z469	protein	Post-anti-VEGF vs Baseline	0.845 ± 0.482	0.963 ± 0.497	0.263	0.878	NA	Down
PKM	A0A804F6T5	protein	Post-anti-VEGF vs Baseline	1.008 ± 0.467	0.728 ± 0.338	0.010	1.385	NA	Up
ACTG1	A0A804GS07	protein	Post-anti-VEGF vs Baseline	0.700 ± 0.670	0.579 ± 0.374	0.286	1.209	NA	Up
PAM	A0A804HKV8	protein	Post-anti-VEGF vs Baseline	0.175 ± 0.150	0.195 ± 0.201	0.564	0.898	NA	Down
SPP1	A0A804HLB3	protein	Post-anti-VEGF vs Baseline	0.470 ± 0.381	0.331 ± 0.274	0.147	1.418	NA	Up
ITGA6	A0A8C8KBL6	protein	Post-anti-VEGF vs Baseline	1.245 ± 0.696	1.513 ± 0.730	0.049	0.823	NA	Down
PDIA3	A0A8I5KPY2	protein	Post-anti-VEGF vs Baseline	0.111 ± 0.124	0.066 ± 0.109	0.227	1.690	NA	Up
ARHGAP11A-SCG5	A0A8I5KS94	protein	Post-anti-VEGF vs Baseline	0.174 ± 0.240	0.239 ± 0.313	0.191	0.729	NA	Down
LDB3	A0A8I5KV04	protein	Post-anti-VEGF vs Baseline	0.043 ± 0.127	0.024 ± 0.119	0.542	1.799	NA	Up
AP2A2	A0A8I5KV06	protein	Post-anti-VEGF vs Baseline	2.245 ± 1.275	1.670 ± 1.052	0.041	1.344	NA	Up
PDIA3	A0A8I5KW33	protein	Post-anti-VEGF vs Baseline	0.380 ± 0.172	0.352 ± 0.156	0.362	1.078	NA	Up
C3	A0A8Q3SI05	protein	Post-anti-VEGF vs Baseline	21.746 ± 13.521	26.343 ± 14.762	< 0.001	0.825	NA	Down
C3	A0A8Q3SI22	protein	Post-anti-VEGF vs Baseline	16.064 ± 11.312	20.055 ± 13.544	< 0.001	0.801	NA	Down
C3	A0A8Q3SI45	protein	Post-anti-VEGF vs Baseline	21.384 ± 9.799	24.042 ± 11.936	0.009	0.889	NA	Down
CFH	A0A8Q3SI55	protein	Post-anti-VEGF vs Baseline	9.511 ± 5.645	9.697 ± 5.594	0.636	0.981	NA	Down
C9	A0A8Q3SI95	protein	Post-anti-VEGF vs Baseline	2.242 ± 2.067	2.979 ± 2.321	0.001	0.753	NA	Down
CFH	A0A8Q3SI99	protein	Post-anti-VEGF vs Baseline	3.964 ± 2.065	4.432 ± 2.371	0.025	0.894	NA	Down
--	A0A8Q3SIA1	protein	Post-anti-VEGF vs Baseline	15.336 ± 9.563	17.037 ± 10.077	0.015	0.900	NA	Down
C5	A0A8Q3SID6	protein	Post-anti-VEGF vs Baseline	1.875 ± 1.222	2.325 ± 1.457	0.001	0.807	NA	Down
CFH	A0A8Q3SIE0	protein	Post-anti-VEGF vs Baseline	6.343 ± 3.191	7.533 ± 3.504	0.002	0.842	NA	Down
ADA2	A0A8Q3SIK1	protein	Post-anti-VEGF vs Baseline	0.176 ± 0.268	0.192 ± 0.208	0.837	0.920	NA	Down
CFH	A0A8Q3SJ41	protein	Post-anti-VEGF vs Baseline	9.598 ± 6.642	10.606 ± 6.805	0.066	0.905	NA	Down
C2	A0A8Q3WKM9	protein	Post-anti-VEGF vs Baseline	0.631 ± 0.261	0.718 ± 0.350	0.125	0.878	NA	Down
C8A	A0A8Q3WKT7	protein	Post-anti-VEGF vs Baseline	1.573 ± 1.272	2.010 ± 1.439	0.003	0.782	NA	Down
CFH	A0A8Q3WKW2	protein	Post-anti-VEGF vs Baseline	3.895 ± 2.409	4.369 ± 2.609	0.048	0.891	NA	Down
F12	A0A8Q3WL37	protein	Post-anti-VEGF vs Baseline	1.768 ± 1.250	2.350 ± 1.549	0.003	0.752	NA	Down
CFD	A0A8Q3WLE6	protein	Post-anti-VEGF vs Baseline	0.014 ± 0.069	0.013 ± 0.065	0.967	1.062	NA	Up
CFH	A0A8Q3WLY2	protein	Post-anti-VEGF vs Baseline	0.421 ± 0.365	0.516 ± 0.432	0.080	0.816	NA	Down
MSN	A0A8V8TKR9	protein	Post-anti-VEGF vs Baseline	0.222 ± 0.189	0.166 ± 0.136	0.289	1.334	NA	Up
C5	A0A8V8TMU5	protein	Post-anti-VEGF vs Baseline	2.435 ± 1.245	3.011 ± 1.569	0.002	0.809	NA	Down
PKM	A0A8V8TNX9	protein	Post-anti-VEGF vs Baseline	0.134 ± 0.205	0.113 ± 0.169	0.697	1.190	NA	Up
CLTC	A0A8V8TQK7	protein	Post-anti-VEGF vs Baseline	0.130 ± 0.176	0.099 ± 0.159	0.191	1.306	NA	Up
CFHR2	A0A8V8TQS1	protein	Post-anti-VEGF vs Baseline	1.007 ± 0.472	1.233 ± 0.490	0.014	0.817	NA	Down
LSR	A0A8Z5DL71	protein	Post-anti-VEGF vs Baseline	0.699 ± 0.610	0.652 ± 0.557	0.755	1.072	NA	Up
ITIH3	A0A994J439	protein	Post-anti-VEGF vs Baseline	0.069 ± 0.103	0.132 ± 0.125	0.024	0.523	NA	Down
SLAIN1	A0A994J5K0	protein	Post-anti-VEGF vs Baseline	11.856 ± 12.615	15.322 ± 11.677	0.143	0.774	NA	Down
IGHG3	A0A9H3ZR93	protein	Post-anti-VEGF vs Baseline	167.925 ± 105.092	181.654 ± 111.376	0.192	0.924	NA	Down
NUCB1	A0A9L9PXA1	protein	Post-anti-VEGF vs Baseline	0.550 ± 0.315	0.625 ± 0.296	0.309	0.881	NA	Down
PLG	A0A9L9PXP2	protein	Post-anti-VEGF vs Baseline	0.678 ± 0.427	0.735 ± 0.415	0.481	0.923	NA	Down
RASA4B	A0A9L9PXW0	protein	Post-anti-VEGF vs Baseline	1.667 ± 0.892	1.820 ± 0.971	0.519	0.916	NA	Down
HNRNPH1	A0A9L9PY23	protein	Post-anti-VEGF vs Baseline	0.316 ± 0.328	0.342 ± 0.262	0.621	0.925	NA	Down
ABI3BP	A0AA34QVJ5	protein	Post-anti-VEGF vs Baseline	0.920 ± 0.353	0.955 ± 0.427	0.564	0.964	NA	Down
WDR87	A0AA75ISB7	protein	Post-anti-VEGF vs Baseline	34.511 ± 11.229	33.081 ± 17.272	0.589	1.043	NA	Up
--	A0AAG2SXZ4	protein	Post-anti-VEGF vs Baseline	1.616 ± 0.647	1.633 ± 0.420	0.853	0.990	NA	Down
IGKV1-33	A0AAG2T928	protein	Post-anti-VEGF vs Baseline	13.837 ± 5.258	14.945 ± 5.130	0.034	0.926	NA	Down
IGKV2-40	A0AAG2T961	protein	Post-anti-VEGF vs Baseline	2.895 ± 1.697	3.165 ± 1.668	0.103	0.915	NA	Down
--	A0AAG2TVE0	protein	Post-anti-VEGF vs Baseline	2.399 ± 1.732	2.502 ± 1.770	0.596	0.959	NA	Down
APOB	A0AAG2UUW0	protein	Post-anti-VEGF vs Baseline	5.138 ± 5.867	5.118 ± 6.638	0.953	1.004	NA	Up
COL18A1	A0AAG2UW65	protein	Post-anti-VEGF vs Baseline	0.522 ± 0.404	0.532 ± 0.328	0.910	0.981	NA	Down
TGOLN2	A0AAG2UW97	protein	Post-anti-VEGF vs Baseline	0.251 ± 0.202	0.406 ± 0.219	0.006	0.618	NA	Down
ACTC1	A0AAQ5BGG2	protein	Post-anti-VEGF vs Baseline	1.836 ± 1.188	1.532 ± 0.929	0.101	1.198	NA	Up
DSC2	A0AAQ5BGU5	protein	Post-anti-VEGF vs Baseline	0.701 ± 0.544	0.666 ± 0.399	0.728	1.053	NA	Up
VEGFA	A2A2V4	protein	Post-anti-VEGF vs Baseline	1.598 ± 1.043	0.425 ± 0.201	< 0.001	3.759	NA	Up
IGKV2-29	A2NJV5	protein	Post-anti-VEGF vs Baseline	0.710 ± 0.861	0.926 ± 1.000	0.004	0.767	NA	Down
RIMBP3C	A6NJZ7	protein	Post-anti-VEGF vs Baseline	3.886 ± 1.335	3.341 ± 1.339	0.022	1.163	NA	Up
ACTA1	A6NL76	protein	Post-anti-VEGF vs Baseline	0.254 ± 0.775	0.144 ± 0.721	0.561	1.760	NA	Up
OR2AG2	A6NM03	protein	Post-anti-VEGF vs Baseline	0.080 ± 0.119	0.071 ± 0.095	0.764	1.124	NA	Up
TPM2	A7XZE4	protein	Post-anti-VEGF vs Baseline	0.615 ± 0.930	0.685 ± 0.868	0.654	0.897	NA	Down
HSPA8	A8K7Q2	protein	Post-anti-VEGF vs Baseline	0.016 ± 0.046	0.082 ± 0.121	0.010	0.192	NA	Down
APOB	A8MUN2	protein	Post-anti-VEGF vs Baseline	0.654 ± 1.214	0.698 ± 1.213	0.562	0.937	NA	Down
SERPINE3	A8MV23	protein	Post-anti-VEGF vs Baseline	0.009 ± 0.032	0.020 ± 0.060	0.277	0.458	NA	Down
ALDH3A1	A8MYB8	protein	Post-anti-VEGF vs Baseline	0.212 ± 0.376	0.360 ± 0.376	0.157	0.589	NA	Down
PDGFB	A9UJP0	protein	Post-anti-VEGF vs Baseline	0.241 ± 0.311	0.256 ± 0.259	0.779	0.942	NA	Down
FBLN1	B1AHL2	protein	Post-anti-VEGF vs Baseline	4.790 ± 1.250	5.075 ± 1.329	0.193	0.944	NA	Down
CD55	B1AP13	protein	Post-anti-VEGF vs Baseline	0.717 ± 0.463	0.635 ± 0.291	0.520	1.129	NA	Up
--	B4E1Z4	protein	Post-anti-VEGF vs Baseline	43.820 ± 17.236	55.372 ± 20.464	< 0.001	0.791	NA	Down
ALB	B7WNR0	protein	Post-anti-VEGF vs Baseline	56.831 ± 24.522	69.073 ± 29.698	0.007	0.823	NA	Down
NTM	B7Z1Z5	protein	Post-anti-VEGF vs Baseline	0.964 ± 0.414	0.906 ± 0.419	0.536	1.064	NA	Up
IGLL5	B9A064	protein	Post-anti-VEGF vs Baseline	221.183 ± 92.501	241.447 ± 93.889	0.061	0.916	NA	Down
ITIH5	C9J2H1	protein	Post-anti-VEGF vs Baseline	1.440 ± 0.443	1.648 ± 0.441	0.006	0.874	NA	Down
SRPRB	C9J5Z8	protein	Post-anti-VEGF vs Baseline	3.877 ± 3.463	3.911 ± 3.442	0.960	0.991	NA	Down
FGG	C9JEU5	protein	Post-anti-VEGF vs Baseline	3.219 ± 3.005	4.901 ± 5.220	0.024	0.657	NA	Down
APOD	C9JF17	protein	Post-anti-VEGF vs Baseline	28.400 ± 20.700	24.681 ± 20.690	0.276	1.151	NA	Up
PILRA	C9JGG1	protein	Post-anti-VEGF vs Baseline	0.035 ± 0.088	0.049 ± 0.141	0.666	0.704	NA	Down
NUCB1	C9JKZ2	protein	Post-anti-VEGF vs Baseline	0.792 ± 0.310	0.759 ± 0.268	0.597	1.043	NA	Up
SEMA3F	C9JPG5	protein	Post-anti-VEGF vs Baseline	0.257 ± 0.188	0.271 ± 0.220	0.684	0.950	NA	Down
HLA-B	D5H3J5	protein	Post-anti-VEGF vs Baseline	0.032 ± 0.090	0.028 ± 0.071	0.816	1.171	NA	Up
CFI	D6R9Z8	protein	Post-anti-VEGF vs Baseline	0.078 ± 0.131	0.235 ± 0.249	0.005	0.331	NA	Down
CP	D6RE86	protein	Post-anti-VEGF vs Baseline	16.776 ± 7.178	18.822 ± 6.966	0.023	0.891	NA	Down
RNASET2	D6REQ6	protein	Post-anti-VEGF vs Baseline	0.114 ± 0.114	0.133 ± 0.101	0.576	0.863	NA	Down
RPS3A	D6RG13	protein	Post-anti-VEGF vs Baseline	0.000 ± 0.000	0.005 ± 0.018	0.177	0.000	NA	Down
IL6ST	D6RH03	protein	Post-anti-VEGF vs Baseline	0.132 ± 0.187	0.185 ± 0.244	0.370	0.716	NA	Down
ALB	D6RHD5	protein	Post-anti-VEGF vs Baseline	2.634 ± 2.635	4.924 ± 6.144	0.018	0.535	NA	Down
HLA-B	D9J307	protein	Post-anti-VEGF vs Baseline	0.041 ± 0.087	0.051 ± 0.074	0.636	0.801	NA	Down
CA1	E5RG43	protein	Post-anti-VEGF vs Baseline	3.036 ± 4.246	2.866 ± 5.082	0.892	1.059	NA	Up
ATOX1	E5RGN3	protein	Post-anti-VEGF vs Baseline	0.067 ± 0.146	0.037 ± 0.088	0.296	1.808	NA	Up
CA1	E5RHP7	protein	Post-anti-VEGF vs Baseline	12.489 ± 18.173	11.260 ± 19.926	0.812	1.109	NA	Up
NPC2	E7EMS2	protein	Post-anti-VEGF vs Baseline	0.112 ± 0.099	0.123 ± 0.109	0.718	0.916	NA	Down
CASP8	E7EQ06	protein	Post-anti-VEGF vs Baseline	0.072 ± 0.156	0.069 ± 0.246	0.955	1.046	NA	Up
CLU	E7ERK6	protein	Post-anti-VEGF vs Baseline	0.109 ± 0.132	0.111 ± 0.136	0.945	0.979	NA	Down
CTBP1	E7ESU7	protein	Post-anti-VEGF vs Baseline	11.487 ± 16.384	15.218 ± 19.777	0.521	0.755	NA	Down
CFI	E7ETH0	protein	Post-anti-VEGF vs Baseline	5.164 ± 1.461	5.407 ± 1.793	0.314	0.955	NA	Down
--	E7ETN3	protein	Post-anti-VEGF vs Baseline	5.970 ± 2.394	7.586 ± 2.567	< 0.001	0.787	NA	Down
ENPP2	E7EUF1	protein	Post-anti-VEGF vs Baseline	14.482 ± 5.113	16.157 ± 5.251	0.075	0.896	NA	Down
ITGB1	E7EUI6	protein	Post-anti-VEGF vs Baseline	0.254 ± 0.403	0.309 ± 0.526	0.454	0.824	NA	Down
VPS35L	E7EWW0	protein	Post-anti-VEGF vs Baseline	0.318 ± 1.064	0.315 ± 0.508	0.987	1.010	NA	Up
TNC	E9PC84	protein	Post-anti-VEGF vs Baseline	0.208 ± 0.229	0.206 ± 0.203	0.951	1.011	NA	Up
NRP1	E9PEP6	protein	Post-anti-VEGF vs Baseline	0.088 ± 0.122	0.052 ± 0.094	0.240	1.687	NA	Up
HBD	E9PEW8	protein	Post-anti-VEGF vs Baseline	1.547 ± 4.482	1.189 ± 3.592	0.706	1.301	NA	Up
HSPA8	E9PK54	protein	Post-anti-VEGF vs Baseline	0.421 ± 0.233	0.370 ± 0.336	0.428	1.139	NA	Up
ADM	E9PL83	protein	Post-anti-VEGF vs Baseline	0.718 ± 0.425	0.478 ± 0.340	0.004	1.500	NA	Up
--	E9PNW4	protein	Post-anti-VEGF vs Baseline	5.100 ± 3.099	4.885 ± 2.920	0.737	1.044	NA	Up
DKK3	F6SYF8	protein	Post-anti-VEGF vs Baseline	6.248 ± 4.082	5.805 ± 3.374	0.647	1.076	NA	Up
IGFBP6	F8VVA5	protein	Post-anti-VEGF vs Baseline	0.369 ± 0.351	0.302 ± 0.285	0.379	1.222	NA	Up
CTSD	F8W787	protein	Post-anti-VEGF vs Baseline	1.391 ± 0.843	1.210 ± 0.864	0.264	1.150	NA	Up
CPAMD8	F8W7D1	protein	Post-anti-VEGF vs Baseline	0.637 ± 0.542	0.652 ± 0.593	0.878	0.977	NA	Down
CTSD	F8WD96	protein	Post-anti-VEGF vs Baseline	6.580 ± 4.083	5.637 ± 3.779	0.194	1.167	NA	Up
TFRC	G3V0E5	protein	Post-anti-VEGF vs Baseline	0.044 ± 0.102	0.021 ± 0.050	0.269	2.059	NA	Up
HBA1	G3V1N2	protein	Post-anti-VEGF vs Baseline	2.420 ± 3.893	2.948 ± 7.901	0.756	0.821	NA	Down
ACTN1	G3V2W4	protein	Post-anti-VEGF vs Baseline	0.203 ± 0.234	0.220 ± 0.337	0.726	0.923	NA	Down
SERPINA3	G3V3A0	protein	Post-anti-VEGF vs Baseline	77.522 ± 30.345	77.031 ± 29.936	0.900	1.006	NA	Up
PNP	G3V5M2	protein	Post-anti-VEGF vs Baseline	0.025 ± 0.081	0.046 ± 0.159	0.512	0.544	NA	Down
ITIH5	G5E9D8	protein	Post-anti-VEGF vs Baseline	0.271 ± 0.183	0.333 ± 0.148	0.179	0.813	NA	Down
HP	H0Y300	protein	Post-anti-VEGF vs Baseline	28.741 ± 50.270	64.330 ± 94.183	0.003	0.447	NA	Down
FLNA	H0Y5C6	protein	Post-anti-VEGF vs Baseline	0.035 ± 0.103	0.056 ± 0.104	0.497	0.622	NA	Down
C2	H0Y868	protein	Post-anti-VEGF vs Baseline	2.562 ± 1.036	3.207 ± 1.321	0.002	0.799	NA	Down
--	H0YAC1	protein	Post-anti-VEGF vs Baseline	1.303 ± 0.726	1.493 ± 0.849	0.137	0.873	NA	Down
CA1	H0YBE2	protein	Post-anti-VEGF vs Baseline	5.000 ± 7.149	4.726 ± 8.401	0.896	1.058	NA	Up
VEGFA	H0YBI8	protein	Post-anti-VEGF vs Baseline	0.266 ± 0.201	0.088 ± 0.197	0.008	3.004	NA	Up
CLU	H0YC35	protein	Post-anti-VEGF vs Baseline	0.803 ± 0.513	0.861 ± 0.536	0.520	0.932	NA	Down
CD44	H0YDX6	protein	Post-anti-VEGF vs Baseline	1.081 ± 0.362	1.129 ± 0.303	0.627	0.958	NA	Down
ARHGDIB	H0YGX7	protein	Post-anti-VEGF vs Baseline	0.237 ± 0.384	0.136 ± 0.188	0.215	1.749	NA	Up
NPC2	H0YIZ1	protein	Post-anti-VEGF vs Baseline	4.954 ± 2.795	4.546 ± 2.272	0.389	1.090	NA	Up
TPM1	H0YKJ4	protein	Post-anti-VEGF vs Baseline	0.200 ± 0.539	0.103 ± 0.251	0.356	1.938	NA	Up
MSLN	H3BMA1	protein	Post-anti-VEGF vs Baseline	0.021 ± 0.061	0.029 ± 0.056	0.604	0.733	NA	Down
ALDOA	H3BPS8	protein	Post-anti-VEGF vs Baseline	0.941 ± 0.841	1.001 ± 0.667	0.762	0.940	NA	Down
ALDOA	H3BQN4	protein	Post-anti-VEGF vs Baseline	0.296 ± 0.221	0.249 ± 0.245	0.299	1.189	NA	Up
PML	H3BT29	protein	Post-anti-VEGF vs Baseline	26.184 ± 9.991	21.799 ± 11.099	0.025	1.201	NA	Up
COL18A1	H7BXV5	protein	Post-anti-VEGF vs Baseline	2.230 ± 1.113	2.250 ± 0.898	0.933	0.991	NA	Down
ZNF511-PRAP1	H7BY64	protein	Post-anti-VEGF vs Baseline	0.282 ± 0.292	0.450 ± 0.376	< 0.001	0.627	NA	Down
DMKN	H7BZ95	protein	Post-anti-VEGF vs Baseline	0.024 ± 0.075	0.057 ± 0.123	0.189	0.415	NA	Down
ALB	H7C013	protein	Post-anti-VEGF vs Baseline	3.650 ± 1.203	3.858 ± 1.434	0.314	0.946	NA	Down
ITIH4	H7C0L5	protein	Post-anti-VEGF vs Baseline	3.915 ± 2.199	4.519 ± 2.443	0.009	0.866	NA	Down
--	H7C469	protein	Post-anti-VEGF vs Baseline	0.249 ± 0.191	0.252 ± 0.196	0.943	0.988	NA	Down
ITIH5	H7C5A6	protein	Post-anti-VEGF vs Baseline	0.390 ± 0.187	0.511 ± 0.272	0.006	0.764	NA	Down
SHBG	I3L1C1	protein	Post-anti-VEGF vs Baseline	0.022 ± 0.058	0.082 ± 0.187	0.099	0.274	NA	Down
ZNF263	I3L2X3	protein	Post-anti-VEGF vs Baseline	47.524 ± 18.476	56.075 ± 18.777	0.008	0.847	NA	Down
PFN1	I3L3D5	protein	Post-anti-VEGF vs Baseline	0.897 ± 0.733	0.984 ± 0.497	0.406	0.911	NA	Down
ACTG1	I3L4N8	protein	Post-anti-VEGF vs Baseline	0.255 ± 0.342	0.233 ± 0.178	0.735	1.094	NA	Up
IL4R	I3L4W9	protein	Post-anti-VEGF vs Baseline	0.261 ± 0.218	0.260 ± 0.246	0.984	1.005	NA	Up
HP	J3KSV1	protein	Post-anti-VEGF vs Baseline	0.767 ± 1.829	1.478 ± 2.140	0.021	0.519	NA	Down
ALDOC	J3QKP5	protein	Post-anti-VEGF vs Baseline	0.152 ± 0.203	0.084 ± 0.111	0.075	1.810	NA	Up
RNASET2	J3QQ64	protein	Post-anti-VEGF vs Baseline	1.411 ± 0.697	1.350 ± 0.584	0.726	1.045	NA	Up
CALR	K7EJB9	protein	Post-anti-VEGF vs Baseline	0.120 ± 0.127	0.099 ± 0.123	0.455	1.213	NA	Up
OLFM2	K7EKW2	protein	Post-anti-VEGF vs Baseline	0.837 ± 0.601	1.041 ± 0.472	0.155	0.804	NA	Down
PRKCSH	K7ELL7	protein	Post-anti-VEGF vs Baseline	0.436 ± 0.170	0.415 ± 0.167	0.667	1.050	NA	Up
RNF167	K7EN24	protein	Post-anti-VEGF vs Baseline	0.447 ± 0.251	0.464 ± 0.329	0.793	0.963	NA	Down
APOC1	K7EPF9	protein	Post-anti-VEGF vs Baseline	1.977 ± 2.216	2.197 ± 1.932	0.494	0.900	NA	Down
APOC4-APOC2	K7ER74	protein	Post-anti-VEGF vs Baseline	1.037 ± 1.639	1.125 ± 1.437	0.623	0.922	NA	Down
RTBDN	K7ESL8	protein	Post-anti-VEGF vs Baseline	0.034 ± 0.063	0.064 ± 0.101	0.198	0.536	NA	Down
ADGRE2	M0QY55	protein	Post-anti-VEGF vs Baseline	0.105 ± 0.171	0.071 ± 0.129	0.460	1.483	NA	Up
C3	M0R1Q1	protein	Post-anti-VEGF vs Baseline	0.627 ± 1.017	0.924 ± 1.409	0.189	0.678	NA	Down
DNASE2	O00115	protein	Post-anti-VEGF vs Baseline	0.438 ± 0.188	0.416 ± 0.156	0.586	1.053	NA	Up
MASP2	O00187	protein	Post-anti-VEGF vs Baseline	0.657 ± 0.356	0.891 ± 0.441	0.015	0.738	NA	Down
PGRMC1	O00264	protein	Post-anti-VEGF vs Baseline	0.070 ± 0.126	0.094 ± 0.122	0.465	0.743	NA	Down
SUPT5H	O00267	protein	Post-anti-VEGF vs Baseline	16.455 ± 5.386	13.869 ± 5.690	0.013	1.186	NA	Up
CLIC1	O00299	protein	Post-anti-VEGF vs Baseline	0.046 ± 0.085	0.062 ± 0.094	0.444	0.744	NA	Down
QSOX1	O00391	protein	Post-anti-VEGF vs Baseline	0.792 ± 0.538	0.846 ± 0.563	0.595	0.936	NA	Down
GOLIM4	O00461	protein	Post-anti-VEGF vs Baseline	0.061 ± 0.120	0.082 ± 0.124	0.432	0.742	NA	Down
MANBA	O00462	protein	Post-anti-VEGF vs Baseline	0.288 ± 0.126	0.306 ± 0.170	0.662	0.942	NA	Down
AGRN	O00468	protein	Post-anti-VEGF vs Baseline	0.797 ± 0.227	0.887 ± 0.276	0.132	0.899	NA	Down
CHL1	O00533	protein	Post-anti-VEGF vs Baseline	1.303 ± 0.525	1.182 ± 0.494	0.279	1.103	NA	Up
RNASET2	O00584	protein	Post-anti-VEGF vs Baseline	1.519 ± 0.577	1.398 ± 0.422	0.219	1.087	NA	Up
ISLR	O14498	protein	Post-anti-VEGF vs Baseline	0.810 ± 0.510	0.894 ± 0.474	0.157	0.906	NA	Down
NCAN	O14594	protein	Post-anti-VEGF vs Baseline	0.050 ± 0.121	0.057 ± 0.128	0.849	0.885	NA	Down
ADAM10	O14672	protein	Post-anti-VEGF vs Baseline	0.385 ± 0.313	0.352 ± 0.305	0.715	1.093	NA	Up
TPP1	O14773	protein	Post-anti-VEGF vs Baseline	2.312 ± 1.022	1.979 ± 0.778	0.022	1.168	NA	Up
NRP1	O14786	protein	Post-anti-VEGF vs Baseline	0.413 ± 0.184	0.384 ± 0.186	0.518	1.076	NA	Up
APOL1	O14791	protein	Post-anti-VEGF vs Baseline	0.439 ± 0.389	0.491 ± 0.445	0.374	0.894	NA	Down
MSTN	O14793	protein	Post-anti-VEGF vs Baseline	0.335 ± 0.232	0.394 ± 0.279	0.300	0.850	NA	Down
LECT2	O14960	protein	Post-anti-VEGF vs Baseline	0.346 ± 0.298	0.403 ± 0.248	0.398	0.859	NA	Down
ATP2A1	O14983	protein	Post-anti-VEGF vs Baseline	0.103 ± 0.293	0.040 ± 0.151	0.302	2.611	NA	Up
PLXNB2	O15031	protein	Post-anti-VEGF vs Baseline	0.460 ± 0.227	0.439 ± 0.189	0.696	1.048	NA	Up
AREL1	O15033	protein	Post-anti-VEGF vs Baseline	1.248 ± 1.249	1.168 ± 1.425	0.850	1.068	NA	Up
SEMA3E	O15041	protein	Post-anti-VEGF vs Baseline	0.033 ± 0.077	0.016 ± 0.045	0.269	2.092	NA	Up
ARPC2	O15144	protein	Post-anti-VEGF vs Baseline	0.242 ± 0.272	0.219 ± 0.229	0.662	1.105	NA	Up
ADAMDEC1	O15204	protein	Post-anti-VEGF vs Baseline	0.070 ± 0.096	0.099 ± 0.122	0.260	0.707	NA	Down
VGF	O15240	protein	Post-anti-VEGF vs Baseline	3.111 ± 1.180	2.523 ± 1.252	0.010	1.233	NA	Up
CHAD	O15335	protein	Post-anti-VEGF vs Baseline	0.126 ± 0.159	0.168 ± 0.165	0.371	0.748	NA	Down
GPR37	O15354	protein	Post-anti-VEGF vs Baseline	1.210 ± 0.515	1.231 ± 0.557	0.882	0.982	NA	Down
FABP7	O15540	protein	Post-anti-VEGF vs Baseline	0.003 ± 0.014	0.000 ± 0.000	0.327	Inf	NA	Up
PHGDH	O43175	protein	Post-anti-VEGF vs Baseline	0.143 ± 0.285	0.170 ± 0.354	0.683	0.844	NA	Down
TREH	O43280	protein	Post-anti-VEGF vs Baseline	0.015 ± 0.060	0.019 ± 0.052	0.698	0.804	NA	Down
B4GALT5	O43286	protein	Post-anti-VEGF vs Baseline	0.268 ± 0.286	0.198 ± 0.224	0.296	1.359	NA	Up
SART1	O43290	protein	Post-anti-VEGF vs Baseline	2.981 ± 9.135	0.481 ± 1.559	0.186	6.197	NA	Up
SPINT2	O43291	protein	Post-anti-VEGF vs Baseline	0.024 ± 0.044	0.039 ± 0.066	0.318	0.614	NA	Down
COCH	O43405	protein	Post-anti-VEGF vs Baseline	0.419 ± 0.196	0.485 ± 0.244	0.292	0.863	NA	Down
B4GAT1	O43505	protein	Post-anti-VEGF vs Baseline	3.673 ± 1.397	3.759 ± 1.578	0.770	0.977	NA	Down
SGCE	O43556	protein	Post-anti-VEGF vs Baseline	0.023 ± 0.063	0.056 ± 0.075	0.128	0.420	NA	Down
ACTN4	O43707	protein	Post-anti-VEGF vs Baseline	0.212 ± 0.313	0.254 ± 0.322	0.285	0.832	NA	Down
ANGPTL7	O43827	protein	Post-anti-VEGF vs Baseline	4.265 ± 3.927	3.048 ± 2.412	0.167	1.399	NA	Up
CD5L	O43866	protein	Post-anti-VEGF vs Baseline	2.065 ± 2.987	2.262 ± 3.012	< 0.001	0.913	NA	Down
SUSD5	O60279	protein	Post-anti-VEGF vs Baseline	0.121 ± 0.158	0.055 ± 0.094	0.020	2.193	NA	Up
SPINK4	O60575	protein	Post-anti-VEGF vs Baseline	0.232 ± 0.170	0.173 ± 0.128	0.046	1.342	NA	Up
H2BC12	O60814	protein	Post-anti-VEGF vs Baseline	0.432 ± 0.429	0.291 ± 0.456	0.197	1.483	NA	Up
ZG16	O60844	protein	Post-anti-VEGF vs Baseline	0.252 ± 0.228	0.249 ± 0.220	0.969	1.009	NA	Up
CUTA	O60888	protein	Post-anti-VEGF vs Baseline	0.805 ± 0.575	0.768 ± 0.553	0.660	1.049	NA	Up
KERA	O60938	protein	Post-anti-VEGF vs Baseline	1.302 ± 0.900	1.536 ± 1.072	0.312	0.847	NA	Down
KIF21B	O75037	protein	Post-anti-VEGF vs Baseline	0.725 ± 2.253	1.329 ± 4.103	0.496	0.546	NA	Down
WDR1	O75083	protein	Post-anti-VEGF vs Baseline	0.100 ± 0.179	0.107 ± 0.163	0.834	0.928	NA	Down
SLIT1	O75093	protein	Post-anti-VEGF vs Baseline	1.016 ± 0.364	0.998 ± 0.329	0.835	1.019	NA	Up
CLASP2	O75122	protein	Post-anti-VEGF vs Baseline	0.251 ± 0.450	0.201 ± 0.408	0.230	1.252	NA	Up
ICOSLG	O75144	protein	Post-anti-VEGF vs Baseline	0.248 ± 0.211	0.289 ± 0.164	0.411	0.857	NA	Down
GGCT	O75223	protein	Post-anti-VEGF vs Baseline	0.045 ± 0.118	0.053 ± 0.121	0.817	0.846	NA	Down
SEMA7A	O75326	protein	Post-anti-VEGF vs Baseline	2.261 ± 1.369	2.201 ± 1.127	0.764	1.027	NA	Up
TBCA	O75347	protein	Post-anti-VEGF vs Baseline	0.224 ± 0.312	0.242 ± 0.222	0.811	0.925	NA	Down
VPS4B	O75351	protein	Post-anti-VEGF vs Baseline	0.006 ± 0.029	0.000 ± 0.000	0.327	Inf	NA	Up
SH3BGRL	O75368	protein	Post-anti-VEGF vs Baseline	0.367 ± 0.266	0.299 ± 0.213	0.228	1.227	NA	Up
CLN5	O75503	protein	Post-anti-VEGF vs Baseline	0.484 ± 0.220	0.429 ± 0.263	0.283	1.128	NA	Up
SCGB2A1	O75556	protein	Post-anti-VEGF vs Baseline	0.113 ± 0.237	0.034 ± 0.089	0.117	3.273	NA	Up
PGLYRP1	O75594	protein	Post-anti-VEGF vs Baseline	0.171 ± 0.243	0.204 ± 0.236	0.665	0.840	NA	Down
LEFTY1	O75610	protein	Post-anti-VEGF vs Baseline	0.112 ± 0.147	0.104 ± 0.142	0.819	1.077	NA	Up
CREG1	O75629	protein	Post-anti-VEGF vs Baseline	0.441 ± 0.364	0.444 ± 0.306	0.953	0.993	NA	Down
FCN3	O75636	protein	Post-anti-VEGF vs Baseline	2.690 ± 2.455	3.085 ± 2.408	0.231	0.872	NA	Down
SCRG1	O75711	protein	Post-anti-VEGF vs Baseline	1.561 ± 0.922	1.583 ± 1.015	0.879	0.987	NA	Down
WDHD1	O75717	protein	Post-anti-VEGF vs Baseline	17.342 ± 14.012	19.879 ± 15.328	0.494	0.872	NA	Down
B3GALNT1	O75752	protein	Post-anti-VEGF vs Baseline	0.088 ± 0.128	0.124 ± 0.130	0.232	0.710	NA	Down
IDH1	O75874	protein	Post-anti-VEGF vs Baseline	0.241 ± 0.218	0.207 ± 0.170	0.453	1.163	NA	Up
ATRN	O75882	protein	Post-anti-VEGF vs Baseline	1.287 ± 0.663	1.417 ± 0.631	0.062	0.908	NA	Down
C1QL1	O75973	protein	Post-anti-VEGF vs Baseline	0.171 ± 0.171	0.270 ± 0.264	0.071	0.634	NA	Down
RSL1D1	O76021	protein	Post-anti-VEGF vs Baseline	0.015 ± 0.049	0.000 ± 0.000	0.136	Inf	NA	Up
STC2	O76061	protein	Post-anti-VEGF vs Baseline	0.544 ± 0.231	0.534 ± 0.237	0.856	1.017	NA	Up
CCN5	O76076	protein	Post-anti-VEGF vs Baseline	0.140 ± 0.172	0.162 ± 0.155	0.533	0.861	NA	Down
DDAH1	O94760	protein	Post-anti-VEGF vs Baseline	0.129 ± 0.177	0.052 ± 0.093	0.038	2.494	NA	Up
BAIAP3	O94812	protein	Post-anti-VEGF vs Baseline	0.154 ± 0.305	0.172 ± 0.381	0.471	0.893	NA	Down
MACF1	O94854	protein	Post-anti-VEGF vs Baseline	0.082 ± 0.111	0.134 ± 0.149	0.050	0.609	NA	Down
NFASC	O94856	protein	Post-anti-VEGF vs Baseline	0.147 ± 0.200	0.162 ± 0.169	0.795	0.908	NA	Down
ADGRL1	O94910	protein	Post-anti-VEGF vs Baseline	1.825 ± 1.115	2.244 ± 1.663	0.258	0.813	NA	Down
ENDOD1	O94919	protein	Post-anti-VEGF vs Baseline	0.216 ± 0.125	0.204 ± 0.149	0.693	1.059	NA	Up
USP19	O94966	protein	Post-anti-VEGF vs Baseline	15.289 ± 8.733	19.394 ± 9.984	0.010	0.788	NA	Down
CLSTN1	O94985	protein	Post-anti-VEGF vs Baseline	10.733 ± 4.247	11.438 ± 3.627	0.276	0.938	NA	Down
NXPH4	O95158	protein	Post-anti-VEGF vs Baseline	0.024 ± 0.050	0.003 ± 0.011	0.052	8.415	NA	Up
UNC5C	O95185	protein	Post-anti-VEGF vs Baseline	0.075 ± 0.123	0.061 ± 0.090	0.587	1.231	NA	Up
LYPD3	O95274	protein	Post-anti-VEGF vs Baseline	0.442 ± 0.427	0.475 ± 0.457	0.758	0.931	NA	Down
PAPLN	O95428	protein	Post-anti-VEGF vs Baseline	0.459 ± 0.230	0.450 ± 0.211	0.819	1.021	NA	Up
APOM	O95445	protein	Post-anti-VEGF vs Baseline	3.594 ± 2.647	4.617 ± 3.114	0.005	0.778	NA	Down
ABCA1	O95477	protein	Post-anti-VEGF vs Baseline	0.764 ± 0.483	0.887 ± 0.502	0.109	0.861	NA	Down
VNN1	O95497	protein	Post-anti-VEGF vs Baseline	0.174 ± 0.161	0.260 ± 0.192	0.065	0.670	NA	Down
FSTL3	O95633	protein	Post-anti-VEGF vs Baseline	0.264 ± 0.172	0.240 ± 0.161	0.461	1.103	NA	Up
KRT75	O95678	protein	Post-anti-VEGF vs Baseline	0.077 ± 0.183	0.070 ± 0.141	0.877	1.090	NA	Up
EML2	O95834	protein	Post-anti-VEGF vs Baseline	0.011 ± 0.037	0.049 ± 0.147	0.213	0.219	NA	Down
ANGPTL1	O95841	protein	Post-anti-VEGF vs Baseline	0.016 ± 0.054	0.012 ± 0.038	0.701	1.326	NA	Up
OLFM2	O95897	protein	Post-anti-VEGF vs Baseline	0.480 ± 0.303	0.445 ± 0.259	0.581	1.078	NA	Up
ITGBL1	O95965	protein	Post-anti-VEGF vs Baseline	0.275 ± 0.219	0.225 ± 0.182	0.349	1.223	NA	Up
EFEMP2	O95967	protein	Post-anti-VEGF vs Baseline	0.375 ± 0.207	0.358 ± 0.242	0.674	1.047	NA	Up
RECK	O95980	protein	Post-anti-VEGF vs Baseline	1.994 ± 1.127	2.097 ± 1.033	0.492	0.951	NA	Down
IL18BP	O95998	protein	Post-anti-VEGF vs Baseline	0.327 ± 0.312	0.325 ± 0.329	0.968	1.006	NA	Up
LDHA	P00338	protein	Post-anti-VEGF vs Baseline	1.222 ± 0.865	1.078 ± 0.606	0.333	1.134	NA	Up
ALDH1A1	P00352	protein	Post-anti-VEGF vs Baseline	0.397 ± 0.220	0.430 ± 0.461	0.712	0.925	NA	Down
SOD1	P00441	protein	Post-anti-VEGF vs Baseline	7.520 ± 4.011	7.085 ± 3.725	0.665	1.061	NA	Up
CP	P00450	protein	Post-anti-VEGF vs Baseline	108.024 ± 32.414	116.532 ± 31.228	0.062	0.927	NA	Down
F13A1	P00488	protein	Post-anti-VEGF vs Baseline	0.190 ± 0.151	0.177 ± 0.194	0.757	1.074	NA	Up
PNP	P00491	protein	Post-anti-VEGF vs Baseline	0.149 ± 0.197	0.172 ± 0.420	0.766	0.868	NA	Down
HPRT1	P00492	protein	Post-anti-VEGF vs Baseline	0.056 ± 0.075	0.078 ± 0.126	0.424	0.709	NA	Down
PGK1	P00558	protein	Post-anti-VEGF vs Baseline	1.103 ± 0.539	1.009 ± 0.508	0.493	1.093	NA	Up
AK1	P00568	protein	Post-anti-VEGF vs Baseline	0.161 ± 0.373	0.082 ± 0.240	0.305	1.961	NA	Up
F2	P00734	protein	Post-anti-VEGF vs Baseline	12.437 ± 7.194	16.458 ± 9.016	0.002	0.756	NA	Down
C1R	P00736	protein	Post-anti-VEGF vs Baseline	5.207 ± 2.757	5.766 ± 2.593	0.179	0.903	NA	Down
HP	P00738	protein	Post-anti-VEGF vs Baseline	50.313 ± 86.869	107.551 ± 157.360	0.003	0.468	NA	Down
HPR	P00739	protein	Post-anti-VEGF vs Baseline	11.460 ± 17.677	23.187 ± 30.703	0.003	0.494	NA	Down
F9	P00740	protein	Post-anti-VEGF vs Baseline	1.071 ± 0.461	1.348 ± 0.727	0.035	0.795	NA	Down
F10	P00742	protein	Post-anti-VEGF vs Baseline	1.379 ± 0.571	1.755 ± 0.675	0.007	0.786	NA	Down
CFD	P00746	protein	Post-anti-VEGF vs Baseline	25.452 ± 26.173	27.515 ± 22.117	0.729	0.925	NA	Down
PLG	P00747	protein	Post-anti-VEGF vs Baseline	49.832 ± 22.278	63.326 ± 29.008	< 0.001	0.787	NA	Down
F12	P00748	protein	Post-anti-VEGF vs Baseline	4.902 ± 2.958	6.094 ± 3.541	0.003	0.804	NA	Down
CFB	P00751	protein	Post-anti-VEGF vs Baseline	23.021 ± 10.403	30.332 ± 13.135	< 0.001	0.759	NA	Down
CA1	P00915	protein	Post-anti-VEGF vs Baseline	26.688 ± 36.329	25.199 ± 44.948	0.893	1.059	NA	Up
CA2	P00918	protein	Post-anti-VEGF vs Baseline	1.209 ± 1.766	1.502 ± 3.582	0.654	0.805	NA	Down
SPINK1	P00995	protein	Post-anti-VEGF vs Baseline	0.754 ± 1.131	0.935 ± 1.137	0.469	0.806	NA	Down
SERPINC1	P01008	protein	Post-anti-VEGF vs Baseline	61.197 ± 28.262	87.108 ± 38.638	< 0.001	0.703	NA	Down
SERPINA1	P01009	protein	Post-anti-VEGF vs Baseline	519.943 ± 221.578	627.312 ± 246.585	< 0.001	0.829	NA	Down
SERPINA3	P01011	protein	Post-anti-VEGF vs Baseline	158.325 ± 74.890	164.872 ± 72.774	0.489	0.960	NA	Down
AGT	P01019	protein	Post-anti-VEGF vs Baseline	68.765 ± 25.460	85.767 ± 33.930	< 0.001	0.802	NA	Down
A2M	P01023	protein	Post-anti-VEGF vs Baseline	97.437 ± 86.151	104.608 ± 81.480	0.165	0.931	NA	Down
C3	P01024	protein	Post-anti-VEGF vs Baseline	67.060 ± 40.711	81.656 ± 47.954	< 0.001	0.821	NA	Down
C5	P01031	protein	Post-anti-VEGF vs Baseline	5.944 ± 3.733	7.390 ± 4.573	< 0.001	0.804	NA	Down
TIMP1	P01033	protein	Post-anti-VEGF vs Baseline	10.128 ± 5.845	10.302 ± 5.344	0.765	0.983	NA	Down
CST3	P01034	protein	Post-anti-VEGF vs Baseline	296.535 ± 128.649	257.708 ± 108.796	0.003	1.151	NA	Up
CST4	P01036	protein	Post-anti-VEGF vs Baseline	1.083 ± 1.329	0.758 ± 0.550	0.138	1.429	NA	Up
CST1	P01037	protein	Post-anti-VEGF vs Baseline	0.140 ± 0.150	0.176 ± 0.150	0.431	0.793	NA	Down
CSTA	P01040	protein	Post-anti-VEGF vs Baseline	0.363 ± 0.225	0.367 ± 0.235	0.944	0.990	NA	Down
KNG1	P01042	protein	Post-anti-VEGF vs Baseline	46.076 ± 22.000	57.240 ± 28.366	0.002	0.805	NA	Down
PDGFB	P01127	protein	Post-anti-VEGF vs Baseline	0.082 ± 0.222	0.145 ± 0.325	0.336	0.562	NA	Down
LDLR	P01130	protein	Post-anti-VEGF vs Baseline	0.056 ± 0.090	0.028 ± 0.049	0.130	2.004	NA	Up
NPPA	P01160	protein	Post-anti-VEGF vs Baseline	0.063 ± 0.209	0.103 ± 0.186	0.465	0.607	NA	Down
OXT	P01178	protein	Post-anti-VEGF vs Baseline	0.016 ± 0.079	0.030 ± 0.074	0.527	0.522	NA	Down
GH1	P01241	protein	Post-anti-VEGF vs Baseline	3.637 ± 1.148	3.204 ± 1.442	0.099	1.135	NA	Up
IGF2	P01344	protein	Post-anti-VEGF vs Baseline	2.568 ± 1.210	2.875 ± 1.012	0.214	0.893	NA	Down
JCHAIN	P01591	protein	Post-anti-VEGF vs Baseline	3.219 ± 3.299	3.457 ± 3.208	0.111	0.931	NA	Down
IGKV1-39	P01597	protein	Post-anti-VEGF vs Baseline	1.071 ± 0.503	1.096 ± 0.503	0.673	0.977	NA	Down
IGKV1-17	P01599	protein	Post-anti-VEGF vs Baseline	1.020 ± 0.681	1.174 ± 0.817	0.010	0.869	NA	Down
IGKV1D-16	P01601	protein	Post-anti-VEGF vs Baseline	0.691 ± 0.308	0.832 ± 0.493	0.060	0.831	NA	Down
IGKV1-5	P01602	protein	Post-anti-VEGF vs Baseline	5.982 ± 3.525	6.996 ± 3.239	< 0.001	0.855	NA	Down
IGKV3-20	P01619	protein	Post-anti-VEGF vs Baseline	26.636 ± 11.040	28.936 ± 10.429	0.087	0.921	NA	Down
IGLV1-47	P01700	protein	Post-anti-VEGF vs Baseline	5.626 ± 2.391	6.495 ± 2.634	0.007	0.866	NA	Down
IGLV1-51	P01701	protein	Post-anti-VEGF vs Baseline	13.541 ± 6.551	15.078 ± 6.748	0.040	0.898	NA	Down
IGLV1-40	P01703	protein	Post-anti-VEGF vs Baseline	3.520 ± 1.650	3.964 ± 1.733	0.090	0.888	NA	Down
IGLV2-14	P01704	protein	Post-anti-VEGF vs Baseline	0.797 ± 2.044	0.889 ± 2.331	0.637	0.896	NA	Down
IGLV2-23	P01705	protein	Post-anti-VEGF vs Baseline	0.539 ± 0.540	0.624 ± 0.649	0.237	0.864	NA	Down
IGLV2-11	P01706	protein	Post-anti-VEGF vs Baseline	3.675 ± 1.699	3.724 ± 1.703	0.905	0.987	NA	Down
IGLV2-8	P01709	protein	Post-anti-VEGF vs Baseline	4.269 ± 2.848	4.708 ± 2.985	0.056	0.907	NA	Down
IGLV3-19	P01714	protein	Post-anti-VEGF vs Baseline	4.393 ± 1.596	4.703 ± 1.458	0.135	0.934	NA	Down
IGLV3-1	P01715	protein	Post-anti-VEGF vs Baseline	0.754 ± 0.374	0.873 ± 0.545	0.097	0.864	NA	Down
IGLV3-25	P01717	protein	Post-anti-VEGF vs Baseline	6.620 ± 2.953	7.111 ± 2.580	0.187	0.931	NA	Down
IGLV3-27	P01718	protein	Post-anti-VEGF vs Baseline	0.639 ± 0.440	0.627 ± 0.332	0.824	1.019	NA	Up
IGLV6-57	P01721	protein	Post-anti-VEGF vs Baseline	0.372 ± 0.348	0.437 ± 0.306	0.369	0.853	NA	Down
IGHV1-69	P01742	protein	Post-anti-VEGF vs Baseline	0.399 ± 0.278	0.469 ± 0.298	0.183	0.850	NA	Down
IGHV1-46	P01743	protein	Post-anti-VEGF vs Baseline	2.089 ± 1.059	2.526 ± 2.261	0.187	0.827	NA	Down
IGHV3-23	P01764	protein	Post-anti-VEGF vs Baseline	30.993 ± 14.898	34.564 ± 16.463	0.012	0.897	NA	Down
IGHV3-13	P01766	protein	Post-anti-VEGF vs Baseline	26.514 ± 13.669	29.322 ± 10.752	0.035	0.904	NA	Down
IGHV3-33	P01772	protein	Post-anti-VEGF vs Baseline	15.181 ± 9.694	16.350 ± 6.994	0.325	0.929	NA	Down
IGHV3-7	P01780	protein	Post-anti-VEGF vs Baseline	16.731 ± 7.743	18.099 ± 7.700	0.017	0.924	NA	Down
IGHV3-9	P01782	protein	Post-anti-VEGF vs Baseline	5.227 ± 3.136	5.933 ± 3.106	0.020	0.881	NA	Down
IGHV2-70	P01814	protein	Post-anti-VEGF vs Baseline	0.870 ± 0.569	1.038 ± 0.556	0.008	0.838	NA	Down
IGHV2-5	P01817	protein	Post-anti-VEGF vs Baseline	1.482 ± 0.833	1.461 ± 0.529	0.851	1.014	NA	Up
IGHV4-39	P01824	protein	Post-anti-VEGF vs Baseline	1.035 ± 0.672	1.006 ± 0.511	0.717	1.029	NA	Up
PIGR	P01833	protein	Post-anti-VEGF vs Baseline	1.748 ± 1.854	1.913 ± 3.788	0.814	0.914	NA	Down
IGKC	P01834	protein	Post-anti-VEGF vs Baseline	243.224 ± 89.345	257.891 ± 81.007	0.039	0.943	NA	Down
IGHE	P01854	protein	Post-anti-VEGF vs Baseline	0.012 ± 0.041	0.004 ± 0.021	0.200	2.784	NA	Up
IGHG1	P01857	protein	Post-anti-VEGF vs Baseline	1899.943 ± 692.983	949.136 ± 283.456	< 0.001	2.002	NA	Up
IGHG2	P01859	protein	Post-anti-VEGF vs Baseline	834.962 ± 353.590	894.474 ± 339.708	0.030	0.933	NA	Down
IGHG3	P01860	protein	Post-anti-VEGF vs Baseline	17.291 ± 11.569	19.235 ± 12.825	0.113	0.899	NA	Down
IGHG4	P01861	protein	Post-anti-VEGF vs Baseline	1353.098 ± 563.292	1435.161 ± 633.751	0.278	0.943	NA	Down
IGHM	P01871	protein	Post-anti-VEGF vs Baseline	18.608 ± 32.050	21.411 ± 32.395	0.134	0.869	NA	Down
IGHA1	P01876	protein	Post-anti-VEGF vs Baseline	188.580 ± 157.770	208.379 ± 154.477	0.011	0.905	NA	Down
IGHA2	P01877	protein	Post-anti-VEGF vs Baseline	19.932 ± 16.027	23.666 ± 16.446	< 0.001	0.842	NA	Down
IGHD	P01880	protein	Post-anti-VEGF vs Baseline	1.109 ± 1.657	1.319 ± 1.894	0.071	0.841	NA	Down
HLA-DRB1	P01911	protein	Post-anti-VEGF vs Baseline	0.012 ± 0.062	0.011 ± 0.047	0.935	1.119	NA	Up
HBD	P02042	protein	Post-anti-VEGF vs Baseline	65.832 ± 75.736	102.510 ± 327.736	0.584	0.642	NA	Down
MB	P02144	protein	Post-anti-VEGF vs Baseline	0.388 ± 0.374	0.483 ± 0.276	0.184	0.804	NA	Down
COL1A1	P02452	protein	Post-anti-VEGF vs Baseline	1.463 ± 1.383	1.538 ± 0.948	0.747	0.951	NA	Down
COL2A1	P02458	protein	Post-anti-VEGF vs Baseline	4.562 ± 2.719	4.163 ± 2.497	0.484	1.096	NA	Up
COL3A1	P02461	protein	Post-anti-VEGF vs Baseline	0.392 ± 0.227	0.458 ± 0.226	0.177	0.854	NA	Down
COL4A1	P02462	protein	Post-anti-VEGF vs Baseline	0.482 ± 0.345	0.662 ± 0.291	0.037	0.727	NA	Down
CRYAA	P02489	protein	Post-anti-VEGF vs Baseline	0.117 ± 0.369	0.099 ± 0.317	0.795	1.181	NA	Up
CRYAB	P02511	protein	Post-anti-VEGF vs Baseline	0.125 ± 0.240	0.074 ± 0.154	0.095	1.700	NA	Up
KRT14	P02533	protein	Post-anti-VEGF vs Baseline	4.221 ± 3.645	4.286 ± 2.591	0.919	0.985	NA	Down
KRT6A	P02538	protein	Post-anti-VEGF vs Baseline	0.617 ± 0.393	0.813 ± 0.547	0.060	0.759	NA	Down
LMNA	P02545	protein	Post-anti-VEGF vs Baseline	0.010 ± 0.034	0.009 ± 0.034	0.982	1.025	NA	Up
SPTA1	P02549	protein	Post-anti-VEGF vs Baseline	0.311 ± 0.409	0.256 ± 0.426	0.512	1.215	NA	Up
APOA1	P02647	protein	Post-anti-VEGF vs Baseline	262.717 ± 163.267	339.245 ± 189.210	0.002	0.774	NA	Down
APOE	P02649	protein	Post-anti-VEGF vs Baseline	16.411 ± 10.944	16.869 ± 12.235	0.750	0.973	NA	Down
APOA2	P02652	protein	Post-anti-VEGF vs Baseline	217.982 ± 119.990	261.872 ± 130.509	0.012	0.832	NA	Down
APOC1	P02654	protein	Post-anti-VEGF vs Baseline	0.771 ± 0.747	1.030 ± 0.873	0.086	0.748	NA	Down
APOC2	P02655	protein	Post-anti-VEGF vs Baseline	1.045 ± 1.475	1.200 ± 1.368	0.449	0.871	NA	Down
APOC3	P02656	protein	Post-anti-VEGF vs Baseline	2.614 ± 3.604	3.128 ± 2.631	0.398	0.836	NA	Down
FGA	P02671	protein	Post-anti-VEGF vs Baseline	36.177 ± 28.377	47.117 ± 38.521	0.036	0.768	NA	Down
FGB	P02675	protein	Post-anti-VEGF vs Baseline	17.258 ± 15.559	25.100 ± 26.631	0.037	0.688	NA	Down
FGG	P02679	protein	Post-anti-VEGF vs Baseline	31.215 ± 27.792	46.810 ± 49.927	0.025	0.667	NA	Down
SLC4A1	P02730	protein	Post-anti-VEGF vs Baseline	1.786 ± 2.784	1.032 ± 1.361	0.270	1.730	NA	Up
CRP	P02741	protein	Post-anti-VEGF vs Baseline	0.194 ± 0.351	0.235 ± 0.394	0.370	0.826	NA	Down
APCS	P02743	protein	Post-anti-VEGF vs Baseline	0.880 ± 0.604	0.834 ± 0.709	0.605	1.054	NA	Up
C1QA	P02745	protein	Post-anti-VEGF vs Baseline	2.193 ± 1.109	3.532 ± 1.856	0.004	0.621	NA	Down
C1QB	P02746	protein	Post-anti-VEGF vs Baseline	11.387 ± 6.407	17.269 ± 8.719	0.011	0.659	NA	Down
C1QC	P02747	protein	Post-anti-VEGF vs Baseline	4.158 ± 2.532	6.733 ± 3.635	0.007	0.618	NA	Down
C9	P02748	protein	Post-anti-VEGF vs Baseline	5.216 ± 4.876	6.857 ± 5.766	0.010	0.761	NA	Down
APOH	P02749	protein	Post-anti-VEGF vs Baseline	92.893 ± 31.454	111.745 ± 42.575	0.004	0.831	NA	Down
LRG1	P02750	protein	Post-anti-VEGF vs Baseline	24.332 ± 11.588	31.400 ± 13.226	0.004	0.775	NA	Down
FN1	P02751	protein	Post-anti-VEGF vs Baseline	6.933 ± 5.836	7.565 ± 5.130	0.575	0.917	NA	Down
RBP4	P02753	protein	Post-anti-VEGF vs Baseline	82.980 ± 49.955	108.859 ± 51.311	0.057	0.762	NA	Down
AMBP	P02760	protein	Post-anti-VEGF vs Baseline	51.666 ± 37.277	60.977 ± 36.149	0.303	0.847	NA	Down
ORM1	P02763	protein	Post-anti-VEGF vs Baseline	532.990 ± 194.353	649.394 ± 240.278	< 0.001	0.821	NA	Down
AHSG	P02765	protein	Post-anti-VEGF vs Baseline	106.134 ± 59.864	135.251 ± 62.091	0.004	0.785	NA	Down
TTR	P02766	protein	Post-anti-VEGF vs Baseline	157.695 ± 45.873	146.310 ± 35.187	0.235	1.078	NA	Up
ALB	P02768	protein	Post-anti-VEGF vs Baseline	9266.611 ± 3236.120	10864.151 ± 3700.429	0.003	0.853	NA	Down
GC	P02774	protein	Post-anti-VEGF vs Baseline	131.874 ± 49.688	163.842 ± 60.855	< 0.001	0.805	NA	Down
PPBP	P02775	protein	Post-anti-VEGF vs Baseline	2.118 ± 4.399	1.955 ± 2.252	0.852	1.083	NA	Up
TFRC	P02786	protein	Post-anti-VEGF vs Baseline	0.200 ± 0.159	0.218 ± 0.171	0.474	0.918	NA	Down
TF	P02787	protein	Post-anti-VEGF vs Baseline	1026.740 ± 191.397	1107.938 ± 243.260	0.062	0.927	NA	Down
LTF	P02788	protein	Post-anti-VEGF vs Baseline	7.935 ± 8.391	8.022 ± 12.319	0.931	0.989	NA	Down
HPX	P02790	protein	Post-anti-VEGF vs Baseline	326.852 ± 144.680	410.452 ± 178.179	0.005	0.796	NA	Down
FTL	P02792	protein	Post-anti-VEGF vs Baseline	0.194 ± 0.579	0.148 ± 0.524	0.769	1.314	NA	Up
FTH1	P02794	protein	Post-anti-VEGF vs Baseline	0.086 ± 0.331	0.024 ± 0.102	0.388	3.551	NA	Up
PRH1	P02810	protein	Post-anti-VEGF vs Baseline	0.030 ± 0.079	0.069 ± 0.108	0.139	0.437	NA	Down
ANG	P03950	protein	Post-anti-VEGF vs Baseline	4.112 ± 2.215	4.964 ± 2.045	0.103	0.828	NA	Down
F11	P03951	protein	Post-anti-VEGF vs Baseline	2.238 ± 1.232	2.680 ± 1.375	0.002	0.835	NA	Down
KLKB1	P03952	protein	Post-anti-VEGF vs Baseline	2.827 ± 1.566	3.378 ± 1.950	< 0.001	0.837	NA	Down
SLPI	P03973	protein	Post-anti-VEGF vs Baseline	1.957 ± 1.724	1.792 ± 1.224	0.666	1.092	NA	Up
C4BPA	P04003	protein	Post-anti-VEGF vs Baseline	14.851 ± 19.186	15.174 ± 14.846	0.891	0.979	NA	Down
VTN	P04004	protein	Post-anti-VEGF vs Baseline	16.445 ± 12.010	21.669 ± 16.718	0.017	0.759	NA	Down
CAT	P04040	protein	Post-anti-VEGF vs Baseline	3.365 ± 4.915	2.932 ± 5.024	0.728	1.148	NA	Up
PLA2G1B	P04054	protein	Post-anti-VEGF vs Baseline	0.034 ± 0.076	0.037 ± 0.088	0.882	0.921	NA	Down
FUCA1	P04066	protein	Post-anti-VEGF vs Baseline	0.591 ± 0.226	0.662 ± 0.256	0.157	0.892	NA	Down
PROC	P04070	protein	Post-anti-VEGF vs Baseline	0.407 ± 0.285	0.621 ± 0.338	0.001	0.656	NA	Down
ALDOA	P04075	protein	Post-anti-VEGF vs Baseline	0.818 ± 0.282	0.741 ± 0.343	0.329	1.104	NA	Up
CSTB	P04080	protein	Post-anti-VEGF vs Baseline	0.630 ± 0.630	0.597 ± 0.582	0.567	1.055	NA	Up
ANXA1	P04083	protein	Post-anti-VEGF vs Baseline	0.025 ± 0.057	0.024 ± 0.066	0.902	1.073	NA	Up
APOB	P04114	protein	Post-anti-VEGF vs Baseline	1.482 ± 2.410	1.637 ± 2.711	0.145	0.905	NA	Down
TFF1	P04155	protein	Post-anti-VEGF vs Baseline	0.122 ± 0.281	0.162 ± 0.223	0.568	0.753	NA	Down
PRNP	P04156	protein	Post-anti-VEGF vs Baseline	1.272 ± 0.527	1.045 ± 0.446	0.023	1.217	NA	Up
LCAT	P04180	protein	Post-anti-VEGF vs Baseline	0.288 ± 0.257	0.360 ± 0.226	0.086	0.801	NA	Down
HRG	P04196	protein	Post-anti-VEGF vs Baseline	44.956 ± 17.420	55.838 ± 21.606	< 0.001	0.805	NA	Down
IGLV7-43	P04211	protein	Post-anti-VEGF vs Baseline	12.497 ± 6.361	13.895 ± 7.387	0.131	0.899	NA	Down
THY1	P04216	protein	Post-anti-VEGF vs Baseline	0.811 ± 0.463	0.824 ± 0.349	0.916	0.985	NA	Down
A1BG	P04217	protein	Post-anti-VEGF vs Baseline	76.106 ± 32.406	96.438 ± 35.977	< 0.001	0.789	NA	Down
CD74	P04233	protein	Post-anti-VEGF vs Baseline	0.377 ± 0.312	0.490 ± 0.344	0.178	0.770	NA	Down
KRT6B	P04259	protein	Post-anti-VEGF vs Baseline	0.062 ± 0.107	0.143 ± 0.212	0.097	0.435	NA	Down
KRT1	P04264	protein	Post-anti-VEGF vs Baseline	30.038 ± 24.565	35.079 ± 19.982	0.330	0.856	NA	Down
S100B	P04271	protein	Post-anti-VEGF vs Baseline	0.040 ± 0.116	0.014 ± 0.042	0.309	2.870	NA	Up
VWF	P04275	protein	Post-anti-VEGF vs Baseline	0.205 ± 0.133	0.222 ± 0.185	0.586	0.923	NA	Down
SHBG	P04278	protein	Post-anti-VEGF vs Baseline	0.413 ± 0.384	0.600 ± 0.599	0.138	0.689	NA	Down
GAPDH	P04406	protein	Post-anti-VEGF vs Baseline	2.181 ± 1.055	1.754 ± 0.781	0.005	1.244	NA	Up
IGKV1-16	P04430	protein	Post-anti-VEGF vs Baseline	0.602 ± 0.502	0.719 ± 0.676	0.163	0.837	NA	Down
HLA-A	P04439	protein	Post-anti-VEGF vs Baseline	0.033 ± 0.061	0.062 ± 0.111	0.194	0.529	NA	Down
MT1E	P04732	protein	Post-anti-VEGF vs Baseline	0.121 ± 0.169	0.135 ± 0.295	0.837	0.897	NA	Down
AMY2A	P04746	protein	Post-anti-VEGF vs Baseline	0.169 ± 0.175	0.216 ± 0.149	0.248	0.783	NA	Down
HSPB1	P04792	protein	Post-anti-VEGF vs Baseline	0.245 ± 0.205	0.238 ± 0.376	0.915	1.032	NA	Up
RPN1	P04843	protein	Post-anti-VEGF vs Baseline	0.012 ± 0.047	0.022 ± 0.060	0.555	0.567	NA	Down
IGF1	P05019	protein	Post-anti-VEGF vs Baseline	0.105 ± 0.154	0.120 ± 0.150	0.766	0.881	NA	Down
ATP1A1	P05023	protein	Post-anti-VEGF vs Baseline	0.030 ± 0.085	0.039 ± 0.073	0.680	0.770	NA	Down
CHGB	P05060	protein	Post-anti-VEGF vs Baseline	1.410 ± 0.576	1.360 ± 0.530	0.460	1.037	NA	Up
APP	P05067	protein	Post-anti-VEGF vs Baseline	1.620 ± 0.898	1.558 ± 0.687	0.735	1.040	NA	Up
APOD	P05090	protein	Post-anti-VEGF vs Baseline	47.182 ± 32.508	41.823 ± 38.676	0.320	1.128	NA	Up
S100A8	P05109	protein	Post-anti-VEGF vs Baseline	0.508 ± 1.057	0.309 ± 0.417	0.238	1.645	NA	Up
SERPINE1	P05121	protein	Post-anti-VEGF vs Baseline	0.517 ± 0.900	0.400 ± 0.448	0.303	1.291	NA	Up
SLC25A5	P05141	protein	Post-anti-VEGF vs Baseline	0.312 ± 0.178	0.254 ± 0.263	0.250	1.228	NA	Up
SERPINA5	P05154	protein	Post-anti-VEGF vs Baseline	2.778 ± 1.315	3.319 ± 1.785	0.028	0.837	NA	Down
SERPING1	P05155	protein	Post-anti-VEGF vs Baseline	136.593 ± 32.255	145.033 ± 36.222	0.175	0.942	NA	Down
CFI	P05156	protein	Post-anti-VEGF vs Baseline	52.587 ± 16.107	57.877 ± 18.668	0.034	0.909	NA	Down
F13B	P05160	protein	Post-anti-VEGF vs Baseline	1.141 ± 0.712	1.392 ± 0.771	0.004	0.820	NA	Down
MPO	P05164	protein	Post-anti-VEGF vs Baseline	0.009 ± 0.044	0.016 ± 0.062	0.164	0.554	NA	Down
ICAM1	P05362	protein	Post-anti-VEGF vs Baseline	0.407 ± 0.184	0.442 ± 0.256	0.612	0.921	NA	Down
RPLP0	P05388	protein	Post-anti-VEGF vs Baseline	0.053 ± 0.107	0.037 ± 0.105	0.435	1.429	NA	Up
SCG5	P05408	protein	Post-anti-VEGF vs Baseline	5.194 ± 2.549	3.972 ± 1.927	0.003	1.307	NA	Up
FABP3	P05413	protein	Post-anti-VEGF vs Baseline	0.163 ± 0.207	0.094 ± 0.194	0.099	1.741	NA	Up
REG1A	P05451	protein	Post-anti-VEGF vs Baseline	0.367 ± 0.341	0.393 ± 0.348	0.666	0.934	NA	Down
CLEC3B	P05452	protein	Post-anti-VEGF vs Baseline	6.015 ± 2.041	7.158 ± 2.733	0.013	0.840	NA	Down
SERPINA7	P05543	protein	Post-anti-VEGF vs Baseline	9.912 ± 3.939	12.396 ± 4.990	< 0.001	0.800	NA	Down
SERPIND1	P05546	protein	Post-anti-VEGF vs Baseline	4.658 ± 4.210	6.788 ± 5.302	< 0.001	0.686	NA	Down
KRT8	P05787	protein	Post-anti-VEGF vs Baseline	0.034 ± 0.083	0.057 ± 0.199	0.515	0.589	NA	Down
MYL1	P05976	protein	Post-anti-VEGF vs Baseline	0.598 ± 1.215	0.248 ± 0.843	0.209	2.413	NA	Up
COL5A2	P05997	protein	Post-anti-VEGF vs Baseline	0.084 ± 0.134	0.124 ± 0.139	0.231	0.672	NA	Down
BCHE	P06276	protein	Post-anti-VEGF vs Baseline	0.827 ± 0.517	0.896 ± 0.526	0.229	0.922	NA	Down
IGKV2-30	P06310	protein	Post-anti-VEGF vs Baseline	6.939 ± 3.358	7.371 ± 3.813	0.278	0.941	NA	Down
IGKV4-1	P06312	protein	Post-anti-VEGF vs Baseline	20.668 ± 9.752	24.021 ± 9.679	< 0.001	0.860	NA	Down
IGHV4-34	P06331	protein	Post-anti-VEGF vs Baseline	1.332 ± 0.596	1.356 ± 0.691	0.692	0.983	NA	Down
GSN	P06396	protein	Post-anti-VEGF vs Baseline	18.443 ± 14.342	21.032 ± 15.584	0.231	0.877	NA	Down
ATP5F1B	P06576	protein	Post-anti-VEGF vs Baseline	0.053 ± 0.086	0.035 ± 0.092	0.426	1.507	NA	Up
C2	P06681	protein	Post-anti-VEGF vs Baseline	4.909 ± 1.887	5.986 ± 2.522	0.002	0.820	NA	Down
S100A9	P06702	protein	Post-anti-VEGF vs Baseline	0.530 ± 0.822	0.473 ± 0.434	0.620	1.120	NA	Up
S100A6	P06703	protein	Post-anti-VEGF vs Baseline	0.785 ± 0.750	1.012 ± 1.357	0.149	0.775	NA	Down
APOA4	P06727	protein	Post-anti-VEGF vs Baseline	43.299 ± 33.659	61.086 ± 48.133	< 0.001	0.709	NA	Down
CKM	P06732	protein	Post-anti-VEGF vs Baseline	0.290 ± 0.419	0.238 ± 0.496	0.660	1.220	NA	Up
ENO1	P06733	protein	Post-anti-VEGF vs Baseline	2.041 ± 1.458	2.109 ± 1.354	0.866	0.968	NA	Down
GPI	P06744	protein	Post-anti-VEGF vs Baseline	0.626 ± 0.323	0.618 ± 0.339	0.882	1.012	NA	Up
HEXA	P06865	protein	Post-anti-VEGF vs Baseline	1.298 ± 0.439	1.218 ± 0.395	0.391	1.066	NA	Up
DBI	P07108	protein	Post-anti-VEGF vs Baseline	1.675 ± 3.092	1.628 ± 2.410	0.948	1.029	NA	Up
FABP1	P07148	protein	Post-anti-VEGF vs Baseline	0.578 ± 0.741	0.845 ± 0.755	0.156	0.684	NA	Down
LDHB	P07195	protein	Post-anti-VEGF vs Baseline	0.928 ± 0.462	0.808 ± 0.634	0.302	1.149	NA	Up
PROS1	P07225	protein	Post-anti-VEGF vs Baseline	2.285 ± 0.900	2.461 ± 0.961	0.228	0.929	NA	Down
ASGR2	P07307	protein	Post-anti-VEGF vs Baseline	3.016 ± 2.502	3.105 ± 2.702	0.882	0.971	NA	Down
CSF1R	P07333	protein	Post-anti-VEGF vs Baseline	1.750 ± 0.729	1.643 ± 0.660	0.605	1.065	NA	Up
CTSD	P07339	protein	Post-anti-VEGF vs Baseline	18.944 ± 10.569	17.367 ± 10.627	0.434	1.091	NA	Up
ANXA2	P07355	protein	Post-anti-VEGF vs Baseline	0.275 ± 0.208	0.390 ± 0.367	0.178	0.706	NA	Down
C8A	P07357	protein	Post-anti-VEGF vs Baseline	2.995 ± 1.897	3.772 ± 2.390	0.002	0.794	NA	Down
C8B	P07358	protein	Post-anti-VEGF vs Baseline	2.480 ± 1.907	3.375 ± 2.193	< 0.001	0.735	NA	Down
GP1BA	P07359	protein	Post-anti-VEGF vs Baseline	0.259 ± 0.333	0.257 ± 0.326	0.960	1.005	NA	Up
C8G	P07360	protein	Post-anti-VEGF vs Baseline	1.393 ± 0.894	1.726 ± 1.010	0.002	0.807	NA	Down
CA3	P07451	protein	Post-anti-VEGF vs Baseline	1.546 ± 0.899	1.556 ± 1.097	0.970	0.994	NA	Down
PRSS1	P07477	protein	Post-anti-VEGF vs Baseline	4.388 ± 1.450	4.362 ± 1.619	0.945	1.006	NA	Up
PRSS2	P07478	protein	Post-anti-VEGF vs Baseline	1.279 ± 0.630	0.924 ± 0.635	0.003	1.383	NA	Up
DCN	P07585	protein	Post-anti-VEGF vs Baseline	1.724 ± 0.612	1.553 ± 0.697	0.229	1.111	NA	Up
PSAP	P07602	protein	Post-anti-VEGF vs Baseline	15.846 ± 5.035	14.810 ± 4.922	0.065	1.070	NA	Up
HEXB	P07686	protein	Post-anti-VEGF vs Baseline	1.300 ± 0.491	1.179 ± 0.395	0.167	1.103	NA	Up
CTSL	P07711	protein	Post-anti-VEGF vs Baseline	1.575 ± 0.470	1.443 ± 0.373	0.070	1.092	NA	Up
PFN1	P07737	protein	Post-anti-VEGF vs Baseline	0.993 ± 0.492	0.969 ± 0.502	0.805	1.024	NA	Up
BPGM	P07738	protein	Post-anti-VEGF vs Baseline	1.704 ± 1.062	1.851 ± 1.402	0.647	0.921	NA	Down
CTSB	P07858	protein	Post-anti-VEGF vs Baseline	2.784 ± 1.334	2.485 ± 0.959	0.338	1.120	NA	Up
HSP90AA1	P07900	protein	Post-anti-VEGF vs Baseline	1.684 ± 1.115	1.602 ± 1.246	0.569	1.051	NA	Up
SFTPB	P07988	protein	Post-anti-VEGF vs Baseline	0.124 ± 0.249	0.134 ± 0.318	0.826	0.927	NA	Down
THBS1	P07996	protein	Post-anti-VEGF vs Baseline	0.316 ± 0.263	0.376 ± 0.217	0.256	0.839	NA	Down
RNASE1	P07998	protein	Post-anti-VEGF vs Baseline	45.372 ± 18.993	42.213 ± 15.782	0.256	1.075	NA	Up
COL1A2	P08123	protein	Post-anti-VEGF vs Baseline	1.385 ± 0.753	1.649 ± 0.686	0.071	0.840	NA	Down
NGFR	P08138	protein	Post-anti-VEGF vs Baseline	0.401 ± 0.255	0.347 ± 0.208	0.365	1.158	NA	Up
CD55	P08174	protein	Post-anti-VEGF vs Baseline	0.430 ± 0.180	0.363 ± 0.143	0.146	1.183	NA	Up
SERPINA6	P08185	protein	Post-anti-VEGF vs Baseline	10.616 ± 4.158	13.440 ± 5.811	< 0.001	0.790	NA	Down
SLC3A2	P08195	protein	Post-anti-VEGF vs Baseline	0.337 ± 0.147	0.408 ± 0.169	0.072	0.826	NA	Down
ELANE	P08246	protein	Post-anti-VEGF vs Baseline	0.124 ± 0.318	0.077 ± 0.137	0.298	1.615	NA	Up
MMP2	P08253	protein	Post-anti-VEGF vs Baseline	1.511 ± 0.743	1.980 ± 0.978	< 0.001	0.763	NA	Down
MMP3	P08254	protein	Post-anti-VEGF vs Baseline	0.095 ± 0.190	0.031 ± 0.095	0.008	3.075	NA	Up
GSTA1	P08263	protein	Post-anti-VEGF vs Baseline	0.471 ± 0.578	0.540 ± 0.624	0.589	0.873	NA	Down
SOD3	P08294	protein	Post-anti-VEGF vs Baseline	3.383 ± 1.469	3.402 ± 1.010	0.896	0.994	NA	Down
MGP	P08493	protein	Post-anti-VEGF vs Baseline	1.590 ± 1.072	2.486 ± 1.382	0.003	0.640	NA	Down
LPA	P08519	protein	Post-anti-VEGF vs Baseline	3.930 ± 1.931	5.136 ± 2.258	0.001	0.765	NA	Down
CD14	P08571	protein	Post-anti-VEGF vs Baseline	2.933 ± 2.208	3.193 ± 2.195	0.323	0.919	NA	Down
COL4A2	P08572	protein	Post-anti-VEGF vs Baseline	0.356 ± 0.327	0.404 ± 0.364	0.548	0.883	NA	Down
MET	P08581	protein	Post-anti-VEGF vs Baseline	0.107 ± 0.122	0.118 ± 0.091	0.629	0.905	NA	Down
CFH	P08603	protein	Post-anti-VEGF vs Baseline	23.432 ± 15.035	25.909 ± 16.350	0.026	0.904	NA	Down
FCGR3A	P08637	protein	Post-anti-VEGF vs Baseline	0.534 ± 0.235	0.533 ± 0.228	0.985	1.002	NA	Up
VIM	P08670	protein	Post-anti-VEGF vs Baseline	0.983 ± 0.932	0.760 ± 0.955	0.222	1.294	NA	Up
SERPINF2	P08697	protein	Post-anti-VEGF vs Baseline	21.717 ± 9.984	29.082 ± 13.409	< 0.001	0.747	NA	Down
KRT19	P08727	protein	Post-anti-VEGF vs Baseline	10.527 ± 8.875	11.997 ± 6.394	0.373	0.877	NA	Down
KRT7	P08729	protein	Post-anti-VEGF vs Baseline	1.580 ± 1.233	1.844 ± 1.138	0.286	0.857	NA	Down
ANXA5	P08758	protein	Post-anti-VEGF vs Baseline	0.106 ± 0.197	0.067 ± 0.114	0.397	1.587	NA	Up
KRT16	P08779	protein	Post-anti-VEGF vs Baseline	0.579 ± 0.511	0.856 ± 0.784	0.060	0.676	NA	Down
ENO2	P09104	protein	Post-anti-VEGF vs Baseline	2.499 ± 1.517	2.384 ± 1.407	0.506	1.049	NA	Up
DBH	P09172	protein	Post-anti-VEGF vs Baseline	3.710 ± 2.702	4.037 ± 2.862	0.210	0.919	NA	Down
GSTP1	P09211	protein	Post-anti-VEGF vs Baseline	0.913 ± 0.444	0.964 ± 0.656	0.679	0.946	NA	Down
LGALS1	P09382	protein	Post-anti-VEGF vs Baseline	1.549 ± 1.219	1.192 ± 0.874	0.043	1.300	NA	Up
RBP1	P09455	protein	Post-anti-VEGF vs Baseline	0.404 ± 0.753	0.408 ± 0.761	0.984	0.990	NA	Down
FBP1	P09467	protein	Post-anti-VEGF vs Baseline	0.052 ± 0.101	0.027 ± 0.092	0.358	1.913	NA	Up
SPARC	P09486	protein	Post-anti-VEGF vs Baseline	2.862 ± 1.143	3.303 ± 1.249	0.086	0.866	NA	Down
CSF1	P09603	protein	Post-anti-VEGF vs Baseline	1.192 ± 0.749	1.541 ± 0.730	0.089	0.773	NA	Down
HNRNPA1	P09651	protein	Post-anti-VEGF vs Baseline	0.019 ± 0.057	0.024 ± 0.083	0.834	0.820	NA	Down
CTSH	P09668	protein	Post-anti-VEGF vs Baseline	1.105 ± 0.642	0.933 ± 0.517	0.177	1.184	NA	Up
C1S	P09871	protein	Post-anti-VEGF vs Baseline	5.929 ± 2.505	6.693 ± 2.256	0.055	0.886	NA	Down
POLA1	P09884	protein	Post-anti-VEGF vs Baseline	0.403 ± 0.411	0.428 ± 0.358	0.719	0.942	NA	Down
UCHL1	P09936	protein	Post-anti-VEGF vs Baseline	0.227 ± 0.253	0.164 ± 0.197	0.367	1.380	NA	Up
LTA4H	P09960	protein	Post-anti-VEGF vs Baseline	0.185 ± 0.281	0.187 ± 0.229	0.969	0.990	NA	Down
ALDOC	P09972	protein	Post-anti-VEGF vs Baseline	0.359 ± 0.188	0.282 ± 0.164	0.028	1.271	NA	Up
C4A	P0C0L4	protein	Post-anti-VEGF vs Baseline	44.880 ± 18.987	50.317 ± 23.390	0.017	0.892	NA	Down
C4B	P0C0L5	protein	Post-anti-VEGF vs Baseline	25.572 ± 11.141	28.686 ± 14.171	0.015	0.891	NA	Down
H2AZ1	P0C0S5	protein	Post-anti-VEGF vs Baseline	0.073 ± 0.130	0.085 ± 0.148	0.692	0.862	NA	Down
IGLC6	P0CF74	protein	Post-anti-VEGF vs Baseline	15.356 ± 6.966	18.200 ± 9.707	0.060	0.844	NA	Down
POTEI	P0CG38	protein	Post-anti-VEGF vs Baseline	0.075 ± 0.129	0.062 ± 0.097	0.664	1.206	NA	Up
SAA1	P0DJI8	protein	Post-anti-VEGF vs Baseline	1.639 ± 1.516	1.591 ± 1.966	0.839	1.030	NA	Up
SAA2	P0DJI9	protein	Post-anti-VEGF vs Baseline	0.650 ± 0.612	0.739 ± 1.231	0.664	0.880	NA	Down
CSH1	P0DML2	protein	Post-anti-VEGF vs Baseline	4.889 ± 1.907	3.783 ± 1.461	0.003	1.292	NA	Up
HSPA1A	P0DMV8	protein	Post-anti-VEGF vs Baseline	0.372 ± 0.301	0.569 ± 0.971	0.295	0.653	NA	Down
IGLC2	P0DOY2	protein	Post-anti-VEGF vs Baseline	150.680 ± 67.280	166.678 ± 87.550	0.131	0.904	NA	Down
IGLC3	P0DOY3	protein	Post-anti-VEGF vs Baseline	0.153 ± 0.140	0.160 ± 0.155	0.824	0.955	NA	Down
CALM1	P0DP23	protein	Post-anti-VEGF vs Baseline	1.499 ± 0.813	1.433 ± 0.799	0.590	1.046	NA	Up
SLURP2	P0DP57	protein	Post-anti-VEGF vs Baseline	0.055 ± 0.143	0.067 ± 0.136	0.686	0.827	NA	Down
LYNX1	P0DP58	protein	Post-anti-VEGF vs Baseline	1.034 ± 0.585	0.883 ± 0.424	0.094	1.171	NA	Up
IGHV3-38-3	P0DTE1	protein	Post-anti-VEGF vs Baseline	0.309 ± 0.252	0.349 ± 0.205	0.382	0.887	NA	Down
SRGN	P10124	protein	Post-anti-VEGF vs Baseline	0.197 ± 0.321	0.156 ± 0.182	0.549	1.263	NA	Up
RNASE2	P10153	protein	Post-anti-VEGF vs Baseline	0.712 ± 0.679	0.791 ± 0.621	0.581	0.901	NA	Down
MYB	P10242	protein	Post-anti-VEGF vs Baseline	0.669 ± 0.467	0.649 ± 0.355	0.866	1.030	NA	Up
GAA	P10253	protein	Post-anti-VEGF vs Baseline	0.249 ± 0.138	0.192 ± 0.142	0.166	1.293	NA	Up
SPP1	P10451	protein	Post-anti-VEGF vs Baseline	22.380 ± 11.130	16.559 ± 10.865	0.001	1.352	NA	Up
PTPRF	P10586	protein	Post-anti-VEGF vs Baseline	0.160 ± 0.183	0.213 ± 0.239	0.333	0.749	NA	Down
TXN	P10599	protein	Post-anti-VEGF vs Baseline	1.174 ± 1.099	1.265 ± 1.577	0.769	0.928	NA	Down
CTSA	P10619	protein	Post-anti-VEGF vs Baseline	0.165 ± 0.143	0.157 ± 0.133	0.839	1.047	NA	Up
C7	P10643	protein	Post-anti-VEGF vs Baseline	5.803 ± 2.520	7.054 ± 2.863	< 0.001	0.823	NA	Down
CHGA	P10645	protein	Post-anti-VEGF vs Baseline	1.105 ± 0.728	1.094 ± 0.656	0.923	1.010	NA	Up
RBP3	P10745	protein	Post-anti-VEGF vs Baseline	9.676 ± 9.670	10.444 ± 10.379	0.648	0.926	NA	Down
HSPD1	P10809	protein	Post-anti-VEGF vs Baseline	1.165 ± 0.875	1.142 ± 0.739	0.914	1.020	NA	Up
CLU	P10909	protein	Post-anti-VEGF vs Baseline	103.445 ± 64.971	101.446 ± 61.085	0.846	1.020	NA	Up
HSPA5	P11021	protein	Post-anti-VEGF vs Baseline	0.421 ± 0.139	0.433 ± 0.120	0.657	0.972	NA	Down
LAMC1	P11047	protein	Post-anti-VEGF vs Baseline	0.425 ± 0.815	0.934 ± 1.226	0.097	0.455	NA	Down
HSPA8	P11142	protein	Post-anti-VEGF vs Baseline	0.116 ± 0.167	0.056 ± 0.088	0.049	2.058	NA	Up
SLC2A1	P11166	protein	Post-anti-VEGF vs Baseline	0.038 ± 0.188	0.000 ± 0.000	0.327	Inf	NA	Up
EPB41	P11171	protein	Post-anti-VEGF vs Baseline	0.061 ± 0.304	0.000 ± 0.000	0.327	Inf	NA	Up
MBL2	P11226	protein	Post-anti-VEGF vs Baseline	0.529 ± 0.576	0.591 ± 0.451	0.339	0.896	NA	Down
SPTB	P11277	protein	Post-anti-VEGF vs Baseline	0.088 ± 0.243	0.163 ± 0.393	0.451	0.537	NA	Down
LAMP1	P11279	protein	Post-anti-VEGF vs Baseline	0.939 ± 0.545	0.934 ± 0.366	0.965	1.005	NA	Up
FGFR1	P11362	protein	Post-anti-VEGF vs Baseline	0.351 ± 0.297	0.334 ± 0.189	0.818	1.052	NA	Up
MTHFD1	P11586	protein	Post-anti-VEGF vs Baseline	0.084 ± 0.141	0.086 ± 0.134	0.952	0.979	NA	Down
SCGB1A1	P11684	protein	Post-anti-VEGF vs Baseline	1.834 ± 3.096	2.112 ± 2.857	0.684	0.868	NA	Down
KRT3	P12035	protein	Post-anti-VEGF vs Baseline	0.048 ± 0.106	0.183 ± 0.394	0.125	0.261	NA	Down
COL6A1	P12109	protein	Post-anti-VEGF vs Baseline	0.827 ± 0.240	0.829 ± 0.310	0.975	0.998	NA	Down
COL6A2	P12110	protein	Post-anti-VEGF vs Baseline	0.145 ± 0.191	0.251 ± 0.228	0.074	0.578	NA	Down
COL6A3	P12111	protein	Post-anti-VEGF vs Baseline	2.612 ± 2.425	3.022 ± 2.072	0.517	0.864	NA	Down
SLC25A6	P12236	protein	Post-anti-VEGF vs Baseline	0.005 ± 0.017	0.002 ± 0.010	0.347	2.369	NA	Up
F5	P12259	protein	Post-anti-VEGF vs Baseline	1.080 ± 0.317	1.083 ± 0.363	0.958	0.997	NA	Down
RLBP1	P12271	protein	Post-anti-VEGF vs Baseline	0.042 ± 0.115	0.043 ± 0.119	0.956	0.968	NA	Down
PIP	P12273	protein	Post-anti-VEGF vs Baseline	10.711 ± 20.957	12.513 ± 30.398	0.378	0.856	NA	Down
CKB	P12277	protein	Post-anti-VEGF vs Baseline	0.124 ± 0.284	0.096 ± 0.196	0.652	1.288	NA	Up
FCGR2A	P12318	protein	Post-anti-VEGF vs Baseline	0.444 ± 0.274	0.561 ± 0.277	0.123	0.793	NA	Down
CDH1	P12830	protein	Post-anti-VEGF vs Baseline	0.334 ± 0.192	0.395 ± 0.217	0.284	0.846	NA	Down
MLN	P12872	protein	Post-anti-VEGF vs Baseline	0.104 ± 0.239	0.169 ± 0.352	0.366	0.616	NA	Down
MYH1	P12882	protein	Post-anti-VEGF vs Baseline	0.869 ± 1.703	0.391 ± 1.137	0.208	2.221	NA	Up
IFI30	P13284	protein	Post-anti-VEGF vs Baseline	0.436 ± 0.351	0.265 ± 0.264	0.067	1.641	NA	Up
LAMP2	P13473	protein	Post-anti-VEGF vs Baseline	1.315 ± 0.612	1.340 ± 0.576	0.823	0.981	NA	Down
CCL2	P13500	protein	Post-anti-VEGF vs Baseline	0.105 ± 0.158	0.114 ± 0.110	0.807	0.924	NA	Down
SCG2	P13521	protein	Post-anti-VEGF vs Baseline	0.582 ± 0.324	0.583 ± 0.262	0.987	0.998	NA	Down
MYH6	P13533	protein	Post-anti-VEGF vs Baseline	0.172 ± 0.433	0.168 ± 0.540	0.976	1.024	NA	Up
MYH8	P13535	protein	Post-anti-VEGF vs Baseline	1.391 ± 0.711	1.179 ± 0.550	0.012	1.179	NA	Up
NCAM1	P13591	protein	Post-anti-VEGF vs Baseline	2.037 ± 0.737	1.900 ± 0.778	0.329	1.072	NA	Up
ICAM2	P13598	protein	Post-anti-VEGF vs Baseline	0.208 ± 0.207	0.311 ± 0.206	0.022	0.668	NA	Down
VCAN	P13611	protein	Post-anti-VEGF vs Baseline	0.570 ± 0.526	0.483 ± 0.281	0.461	1.179	NA	Up
EEF2	P13639	protein	Post-anti-VEGF vs Baseline	0.542 ± 0.617	0.525 ± 0.665	0.834	1.031	NA	Up
KRT10	P13645	protein	Post-anti-VEGF vs Baseline	8.193 ± 8.508	6.177 ± 3.766	0.225	1.326	NA	Up
KRT13	P13646	protein	Post-anti-VEGF vs Baseline	0.023 ± 0.117	0.236 ± 0.810	0.211	0.099	NA	Down
KRT5	P13647	protein	Post-anti-VEGF vs Baseline	1.445 ± 0.907	2.027 ± 2.278	0.196	0.713	NA	Down
C6	P13671	protein	Post-anti-VEGF vs Baseline	3.892 ± 2.121	4.885 ± 2.824	< 0.001	0.797	NA	Down
HLA-E	P13747	protein	Post-anti-VEGF vs Baseline	0.180 ± 0.157	0.162 ± 0.211	0.655	1.110	NA	Up
LCP1	P13796	protein	Post-anti-VEGF vs Baseline	0.484 ± 0.373	0.502 ± 0.323	0.831	0.964	NA	Down
ENO3	P13929	protein	Post-anti-VEGF vs Baseline	1.098 ± 2.443	0.704 ± 1.236	0.411	1.560	NA	Up
CD59	P13987	protein	Post-anti-VEGF vs Baseline	4.712 ± 2.623	4.623 ± 2.347	0.879	1.019	NA	Up
SELL	P14151	protein	Post-anti-VEGF vs Baseline	0.962 ± 0.474	1.184 ± 0.554	0.006	0.813	NA	Down
MIF	P14174	protein	Post-anti-VEGF vs Baseline	0.633 ± 0.539	0.577 ± 0.500	0.611	1.098	NA	Up
CD99	P14209	protein	Post-anti-VEGF vs Baseline	1.772 ± 2.612	1.867 ± 2.426	0.867	0.949	NA	Down
PRKCSH	P14314	protein	Post-anti-VEGF vs Baseline	0.259 ± 0.235	0.341 ± 0.234	0.129	0.759	NA	Down
ATP1B2	P14415	protein	Post-anti-VEGF vs Baseline	0.162 ± 0.333	0.097 ± 0.200	0.408	1.663	NA	Up
NID1	P14543	protein	Post-anti-VEGF vs Baseline	0.311 ± 0.194	0.299 ± 0.145	0.769	1.038	NA	Up
AKR1A1	P14550	protein	Post-anti-VEGF vs Baseline	0.314 ± 0.311	0.415 ± 0.499	0.394	0.757	NA	Down
PLA2G2A	P14555	protein	Post-anti-VEGF vs Baseline	0.100 ± 0.209	0.154 ± 0.258	0.272	0.653	NA	Down
PKM	P14618	protein	Post-anti-VEGF vs Baseline	0.528 ± 0.310	0.385 ± 0.178	0.025	1.372	NA	Up
HSP90B1	P14625	protein	Post-anti-VEGF vs Baseline	0.590 ± 0.493	0.665 ± 0.451	0.385	0.888	NA	Down
MMP9	P14780	protein	Post-anti-VEGF vs Baseline	0.259 ± 0.454	0.294 ± 0.265	0.721	0.883	NA	Down
CPB1	P15086	protein	Post-anti-VEGF vs Baseline	0.045 ± 0.134	0.023 ± 0.065	0.428	1.945	NA	Up
FABP4	P15090	protein	Post-anti-VEGF vs Baseline	0.674 ± 0.695	0.836 ± 0.549	0.175	0.806	NA	Down
AKR1B1	P15121	protein	Post-anti-VEGF vs Baseline	0.237 ± 0.203	0.198 ± 0.167	0.429	1.193	NA	Up
PVR	P15151	protein	Post-anti-VEGF vs Baseline	0.414 ± 0.206	0.454 ± 0.259	0.467	0.912	NA	Down
CPN1	P15169	protein	Post-anti-VEGF vs Baseline	0.943 ± 0.716	1.026 ± 0.815	0.282	0.920	NA	Down
ARSA	P15289	protein	Post-anti-VEGF vs Baseline	0.197 ± 0.197	0.148 ± 0.112	0.194	1.329	NA	Up
B4GALT1	P15291	protein	Post-anti-VEGF vs Baseline	0.267 ± 0.245	0.266 ± 0.250	0.987	1.003	NA	Up
EZR	P15311	protein	Post-anti-VEGF vs Baseline	0.754 ± 0.432	0.748 ± 0.386	0.943	1.007	NA	Up
FOLR1	P15328	protein	Post-anti-VEGF vs Baseline	0.268 ± 0.309	0.218 ± 0.190	0.383	1.231	NA	Up
CD46	P15529	protein	Post-anti-VEGF vs Baseline	0.029 ± 0.061	0.015 ± 0.031	0.219	1.922	NA	Up
NME1	P15531	protein	Post-anti-VEGF vs Baseline	0.375 ± 0.274	0.422 ± 0.449	0.544	0.888	NA	Down
GNS	P15586	protein	Post-anti-VEGF vs Baseline	1.282 ± 0.586	1.152 ± 0.462	0.176	1.113	NA	Up
IGLL1	P15814	protein	Post-anti-VEGF vs Baseline	4.309 ± 2.032	5.278 ± 2.540	0.006	0.816	NA	Down
ARSB	P15848	protein	Post-anti-VEGF vs Baseline	0.133 ± 0.144	0.119 ± 0.167	0.718	1.110	NA	Up
RPS2	P15880	protein	Post-anti-VEGF vs Baseline	0.236 ± 0.319	0.220 ± 0.355	0.692	1.074	NA	Up
TIMP2	P16035	protein	Post-anti-VEGF vs Baseline	3.663 ± 1.306	4.152 ± 1.227	0.057	0.882	NA	Down
CD44	P16070	protein	Post-anti-VEGF vs Baseline	2.393 ± 0.656	2.418 ± 0.645	0.818	0.989	NA	Down
SELP	P16109	protein	Post-anti-VEGF vs Baseline	0.000 ± 0.000	0.008 ± 0.028	0.166	0.000	NA	Down
CBR1	P16152	protein	Post-anti-VEGF vs Baseline	0.189 ± 0.210	0.113 ± 0.161	0.084	1.676	NA	Up
ANK1	P16157	protein	Post-anti-VEGF vs Baseline	0.116 ± 0.256	0.011 ± 0.030	0.043	10.207	NA	Up
H1-3	P16402	protein	Post-anti-VEGF vs Baseline	0.098 ± 0.271	0.062 ± 0.155	0.442	1.581	NA	Up
EPB42	P16452	protein	Post-anti-VEGF vs Baseline	0.064 ± 0.248	0.007 ± 0.034	0.267	9.351	NA	Up
PCSK2	P16519	protein	Post-anti-VEGF vs Baseline	0.096 ± 0.115	0.118 ± 0.113	0.499	0.817	NA	Down
ATP2A2	P16615	protein	Post-anti-VEGF vs Baseline	0.449 ± 0.262	0.405 ± 0.315	0.449	1.109	NA	Up
CPE	P16870	protein	Post-anti-VEGF vs Baseline	2.321 ± 1.478	2.465 ± 1.621	0.483	0.942	NA	Down
FAH	P16930	protein	Post-anti-VEGF vs Baseline	0.270 ± 0.213	0.285 ± 0.183	0.760	0.946	NA	Down
NAGA	P17050	protein	Post-anti-VEGF vs Baseline	0.476 ± 0.280	0.384 ± 0.206	0.018	1.241	NA	Up
HSPA6	P17066	protein	Post-anti-VEGF vs Baseline	0.075 ± 0.111	0.101 ± 0.316	0.689	0.738	NA	Down
GOT1	P17174	protein	Post-anti-VEGF vs Baseline	0.243 ± 0.167	0.281 ± 0.210	0.445	0.866	NA	Down
TYRP1	P17643	protein	Post-anti-VEGF vs Baseline	0.501 ± 0.256	0.436 ± 0.227	0.246	1.149	NA	Up
GM2A	P17900	protein	Post-anti-VEGF vs Baseline	1.178 ± 0.658	1.225 ± 0.592	0.592	0.962	NA	Down
LGALS3	P17931	protein	Post-anti-VEGF vs Baseline	0.015 ± 0.055	0.021 ± 0.086	0.392	0.709	NA	Down
IGFBP3	P17936	protein	Post-anti-VEGF vs Baseline	2.623 ± 1.254	2.910 ± 1.347	0.172	0.901	NA	Down
FLT1	P17948	protein	Post-anti-VEGF vs Baseline	2447.586 ± 1438.954	99.429 ± 441.901	< 0.001	24.616	NA	Up
PSMC3	P17980	protein	Post-anti-VEGF vs Baseline	0.056 ± 0.144	0.059 ± 0.120	0.888	0.953	NA	Down
IGFBP2	P18065	protein	Post-anti-VEGF vs Baseline	3.216 ± 2.477	3.350 ± 1.653	0.766	0.960	NA	Down
RPL35A	P18077	protein	Post-anti-VEGF vs Baseline	0.219 ± 0.457	0.138 ± 0.360	0.391	1.582	NA	Up
LBP	P18428	protein	Post-anti-VEGF vs Baseline	0.325 ± 0.352	0.407 ± 0.517	0.132	0.798	NA	Down
RPL17	P18621	protein	Post-anti-VEGF vs Baseline	0.081 ± 0.200	0.135 ± 0.217	0.256	0.602	NA	Down
PGAM1	P18669	protein	Post-anti-VEGF vs Baseline	0.812 ± 0.396	0.806 ± 0.473	0.932	1.008	NA	Up
KRT15	P19012	protein	Post-anti-VEGF vs Baseline	0.000 ± 0.000	0.027 ± 0.133	0.327	0.000	NA	Down
PAM	P19021	protein	Post-anti-VEGF vs Baseline	0.844 ± 0.267	0.812 ± 0.221	0.566	1.039	NA	Up
CDH2	P19022	protein	Post-anti-VEGF vs Baseline	5.433 ± 1.752	5.369 ± 1.754	0.835	1.012	NA	Up
VCAM1	P19320	protein	Post-anti-VEGF vs Baseline	0.258 ± 0.188	0.319 ± 0.188	0.187	0.809	NA	Down
NCL	P19338	protein	Post-anti-VEGF vs Baseline	0.633 ± 1.034	0.458 ± 0.763	0.506	1.383	NA	Up
ORM2	P19652	protein	Post-anti-VEGF vs Baseline	163.301 ± 60.550	202.796 ± 77.562	< 0.001	0.805	NA	Down
ITIH2	P19823	protein	Post-anti-VEGF vs Baseline	6.976 ± 4.625	8.572 ± 5.852	0.007	0.814	NA	Down
ITIH1	P19827	protein	Post-anti-VEGF vs Baseline	8.539 ± 5.321	10.448 ± 6.683	0.006	0.817	NA	Down
PI3	P19957	protein	Post-anti-VEGF vs Baseline	0.344 ± 0.393	0.355 ± 0.299	0.916	0.969	NA	Down
TRH	P20396	protein	Post-anti-VEGF vs Baseline	1.787 ± 1.606	1.330 ± 1.374	0.257	1.344	NA	Up
PVALB	P20472	protein	Post-anti-VEGF vs Baseline	0.390 ± 0.201	0.279 ± 0.176	0.020	1.395	NA	Up
PSMB1	P20618	protein	Post-anti-VEGF vs Baseline	0.095 ± 0.171	0.069 ± 0.151	0.376	1.381	NA	Up
COX5A	P20674	protein	Post-anti-VEGF vs Baseline	0.852 ± 2.438	0.000 ± 0.000	0.093	Inf	NA	Up
GZMH	P20718	protein	Post-anti-VEGF vs Baseline	0.483 ± 0.406	0.622 ± 0.531	0.065	0.776	NA	Down
PZP	P20742	protein	Post-anti-VEGF vs Baseline	0.334 ± 0.495	0.401 ± 0.559	0.402	0.832	NA	Down
OGN	P20774	protein	Post-anti-VEGF vs Baseline	2.046 ± 2.921	3.060 ± 3.413	0.220	0.669	NA	Down
EFNA1	P20827	protein	Post-anti-VEGF vs Baseline	1.423 ± 0.708	1.432 ± 0.444	0.952	0.993	NA	Down
COL9A1	P20849	protein	Post-anti-VEGF vs Baseline	1.158 ± 0.549	1.384 ± 0.597	0.096	0.837	NA	Down
C4BPB	P20851	protein	Post-anti-VEGF vs Baseline	0.410 ± 0.682	0.471 ± 0.642	0.353	0.871	NA	Down
COL5A1	P20908	protein	Post-anti-VEGF vs Baseline	0.410 ± 0.282	0.478 ± 0.246	0.222	0.858	NA	Down
PTN	P21246	protein	Post-anti-VEGF vs Baseline	2.521 ± 1.357	2.878 ± 1.439	0.096	0.876	NA	Down
FLNA	P21333	protein	Post-anti-VEGF vs Baseline	0.091 ± 0.116	0.059 ± 0.134	0.218	1.531	NA	Up
MDK	P21741	protein	Post-anti-VEGF vs Baseline	0.458 ± 0.351	0.483 ± 0.229	0.641	0.948	NA	Down
VDAC1	P21796	protein	Post-anti-VEGF vs Baseline	0.135 ± 0.185	0.142 ± 0.175	0.845	0.953	NA	Down
BGN	P21810	protein	Post-anti-VEGF vs Baseline	0.224 ± 0.163	0.170 ± 0.124	0.217	1.313	NA	Up
TGM2	P21980	protein	Post-anti-VEGF vs Baseline	0.003 ± 0.017	0.018 ± 0.091	0.436	0.189	NA	Down
PCMT1	P22061	protein	Post-anti-VEGF vs Baseline	0.080 ± 0.111	0.069 ± 0.075	0.609	1.170	NA	Up
LPO	P22079	protein	Post-anti-VEGF vs Baseline	0.008 ± 0.038	0.025 ± 0.124	0.327	0.309	NA	Down
IDS	P22304	protein	Post-anti-VEGF vs Baseline	1.223 ± 0.491	1.071 ± 0.447	0.133	1.141	NA	Up
UBA1	P22314	protein	Post-anti-VEGF vs Baseline	0.057 ± 0.162	0.051 ± 0.180	0.840	1.108	NA	Up
GPX3	P22352	protein	Post-anti-VEGF vs Baseline	129.434 ± 42.964	122.769 ± 53.344	0.535	1.054	NA	Up
HNRNPA2B1	P22626	protein	Post-anti-VEGF vs Baseline	0.237 ± 0.273	0.194 ± 0.306	0.409	1.221	NA	Up
IGFBP4	P22692	protein	Post-anti-VEGF vs Baseline	5.436 ± 5.606	6.411 ± 4.898	0.517	0.848	NA	Down
CPN2	P22792	protein	Post-anti-VEGF vs Baseline	1.338 ± 1.110	1.539 ± 1.139	0.003	0.869	NA	Down
PROZ	P22891	protein	Post-anti-VEGF vs Baseline	0.232 ± 0.210	0.326 ± 0.183	0.008	0.712	NA	Down
MRC1	P22897	protein	Post-anti-VEGF vs Baseline	0.600 ± 0.329	0.498 ± 0.305	0.179	1.205	NA	Up
CRYGS	P22914	protein	Post-anti-VEGF vs Baseline	1.021 ± 1.052	0.701 ± 0.651	0.035	1.457	NA	Up
IGHV1-2	P23083	protein	Post-anti-VEGF vs Baseline	30.993 ± 13.211	34.398 ± 15.579	0.027	0.901	NA	Down
FBLN1	P23142	protein	Post-anti-VEGF vs Baseline	8.144 ± 2.632	8.701 ± 3.131	0.299	0.936	NA	Down
PPIB	P23284	protein	Post-anti-VEGF vs Baseline	0.703 ± 0.299	0.715 ± 0.299	0.876	0.983	NA	Down
CBLN1	P23435	protein	Post-anti-VEGF vs Baseline	0.196 ± 0.138	0.178 ± 0.155	0.623	1.104	NA	Up
PTPRG	P23470	protein	Post-anti-VEGF vs Baseline	0.518 ± 0.138	0.551 ± 0.146	0.381	0.941	NA	Down
PTPRZ1	P23471	protein	Post-anti-VEGF vs Baseline	0.899 ± 0.340	0.864 ± 0.294	0.655	1.041	NA	Up
OMG	P23515	protein	Post-anti-VEGF vs Baseline	0.114 ± 0.122	0.125 ± 0.124	0.732	0.918	NA	Down
AHCY	P23526	protein	Post-anti-VEGF vs Baseline	0.012 ± 0.043	0.009 ± 0.027	0.766	1.351	NA	Up
CFL1	P23528	protein	Post-anti-VEGF vs Baseline	0.180 ± 0.249	0.160 ± 0.386	0.684	1.124	NA	Up
PRTN3	P24158	protein	Post-anti-VEGF vs Baseline	0.014 ± 0.060	0.037 ± 0.079	0.133	0.372	NA	Down
MMP11	P24347	protein	Post-anti-VEGF vs Baseline	0.181 ± 0.357	0.261 ± 0.437	0.499	0.694	NA	Down
EDNRB	P24530	protein	Post-anti-VEGF vs Baseline	0.291 ± 0.202	0.349 ± 0.240	0.297	0.833	NA	Down
IGFBP6	P24592	protein	Post-anti-VEGF vs Baseline	22.460 ± 16.264	20.540 ± 10.521	0.463	1.093	NA	Up
IGFBP5	P24593	protein	Post-anti-VEGF vs Baseline	6.286 ± 2.800	5.107 ± 2.320	0.035	1.231	NA	Up
TNC	P24821	protein	Post-anti-VEGF vs Baseline	0.232 ± 0.259	0.312 ± 0.201	0.138	0.744	NA	Down
AZGP1	P25311	protein	Post-anti-VEGF vs Baseline	14.064 ± 7.646	17.893 ± 13.213	0.014	0.786	NA	Down
ATP5F1A	P25705	protein	Post-anti-VEGF vs Baseline	0.530 ± 0.215	0.528 ± 0.309	0.965	1.005	NA	Up
CTSS	P25774	protein	Post-anti-VEGF vs Baseline	0.504 ± 0.329	0.511 ± 0.352	0.920	0.986	NA	Down
PSMA1	P25786	protein	Post-anti-VEGF vs Baseline	0.075 ± 0.138	0.060 ± 0.111	0.569	1.249	NA	Up
MSN	P26038	protein	Post-anti-VEGF vs Baseline	0.343 ± 0.192	0.329 ± 0.122	0.722	1.040	NA	Up
S100A4	P26447	protein	Post-anti-VEGF vs Baseline	0.738 ± 0.481	1.185 ± 1.497	0.068	0.623	NA	Down
MGAT1	P26572	protein	Post-anti-VEGF vs Baseline	0.053 ± 0.084	0.055 ± 0.084	0.904	0.954	NA	Down
MST1	P26927	protein	Post-anti-VEGF vs Baseline	0.996 ± 0.405	1.291 ± 0.563	< 0.001	0.771	NA	Down
CNTFR	P26992	protein	Post-anti-VEGF vs Baseline	0.133 ± 0.159	0.193 ± 0.204	0.256	0.691	NA	Down
STOM	P27105	protein	Post-anti-VEGF vs Baseline	0.047 ± 0.233	0.016 ± 0.056	0.538	2.868	NA	Up
PON1	P27169	protein	Post-anti-VEGF vs Baseline	3.229 ± 2.336	4.280 ± 2.949	0.003	0.754	NA	Down
CALML3	P27482	protein	Post-anti-VEGF vs Baseline	0.008 ± 0.039	0.009 ± 0.046	0.905	0.839	NA	Down
CALR	P27797	protein	Post-anti-VEGF vs Baseline	0.849 ± 0.310	0.879 ± 0.230	0.687	0.965	NA	Down
CFP	P27918	protein	Post-anti-VEGF vs Baseline	1.079 ± 0.595	1.146 ± 0.638	0.449	0.942	NA	Down
PSMA5	P28066	protein	Post-anti-VEGF vs Baseline	0.910 ± 2.541	0.275 ± 1.374	0.114	3.313	NA	Up
LOX	P28300	protein	Post-anti-VEGF vs Baseline	0.271 ± 0.422	0.231 ± 0.284	0.686	1.173	NA	Up
GRN	P28799	protein	Post-anti-VEGF vs Baseline	0.631 ± 0.284	0.644 ± 0.235	0.776	0.980	NA	Down
LAP3	P28838	protein	Post-anti-VEGF vs Baseline	0.040 ± 0.092	0.038 ± 0.090	0.908	1.076	NA	Up
CCN2	P29279	protein	Post-anti-VEGF vs Baseline	2.100 ± 1.147	1.598 ± 0.799	0.016	1.314	NA	Up
COL4A5	P29400	protein	Post-anti-VEGF vs Baseline	0.021 ± 0.049	0.012 ± 0.038	0.468	1.715	NA	Up
TKT	P29401	protein	Post-anti-VEGF vs Baseline	1.116 ± 0.579	1.357 ± 1.071	0.225	0.823	NA	Down
SERPINA4	P29622	protein	Post-anti-VEGF vs Baseline	3.946 ± 2.695	5.550 ± 3.300	< 0.001	0.711	NA	Down
CRABP1	P29762	protein	Post-anti-VEGF vs Baseline	0.041 ± 0.118	0.012 ± 0.060	0.101	3.375	NA	Up
MARCKS	P29966	protein	Post-anti-VEGF vs Baseline	0.368 ± 0.164	0.396 ± 0.254	0.650	0.931	NA	Down
PRDX6	P30041	protein	Post-anti-VEGF vs Baseline	0.068 ± 0.105	0.023 ± 0.080	0.087	2.957	NA	Up
BLVRB	P30043	protein	Post-anti-VEGF vs Baseline	0.849 ± 0.878	0.970 ± 1.846	0.752	0.875	NA	Down
PEBP1	P30086	protein	Post-anti-VEGF vs Baseline	1.856 ± 2.030	1.623 ± 2.021	0.669	1.143	NA	Up
PDIA3	P30101	protein	Post-anti-VEGF vs Baseline	0.320 ± 0.202	0.282 ± 0.169	0.392	1.136	NA	Up
AXL	P30530	protein	Post-anti-VEGF vs Baseline	0.287 ± 0.197	0.246 ± 0.204	0.383	1.168	NA	Up
AGTR1	P30556	protein	Post-anti-VEGF vs Baseline	3.227 ± 1.604	3.105 ± 1.379	0.695	1.039	NA	Up
SERPINB1	P30740	protein	Post-anti-VEGF vs Baseline	0.264 ± 0.305	0.227 ± 0.173	0.592	1.163	NA	Up
ALDH3A1	P30838	protein	Post-anti-VEGF vs Baseline	1.428 ± 1.716	2.001 ± 1.793	0.246	0.714	NA	Down
LCN1	P31025	protein	Post-anti-VEGF vs Baseline	1.789 ± 1.149	1.324 ± 0.665	0.008	1.351	NA	Up
GDI1	P31150	protein	Post-anti-VEGF vs Baseline	0.368 ± 0.153	0.336 ± 0.208	0.308	1.094	NA	Up
S100A7	P31151	protein	Post-anti-VEGF vs Baseline	0.080 ± 0.135	0.085 ± 0.151	0.884	0.936	NA	Down
MAT2A	P31153	protein	Post-anti-VEGF vs Baseline	0.971 ± 0.567	0.786 ± 0.447	0.112	1.236	NA	Up
CPS1	P31327	protein	Post-anti-VEGF vs Baseline	0.610 ± 0.265	0.567 ± 0.344	0.566	1.075	NA	Up
YWHAB	P31946	protein	Post-anti-VEGF vs Baseline	1.722 ± 1.127	1.679 ± 1.133	0.817	1.026	NA	Up
SFN	P31947	protein	Post-anti-VEGF vs Baseline	1.148 ± 0.788	1.248 ± 1.259	0.650	0.920	NA	Down
S100A11	P31949	protein	Post-anti-VEGF vs Baseline	0.290 ± 0.280	0.299 ± 0.314	0.868	0.968	NA	Down
L1CAM	P32004	protein	Post-anti-VEGF vs Baseline	0.051 ± 0.078	0.027 ± 0.053	0.175	1.932	NA	Up
PRDX2	P32119	protein	Post-anti-VEGF vs Baseline	1.596 ± 1.938	1.563 ± 3.150	0.965	1.021	NA	Up
CDH5	P33151	protein	Post-anti-VEGF vs Baseline	0.619 ± 0.277	0.697 ± 0.289	0.111	0.888	NA	Down
MAN1A1	P33908	protein	Post-anti-VEGF vs Baseline	0.815 ± 0.597	0.666 ± 0.229	0.174	1.224	NA	Up
GALNS	P34059	protein	Post-anti-VEGF vs Baseline	0.084 ± 0.138	0.162 ± 0.178	0.046	0.520	NA	Down
RNASE4	P34096	protein	Post-anti-VEGF vs Baseline	1.697 ± 0.710	1.836 ± 0.590	0.285	0.924	NA	Down
PRSS3	P35030	protein	Post-anti-VEGF vs Baseline	5.185 ± 1.665	5.235 ± 2.529	0.887	0.990	NA	Down
RFC1	P35251	protein	Post-anti-VEGF vs Baseline	0.684 ± 0.727	0.994 ± 0.956	0.113	0.688	NA	Down
SPRR2A	P35326	protein	Post-anti-VEGF vs Baseline	0.045 ± 0.108	0.075 ± 0.151	0.325	0.606	NA	Down
THBS4	P35443	protein	Post-anti-VEGF vs Baseline	0.603 ± 0.277	0.720 ± 0.543	0.285	0.838	NA	Down
KRT9	P35527	protein	Post-anti-VEGF vs Baseline	12.395 ± 9.279	19.823 ± 12.478	0.010	0.625	NA	Down
FBN1	P35555	protein	Post-anti-VEGF vs Baseline	5.474 ± 1.590	5.641 ± 1.818	0.637	0.970	NA	Down
FBN2	P35556	protein	Post-anti-VEGF vs Baseline	2.410 ± 0.948	2.646 ± 1.011	0.153	0.911	NA	Down
MYH9	P35579	protein	Post-anti-VEGF vs Baseline	0.576 ± 0.258	0.546 ± 0.479	0.736	1.054	NA	Up
TIMP3	P35625	protein	Post-anti-VEGF vs Baseline	0.327 ± 0.210	0.231 ± 0.166	0.103	1.414	NA	Up
IGFALS	P35858	protein	Post-anti-VEGF vs Baseline	2.218 ± 0.844	2.907 ± 1.322	0.003	0.763	NA	Down
KRT20	P35900	protein	Post-anti-VEGF vs Baseline	0.476 ± 0.617	0.509 ± 0.730	0.799	0.935	NA	Down
KRT2	P35908	protein	Post-anti-VEGF vs Baseline	6.780 ± 8.410	4.499 ± 2.742	0.155	1.507	NA	Up
KDR	P35968	protein	Post-anti-VEGF vs Baseline	1031.131 ± 639.802	77.305 ± 193.295	< 0.001	13.338	NA	Up
CHI3L1	P36222	protein	Post-anti-VEGF vs Baseline	5.700 ± 4.940	3.960 ± 2.428	0.015	1.439	NA	Up
SERPINF1	P36955	protein	Post-anti-VEGF vs Baseline	227.853 ± 50.379	226.987 ± 59.438	0.939	1.004	NA	Up
DLST	P36957	protein	Post-anti-VEGF vs Baseline	0.630 ± 0.335	0.737 ± 0.455	0.231	0.855	NA	Down
CFHR2	P36980	protein	Post-anti-VEGF vs Baseline	3.404 ± 1.993	3.985 ± 2.196	0.008	0.854	NA	Down
TALDO1	P37837	protein	Post-anti-VEGF vs Baseline	0.503 ± 0.485	0.506 ± 0.396	0.941	0.993	NA	Down
HSPA9	P38646	protein	Post-anti-VEGF vs Baseline	0.077 ± 0.164	0.071 ± 0.136	0.879	1.092	NA	Up
COL15A1	P39059	protein	Post-anti-VEGF vs Baseline	0.251 ± 0.251	0.351 ± 0.201	0.117	0.716	NA	Down
COL18A1	P39060	protein	Post-anti-VEGF vs Baseline	3.944 ± 1.880	3.845 ± 1.224	0.805	1.026	NA	Up
IL6ST	P40189	protein	Post-anti-VEGF vs Baseline	1.097 ± 0.397	1.113 ± 0.445	0.882	0.986	NA	Down
MDH1	P40925	protein	Post-anti-VEGF vs Baseline	1.165 ± 0.555	1.148 ± 0.620	0.882	1.015	NA	Up
MDH2	P40926	protein	Post-anti-VEGF vs Baseline	0.077 ± 0.141	0.074 ± 0.146	0.953	1.034	NA	Up
PTGDS	P41222	protein	Post-anti-VEGF vs Baseline	504.733 ± 131.338	505.853 ± 152.693	0.965	0.998	NA	Down
NBL1	P41271	protein	Post-anti-VEGF vs Baseline	4.193 ± 2.264	4.267 ± 2.141	0.897	0.983	NA	Down
TEC	P42680	protein	Post-anti-VEGF vs Baseline	1.208 ± 0.794	1.335 ± 0.936	0.315	0.905	NA	Down
PRCP	P42785	protein	Post-anti-VEGF vs Baseline	0.066 ± 0.104	0.063 ± 0.120	0.882	1.051	NA	Up
MCAM	P43121	protein	Post-anti-VEGF vs Baseline	0.420 ± 0.244	0.488 ± 0.222	0.232	0.861	NA	Down
CTSO	P43234	protein	Post-anti-VEGF vs Baseline	0.244 ± 0.144	0.256 ± 0.129	0.719	0.953	NA	Down
GRK6	P43250	protein	Post-anti-VEGF vs Baseline	0.997 ± 1.445	0.975 ± 1.265	0.957	1.022	NA	Up
BTD	P43251	protein	Post-anti-VEGF vs Baseline	4.201 ± 1.359	4.552 ± 1.353	0.141	0.923	NA	Down
ALDH3B1	P43353	protein	Post-anti-VEGF vs Baseline	0.291 ± 0.408	0.462 ± 0.429	0.156	0.630	NA	Down
AFM	P43652	protein	Post-anti-VEGF vs Baseline	22.396 ± 10.041	28.487 ± 11.771	< 0.001	0.786	NA	Down
PPIC	P45877	protein	Post-anti-VEGF vs Baseline	0.175 ± 0.157	0.221 ± 0.195	0.249	0.790	NA	Down
NPTX2	P47972	protein	Post-anti-VEGF vs Baseline	0.259 ± 0.267	0.327 ± 0.296	0.389	0.791	NA	Down
REG1B	P48304	protein	Post-anti-VEGF vs Baseline	1.625 ± 1.554	1.866 ± 1.727	0.317	0.871	NA	Down
TFPI2	P48307	protein	Post-anti-VEGF vs Baseline	0.137 ± 0.151	0.155 ± 0.151	0.684	0.887	NA	Down
PCP4	P48539	protein	Post-anti-VEGF vs Baseline	0.185 ± 0.254	0.062 ± 0.122	0.043	2.997	NA	Up
HSPA13	P48723	protein	Post-anti-VEGF vs Baseline	0.351 ± 0.216	0.364 ± 0.288	0.739	0.963	NA	Down
MASP1	P48740	protein	Post-anti-VEGF vs Baseline	1.797 ± 0.775	1.793 ± 0.685	0.973	1.002	NA	Up
CCN3	P48745	protein	Post-anti-VEGF vs Baseline	0.252 ± 0.218	0.261 ± 0.171	0.860	0.966	NA	Down
LMAN1	P49257	protein	Post-anti-VEGF vs Baseline	0.087 ± 0.123	0.110 ± 0.163	0.612	0.784	NA	Down
AARS1	P49588	protein	Post-anti-VEGF vs Baseline	0.019 ± 0.060	0.027 ± 0.096	0.698	0.719	NA	Down
COMP	P49747	protein	Post-anti-VEGF vs Baseline	1.045 ± 0.389	1.101 ± 0.362	0.485	0.949	NA	Down
RARRES1	P49788	protein	Post-anti-VEGF vs Baseline	0.807 ± 0.369	0.602 ± 0.335	0.026	1.340	NA	Up
SELENOP	P49908	protein	Post-anti-VEGF vs Baseline	1.653 ± 0.657	2.234 ± 0.900	0.006	0.740	NA	Down
CAMP	P49913	protein	Post-anti-VEGF vs Baseline	0.026 ± 0.075	0.015 ± 0.043	0.466	1.701	NA	Up
MMP14	P50281	protein	Post-anti-VEGF vs Baseline	0.175 ± 0.248	0.219 ± 0.190	0.250	0.802	NA	Down
GDI2	P50395	protein	Post-anti-VEGF vs Baseline	0.262 ± 0.116	0.258 ± 0.235	0.935	1.015	NA	Up
KNTC1	P50748	protein	Post-anti-VEGF vs Baseline	0.775 ± 0.260	0.736 ± 0.323	0.676	1.053	NA	Up
BCAM	P50895	protein	Post-anti-VEGF vs Baseline	0.153 ± 0.163	0.167 ± 0.133	0.717	0.915	NA	Down
RAB5C	P51148	protein	Post-anti-VEGF vs Baseline	0.020 ± 0.052	0.022 ± 0.054	0.903	0.909	NA	Down
FABP6	P51161	protein	Post-anti-VEGF vs Baseline	0.150 ± 0.320	0.209 ± 0.342	0.415	0.715	NA	Down
IRAK1	P51617	protein	Post-anti-VEGF vs Baseline	0.164 ± 0.181	0.206 ± 0.207	0.459	0.794	NA	Down
APLP1	P51693	protein	Post-anti-VEGF vs Baseline	1.986 ± 0.815	1.907 ± 0.793	0.559	1.041	NA	Up
HDGF	P51858	protein	Post-anti-VEGF vs Baseline	0.062 ± 0.134	0.022 ± 0.071	0.034	2.883	NA	Up
LUM	P51884	protein	Post-anti-VEGF vs Baseline	13.801 ± 4.926	17.288 ± 6.525	0.006	0.798	NA	Down
PRELP	P51888	protein	Post-anti-VEGF vs Baseline	0.736 ± 0.511	0.641 ± 0.404	0.251	1.149	NA	Up
PGD	P52209	protein	Post-anti-VEGF vs Baseline	0.215 ± 0.234	0.149 ± 0.175	0.246	1.438	NA	Up
ARHGDIB	P52566	protein	Post-anti-VEGF vs Baseline	0.021 ± 0.063	0.038 ± 0.106	0.229	0.535	NA	Down
ZNF142	P52746	protein	Post-anti-VEGF vs Baseline	1.911 ± 1.423	2.396 ± 1.370	0.170	0.798	NA	Down
EFNA5	P52803	protein	Post-anti-VEGF vs Baseline	0.621 ± 0.357	0.616 ± 0.273	0.944	1.009	NA	Up
STC1	P52823	protein	Post-anti-VEGF vs Baseline	0.056 ± 0.098	0.051 ± 0.112	0.817	1.086	NA	Up
CAPZA1	P52907	protein	Post-anti-VEGF vs Baseline	0.005 ± 0.024	0.015 ± 0.056	0.430	0.322	NA	Down
ARFIP1	P53367	protein	Post-anti-VEGF vs Baseline	14.531 ± 12.047	13.509 ± 10.490	0.559	1.076	NA	Up
CTSC	P53634	protein	Post-anti-VEGF vs Baseline	0.321 ± 0.166	0.271 ± 0.193	0.340	1.184	NA	Up
CRISP3	P54108	protein	Post-anti-VEGF vs Baseline	0.430 ± 0.290	0.618 ± 0.278	< 0.001	0.696	NA	Down
CACNA2D1	P54289	protein	Post-anti-VEGF vs Baseline	0.055 ± 0.104	0.058 ± 0.111	0.894	0.953	NA	Down
USP14	P54578	protein	Post-anti-VEGF vs Baseline	0.004 ± 0.018	0.012 ± 0.062	0.502	0.283	NA	Down
HSPA2	P54652	protein	Post-anti-VEGF vs Baseline	0.575 ± 0.323	0.588 ± 0.599	0.912	0.979	NA	Down
RAD23B	P54727	protein	Post-anti-VEGF vs Baseline	0.128 ± 0.139	0.169 ± 0.256	0.396	0.761	NA	Down
EPHA5	P54756	protein	Post-anti-VEGF vs Baseline	0.054 ± 0.082	0.101 ± 0.121	0.123	0.534	NA	Down
NAGLU	P54802	protein	Post-anti-VEGF vs Baseline	0.292 ± 0.139	0.255 ± 0.115	0.342	1.146	NA	Up
SLURP1	P55000	protein	Post-anti-VEGF vs Baseline	0.573 ± 1.221	0.744 ± 1.100	0.541	0.770	NA	Down
MFAP2	P55001	protein	Post-anti-VEGF vs Baseline	0.752 ± 0.330	0.760 ± 0.381	0.932	0.990	NA	Down
PLTP	P55058	protein	Post-anti-VEGF vs Baseline	1.520 ± 1.421	1.596 ± 1.320	0.477	0.953	NA	Down
VCP	P55072	protein	Post-anti-VEGF vs Baseline	0.017 ± 0.058	0.000 ± 0.000	0.162	Inf	NA	Up
MFAP4	P55083	protein	Post-anti-VEGF vs Baseline	5.823 ± 1.887	7.182 ± 2.599	0.014	0.811	NA	Down
GP2	P55259	protein	Post-anti-VEGF vs Baseline	0.117 ± 0.174	0.127 ± 0.227	0.820	0.924	NA	Down
LAMB2	P55268	protein	Post-anti-VEGF vs Baseline	0.036 ± 0.057	0.101 ± 0.132	0.042	0.358	NA	Down
CDH4	P55283	protein	Post-anti-VEGF vs Baseline	0.059 ± 0.081	0.074 ± 0.076	0.496	0.801	NA	Down
CDH6	P55285	protein	Post-anti-VEGF vs Baseline	0.550 ± 0.215	0.607 ± 0.184	0.257	0.906	NA	Down
CDH11	P55287	protein	Post-anti-VEGF vs Baseline	0.120 ± 0.172	0.092 ± 0.112	0.380	1.310	NA	Up
CDH13	P55290	protein	Post-anti-VEGF vs Baseline	0.490 ± 0.320	0.494 ± 0.159	0.964	0.993	NA	Down
CCL18	P55774	protein	Post-anti-VEGF vs Baseline	0.141 ± 0.194	0.183 ± 0.166	0.340	0.769	NA	Down
XG	P55808	protein	Post-anti-VEGF vs Baseline	0.153 ± 0.364	0.229 ± 0.359	0.436	0.671	NA	Down
GFRA1	P56159	protein	Post-anti-VEGF vs Baseline	0.856 ± 0.865	0.664 ± 0.667	0.245	1.288	NA	Up
LOXL3	P58215	protein	Post-anti-VEGF vs Baseline	0.040 ± 0.200	0.186 ± 0.276	0.019	0.215	NA	Down
MTPN	P58546	protein	Post-anti-VEGF vs Baseline	0.104 ± 0.134	0.064 ± 0.110	0.284	1.618	NA	Up
DEFA1	P59665	protein	Post-anti-VEGF vs Baseline	1.229 ± 1.016	1.271 ± 0.690	0.851	0.968	NA	Down
DEFA3	P59666	protein	Post-anti-VEGF vs Baseline	1.530 ± 1.651	1.447 ± 1.191	0.836	1.058	NA	Up
DEFB1	P60022	protein	Post-anti-VEGF vs Baseline	1.196 ± 0.844	1.241 ± 0.733	0.834	0.964	NA	Down
TPI1	P60174	protein	Post-anti-VEGF vs Baseline	0.860 ± 0.392	0.727 ± 0.387	0.038	1.183	NA	Up
ACTB	P60709	protein	Post-anti-VEGF vs Baseline	5.728 ± 4.606	4.288 ± 3.038	0.005	1.336	NA	Up
EIF4A1	P60842	protein	Post-anti-VEGF vs Baseline	0.072 ± 0.251	0.088 ± 0.236	0.464	0.813	NA	Down
PSMA6	P60900	protein	Post-anti-VEGF vs Baseline	0.051 ± 0.090	0.021 ± 0.077	0.190	2.383	NA	Up
CDC42	P60953	protein	Post-anti-VEGF vs Baseline	0.044 ± 0.112	0.056 ± 0.152	0.521	0.780	NA	Down
DSTN	P60981	protein	Post-anti-VEGF vs Baseline	0.048 ± 0.118	0.049 ± 0.147	0.928	0.978	NA	Down
ACTR2	P61160	protein	Post-anti-VEGF vs Baseline	7.098 ± 9.112	8.846 ± 11.985	0.528	0.802	NA	Down
RPS3A	P61247	protein	Post-anti-VEGF vs Baseline	0.028 ± 0.073	0.032 ± 0.109	0.853	0.865	NA	Down
RPL37A	P61513	protein	Post-anti-VEGF vs Baseline	0.708 ± 0.650	0.602 ± 0.629	0.053	1.175	NA	Up
LYZ	P61626	protein	Post-anti-VEGF vs Baseline	39.254 ± 38.078	31.065 ± 22.410	0.294	1.264	NA	Up
B2M	P61769	protein	Post-anti-VEGF vs Baseline	134.876 ± 98.899	143.759 ± 96.333	0.624	0.938	NA	Down
TGFB2	P61812	protein	Post-anti-VEGF vs Baseline	0.257 ± 0.184	0.343 ± 0.178	0.047	0.750	NA	Down
NPC2	P61916	protein	Post-anti-VEGF vs Baseline	19.557 ± 6.666	17.666 ± 6.432	0.144	1.107	NA	Up
SUMO2	P61956	protein	Post-anti-VEGF vs Baseline	0.196 ± 0.241	0.132 ± 0.216	0.160	1.483	NA	Up
YWHAG	P61981	protein	Post-anti-VEGF vs Baseline	0.349 ± 0.258	0.376 ± 0.258	0.635	0.928	NA	Down
RPS15A	P62244	protein	Post-anti-VEGF vs Baseline	0.130 ± 0.275	0.157 ± 0.344	0.499	0.830	NA	Down
YWHAE	P62258	protein	Post-anti-VEGF vs Baseline	0.796 ± 0.326	0.663 ± 0.360	0.009	1.199	NA	Up
TMSB4X	P62328	protein	Post-anti-VEGF vs Baseline	1.271 ± 1.215	1.887 ± 2.618	0.233	0.674	NA	Down
H4C1	P62805	protein	Post-anti-VEGF vs Baseline	0.138 ± 0.204	0.112 ± 0.201	0.640	1.232	NA	Up
RAB1A	P62820	protein	Post-anti-VEGF vs Baseline	0.121 ± 0.263	0.160 ± 0.364	0.226	0.756	NA	Down
RPL23	P62829	protein	Post-anti-VEGF vs Baseline	0.531 ± 0.364	0.508 ± 0.445	0.736	1.046	NA	Up
RAP1A	P62834	protein	Post-anti-VEGF vs Baseline	0.365 ± 0.408	0.299 ± 0.410	0.215	1.222	NA	Up
RPL10A	P62906	protein	Post-anti-VEGF vs Baseline	0.227 ± 0.306	0.196 ± 0.347	0.408	1.159	NA	Up
RPL8	P62917	protein	Post-anti-VEGF vs Baseline	0.067 ± 0.182	0.111 ± 0.266	0.422	0.606	NA	Down
PPIA	P62937	protein	Post-anti-VEGF vs Baseline	3.454 ± 2.280	3.331 ± 2.962	0.769	1.037	NA	Up
FKBP1A	P62942	protein	Post-anti-VEGF vs Baseline	0.369 ± 0.225	0.389 ± 0.261	0.718	0.951	NA	Down
RPS27A	P62979	protein	Post-anti-VEGF vs Baseline	3.912 ± 3.416	3.514 ± 3.378	0.626	1.113	NA	Up
YWHAZ	P63104	protein	Post-anti-VEGF vs Baseline	0.492 ± 0.348	0.478 ± 0.522	0.885	1.029	NA	Up
RACK1	P63244	protein	Post-anti-VEGF vs Baseline	0.031 ± 0.092	0.053 ± 0.126	0.458	0.590	NA	Down
ACTG2	P63267	protein	Post-anti-VEGF vs Baseline	0.096 ± 0.219	0.034 ± 0.114	0.161	2.854	NA	Up
TPM4	P67936	protein	Post-anti-VEGF vs Baseline	0.460 ± 0.535	0.262 ± 0.321	0.101	1.755	NA	Up
ACTC1	P68032	protein	Post-anti-VEGF vs Baseline	3.376 ± 2.970	3.339 ± 4.402	0.920	1.011	NA	Up
EEF1A1	P68104	protein	Post-anti-VEGF vs Baseline	0.039 ± 0.108	0.073 ± 0.154	0.138	0.536	NA	Down
TUBA4A	P68366	protein	Post-anti-VEGF vs Baseline	1.416 ± 1.174	1.302 ± 1.240	0.725	1.088	NA	Up
TUBB4B	P68371	protein	Post-anti-VEGF vs Baseline	0.016 ± 0.046	0.004 ± 0.015	0.159	3.813	NA	Up
HBB	P68871	protein	Post-anti-VEGF vs Baseline	174.064 ± 206.797	234.129 ± 689.500	0.674	0.743	NA	Down
HBG1	P69891	protein	Post-anti-VEGF vs Baseline	0.394 ± 0.432	0.411 ± 0.957	0.934	0.959	NA	Down
HBG2	P69892	protein	Post-anti-VEGF vs Baseline	0.290 ± 0.405	0.323 ± 0.862	0.873	0.899	NA	Down
HBA1	P69905	protein	Post-anti-VEGF vs Baseline	154.583 ± 188.337	212.041 ± 633.718	0.661	0.729	NA	Down
SIRPA	P78324	protein	Post-anti-VEGF vs Baseline	0.325 ± 0.190	0.323 ± 0.177	0.962	1.006	NA	Up
CCT2	P78371	protein	Post-anti-VEGF vs Baseline	0.080 ± 0.172	0.045 ± 0.111	0.239	1.770	NA	Up
GSTO1	P78417	protein	Post-anti-VEGF vs Baseline	0.385 ± 0.206	0.400 ± 0.298	0.815	0.961	NA	Down
RELN	P78509	protein	Post-anti-VEGF vs Baseline	0.928 ± 0.382	1.078 ± 0.606	0.069	0.861	NA	Down
GPLD1	P80108	protein	Post-anti-VEGF vs Baseline	0.636 ± 0.328	0.661 ± 0.362	0.650	0.963	NA	Down
LCN2	P80188	protein	Post-anti-VEGF vs Baseline	5.864 ± 7.959	4.109 ± 4.056	0.303	1.427	NA	Up
NUCB2	P80303	protein	Post-anti-VEGF vs Baseline	0.031 ± 0.061	0.038 ± 0.078	0.748	0.811	NA	Down
S100A12	P80511	protein	Post-anti-VEGF vs Baseline	0.059 ± 0.174	0.037 ± 0.087	0.510	1.581	NA	Up
BASP1	P80723	protein	Post-anti-VEGF vs Baseline	0.289 ± 0.111	0.247 ± 0.100	0.135	1.171	NA	Up
IGLV3-21	P80748	protein	Post-anti-VEGF vs Baseline	6.459 ± 3.936	6.782 ± 3.222	0.310	0.952	NA	Down
HAMP	P81172	protein	Post-anti-VEGF vs Baseline	0.383 ± 0.322	0.568 ± 0.606	0.041	0.675	NA	Down
DCD	P81605	protein	Post-anti-VEGF vs Baseline	3.528 ± 3.282	4.584 ± 4.215	0.331	0.770	NA	Down
MXRA7	P84157	protein	Post-anti-VEGF vs Baseline	0.136 ± 0.122	0.128 ± 0.083	0.736	1.067	NA	Up
FBLN2	P98095	protein	Post-anti-VEGF vs Baseline	0.050 ± 0.127	0.046 ± 0.085	0.870	1.095	NA	Up
DGCR2	P98153	protein	Post-anti-VEGF vs Baseline	0.160 ± 0.236	0.119 ± 0.183	0.511	1.339	NA	Up
HSPG2	P98160	protein	Post-anti-VEGF vs Baseline	4.269 ± 1.185	4.079 ± 1.167	0.395	1.046	NA	Up
LRP2	P98164	protein	Post-anti-VEGF vs Baseline	1.536 ± 0.569	1.558 ± 0.472	0.807	0.986	NA	Down
EFNB1	P98172	protein	Post-anti-VEGF vs Baseline	0.243 ± 0.208	0.299 ± 0.189	0.316	0.811	NA	Down
CTBS	Q01459	protein	Post-anti-VEGF vs Baseline	2.341 ± 0.542	2.613 ± 0.568	0.011	0.896	NA	Down
FABP5	Q01469	protein	Post-anti-VEGF vs Baseline	0.547 ± 0.377	0.631 ± 0.383	0.344	0.867	NA	Down
DEFA5	Q01523	protein	Post-anti-VEGF vs Baseline	0.050 ± 0.107	0.075 ± 0.127	0.419	0.667	NA	Down
DEFA6	Q01524	protein	Post-anti-VEGF vs Baseline	0.025 ± 0.074	0.030 ± 0.064	0.684	0.832	NA	Down
COL4A3	Q01955	protein	Post-anti-VEGF vs Baseline	0.080 ± 0.135	0.065 ± 0.098	0.698	1.234	NA	Up
TAGLN	Q01995	protein	Post-anti-VEGF vs Baseline	0.241 ± 0.282	0.222 ± 0.290	0.668	1.087	NA	Up
TNFRSF17	Q02223	protein	Post-anti-VEGF vs Baseline	0.097 ± 0.150	0.185 ± 0.214	0.093	0.522	NA	Down
DSG1	Q02413	protein	Post-anti-VEGF vs Baseline	0.766 ± 0.556	0.369 ± 0.314	0.006	2.078	NA	Up
DSC2	Q02487	protein	Post-anti-VEGF vs Baseline	1.311 ± 0.761	1.362 ± 0.602	0.740	0.963	NA	Down
RPL18A	Q02543	protein	Post-anti-VEGF vs Baseline	0.041 ± 0.131	0.051 ± 0.108	0.656	0.803	NA	Down
GUCA2A	Q02747	protein	Post-anti-VEGF vs Baseline	0.599 ± 1.727	0.717 ± 1.424	0.794	0.836	NA	Down
PLOD1	Q02809	protein	Post-anti-VEGF vs Baseline	0.578 ± 0.186	0.671 ± 0.161	0.042	0.861	NA	Down
NUCB1	Q02818	protein	Post-anti-VEGF vs Baseline	1.929 ± 0.592	1.966 ± 0.691	0.791	0.981	NA	Down
TOP2B	Q02880	protein	Post-anti-VEGF vs Baseline	4.278 ± 4.273	4.364 ± 4.696	0.930	0.980	NA	Down
TGFBR3	Q03167	protein	Post-anti-VEGF vs Baseline	0.006 ± 0.028	0.062 ± 0.083	0.002	0.105	NA	Down
CFHR1	Q03591	protein	Post-anti-VEGF vs Baseline	8.908 ± 2.455	9.773 ± 2.885	0.052	0.911	NA	Down
EIF4G1	Q04637	protein	Post-anti-VEGF vs Baseline	0.028 ± 0.050	0.027 ± 0.057	0.975	1.014	NA	Up
KRT17	Q04695	protein	Post-anti-VEGF vs Baseline	0.123 ± 0.258	0.156 ± 0.202	0.584	0.788	NA	Down
NOTCH2	Q04721	protein	Post-anti-VEGF vs Baseline	0.200 ± 0.297	0.218 ± 0.255	0.765	0.916	NA	Down
HGFAC	Q04756	protein	Post-anti-VEGF vs Baseline	1.030 ± 0.509	1.210 ± 0.499	0.006	0.851	NA	Down
GLO1	Q04760	protein	Post-anti-VEGF vs Baseline	0.167 ± 0.180	0.183 ± 0.214	0.778	0.916	NA	Down
CLC	Q05315	protein	Post-anti-VEGF vs Baseline	0.100 ± 0.464	0.159 ± 0.609	0.079	0.627	NA	Down
ITIH3	Q06033	protein	Post-anti-VEGF vs Baseline	1.055 ± 0.731	1.378 ± 0.864	< 0.001	0.766	NA	Down
REG3A	Q06141	protein	Post-anti-VEGF vs Baseline	0.390 ± 0.548	0.472 ± 0.478	0.443	0.827	NA	Down
GFPT1	Q06210	protein	Post-anti-VEGF vs Baseline	0.200 ± 0.216	0.159 ± 0.218	0.358	1.264	NA	Up
APLP2	Q06481	protein	Post-anti-VEGF vs Baseline	3.742 ± 3.951	3.078 ± 2.370	0.321	1.216	NA	Up
FMOD	Q06828	protein	Post-anti-VEGF vs Baseline	0.376 ± 0.325	0.366 ± 0.317	0.870	1.029	NA	Up
PRDX1	Q06830	protein	Post-anti-VEGF vs Baseline	0.608 ± 0.373	0.671 ± 0.377	0.370	0.906	NA	Down
COL16A1	Q07092	protein	Post-anti-VEGF vs Baseline	0.626 ± 0.389	0.570 ± 0.329	0.592	1.098	NA	Up
DPT	Q07507	protein	Post-anti-VEGF vs Baseline	0.173 ± 0.189	0.292 ± 0.237	0.032	0.591	NA	Down
TFF3	Q07654	protein	Post-anti-VEGF vs Baseline	1.282 ± 3.182	1.415 ± 2.743	0.868	0.906	NA	Down
LRP1	Q07954	protein	Post-anti-VEGF vs Baseline	0.505 ± 0.110	0.463 ± 0.101	0.100	1.090	NA	Up
DDR1	Q08345	protein	Post-anti-VEGF vs Baseline	0.349 ± 0.170	0.310 ± 0.114	0.212	1.125	NA	Up
LGALS3BP	Q08380	protein	Post-anti-VEGF vs Baseline	3.126 ± 1.205	3.685 ± 1.232	0.031	0.848	NA	Down
LOXL1	Q08397	protein	Post-anti-VEGF vs Baseline	0.039 ± 0.084	0.018 ± 0.043	0.283	2.196	NA	Up
DSC1	Q08554	protein	Post-anti-VEGF vs Baseline	1.003 ± 1.398	1.189 ± 1.287	0.612	0.843	NA	Down
SPOCK1	Q08629	protein	Post-anti-VEGF vs Baseline	1.387 ± 0.966	1.232 ± 0.583	0.331	1.126	NA	Up
CD47	Q08722	protein	Post-anti-VEGF vs Baseline	0.024 ± 0.118	0.000 ± 0.000	0.327	Inf	NA	Up
AHNAK	Q09666	protein	Post-anti-VEGF vs Baseline	16.611 ± 6.722	18.442 ± 6.644	0.280	0.901	NA	Down
DIPK1C	Q0P6D2	protein	Post-anti-VEGF vs Baseline	0.055 ± 0.089	0.082 ± 0.102	0.275	0.670	NA	Down
GALNT2	Q10471	protein	Post-anti-VEGF vs Baseline	0.628 ± 0.253	0.631 ± 0.168	0.944	0.994	NA	Down
GALNT1	Q10472	protein	Post-anti-VEGF vs Baseline	0.231 ± 0.179	0.271 ± 0.203	0.395	0.854	NA	Down
BST1	Q10588	protein	Post-anti-VEGF vs Baseline	0.187 ± 0.220	0.177 ± 0.186	0.874	1.055	NA	Up
EFEMP1	Q12805	protein	Post-anti-VEGF vs Baseline	18.586 ± 12.412	18.808 ± 11.563	0.908	0.988	NA	Down
FSTL1	Q12841	protein	Post-anti-VEGF vs Baseline	4.241 ± 1.351	4.276 ± 1.136	0.867	0.992	NA	Down
CNTN1	Q12860	protein	Post-anti-VEGF vs Baseline	23.974 ± 7.960	24.311 ± 7.448	0.803	0.986	NA	Down
FAP	Q12884	protein	Post-anti-VEGF vs Baseline	1.435 ± 0.788	1.727 ± 0.739	0.024	0.831	NA	Down
LMAN2	Q12907	protein	Post-anti-VEGF vs Baseline	2.237 ± 0.602	2.254 ± 0.506	0.887	0.993	NA	Down
PTPRJ	Q12913	protein	Post-anti-VEGF vs Baseline	0.110 ± 0.094	0.127 ± 0.135	0.608	0.866	NA	Down
SPP2	Q13103	protein	Post-anti-VEGF vs Baseline	0.437 ± 0.333	0.346 ± 0.220	0.226	1.264	NA	Up
SEMA3B	Q13214	protein	Post-anti-VEGF vs Baseline	1.024 ± 0.344	1.037 ± 0.354	0.850	0.988	NA	Down
SELENBP1	Q13228	protein	Post-anti-VEGF vs Baseline	1.343 ± 0.702	1.413 ± 1.450	0.810	0.951	NA	Down
CHIT1	Q13231	protein	Post-anti-VEGF vs Baseline	1.124 ± 1.763	1.064 ± 2.460	0.915	1.057	NA	Up
TRIM28	Q13263	protein	Post-anti-VEGF vs Baseline	0.000 ± 0.000	0.013 ± 0.054	0.243	0.000	NA	Down
SEMA3F	Q13275	protein	Post-anti-VEGF vs Baseline	0.290 ± 0.154	0.281 ± 0.155	0.813	1.030	NA	Up
PTK7	Q13308	protein	Post-anti-VEGF vs Baseline	0.188 ± 0.119	0.229 ± 0.141	0.246	0.821	NA	Down
PTPRS	Q13332	protein	Post-anti-VEGF vs Baseline	0.124 ± 0.131	0.089 ± 0.092	0.287	1.387	NA	Up
MSLN	Q13421	protein	Post-anti-VEGF vs Baseline	0.483 ± 0.319	0.384 ± 0.250	0.077	1.257	NA	Up
LSAMP	Q13449	protein	Post-anti-VEGF vs Baseline	1.571 ± 0.553	1.550 ± 0.527	0.829	1.013	NA	Up
ART3	Q13508	protein	Post-anti-VEGF vs Baseline	0.108 ± 0.178	0.088 ± 0.158	0.622	1.226	NA	Up
ASAH1	Q13510	protein	Post-anti-VEGF vs Baseline	0.752 ± 0.475	0.607 ± 0.477	0.176	1.238	NA	Up
IQGAP2	Q13576	protein	Post-anti-VEGF vs Baseline	13.104 ± 4.979	13.372 ± 5.566	0.789	0.980	NA	Down
ALCAM	Q13740	protein	Post-anti-VEGF vs Baseline	0.267 ± 0.131	0.303 ± 0.164	0.334	0.882	NA	Down
APOF	Q13790	protein	Post-anti-VEGF vs Baseline	0.712 ± 0.837	0.835 ± 0.847	0.255	0.852	NA	Down
ENPP2	Q13822	protein	Post-anti-VEGF vs Baseline	12.788 ± 5.055	14.130 ± 5.166	0.135	0.905	NA	Down
COTL1	Q14019	protein	Post-anti-VEGF vs Baseline	0.399 ± 0.265	0.398 ± 0.235	0.987	1.002	NA	Up
COL9A3	Q14050	protein	Post-anti-VEGF vs Baseline	0.543 ± 0.289	0.702 ± 0.372	0.060	0.774	NA	Down
COL9A2	Q14055	protein	Post-anti-VEGF vs Baseline	2.260 ± 1.128	2.619 ± 1.049	0.142	0.863	NA	Down
NID2	Q14112	protein	Post-anti-VEGF vs Baseline	0.944 ± 0.419	0.945 ± 0.286	0.990	0.999	NA	Down
DAG1	Q14118	protein	Post-anti-VEGF vs Baseline	2.931 ± 1.039	3.196 ± 1.359	0.240	0.917	NA	Down
DSG2	Q14126	protein	Post-anti-VEGF vs Baseline	0.574 ± 0.247	0.591 ± 0.204	0.784	0.970	NA	Down
LY6D	Q14210	protein	Post-anti-VEGF vs Baseline	0.070 ± 0.136	0.073 ± 0.142	0.925	0.953	NA	Down
FGL2	Q14314	protein	Post-anti-VEGF vs Baseline	0.189 ± 0.210	0.201 ± 0.125	0.834	0.944	NA	Down
FLNC	Q14315	protein	Post-anti-VEGF vs Baseline	0.057 ± 0.120	0.047 ± 0.098	0.659	1.221	NA	Up
GAS6	Q14393	protein	Post-anti-VEGF vs Baseline	0.664 ± 0.273	0.782 ± 0.253	0.056	0.850	NA	Down
WFDC2	Q14508	protein	Post-anti-VEGF vs Baseline	2.245 ± 1.021	1.977 ± 0.870	0.137	1.135	NA	Up
SPARCL1	Q14515	protein	Post-anti-VEGF vs Baseline	28.071 ± 14.166	28.544 ± 10.914	0.862	0.983	NA	Down
HABP2	Q14520	protein	Post-anti-VEGF vs Baseline	2.953 ± 1.824	3.659 ± 2.250	0.010	0.807	NA	Down
SEMA3A	Q14563	protein	Post-anti-VEGF vs Baseline	0.808 ± 0.305	0.783 ± 0.326	0.625	1.032	NA	Up
DSC3	Q14574	protein	Post-anti-VEGF vs Baseline	2.704 ± 2.927	2.385 ± 2.125	0.648	1.134	NA	Up
ITIH4	Q14624	protein	Post-anti-VEGF vs Baseline	15.165 ± 9.409	18.658 ± 10.989	< 0.001	0.813	NA	Down
PDCD11	Q14690	protein	Post-anti-VEGF vs Baseline	0.531 ± 0.439	0.455 ± 0.303	0.429	1.167	NA	Up
GANAB	Q14697	protein	Post-anti-VEGF vs Baseline	0.089 ± 0.114	0.099 ± 0.104	0.656	0.896	NA	Down
MVP	Q14764	protein	Post-anti-VEGF vs Baseline	0.124 ± 0.219	0.135 ± 0.192	0.700	0.921	NA	Down
LTBP1	Q14766	protein	Post-anti-VEGF vs Baseline	0.239 ± 0.220	0.340 ± 0.230	0.079	0.702	NA	Down
LTBP2	Q14767	protein	Post-anti-VEGF vs Baseline	642.951 ± 339.986	624.443 ± 286.269	0.659	1.030	NA	Up
GPNMB	Q14956	protein	Post-anti-VEGF vs Baseline	1.880 ± 1.425	1.814 ± 0.936	0.659	1.036	NA	Up
OPCML	Q14982	protein	Post-anti-VEGF vs Baseline	1.089 ± 0.404	1.143 ± 0.527	0.566	0.953	NA	Down
POSTN	Q15063	protein	Post-anti-VEGF vs Baseline	0.190 ± 0.327	0.274 ± 0.324	0.317	0.695	NA	Down
PCOLCE	Q15113	protein	Post-anti-VEGF vs Baseline	3.752 ± 1.946	4.553 ± 2.074	0.128	0.824	NA	Down
PON3	Q15166	protein	Post-anti-VEGF vs Baseline	1.427 ± 1.271	2.051 ± 1.452	< 0.001	0.696	NA	Down
NECTIN1	Q15223	protein	Post-anti-VEGF vs Baseline	0.847 ± 0.462	0.766 ± 0.380	0.475	1.106	NA	Up
RCN1	Q15293	protein	Post-anti-VEGF vs Baseline	0.340 ± 0.228	0.307 ± 0.196	0.533	1.107	NA	Up
PCBP1	Q15365	protein	Post-anti-VEGF vs Baseline	0.073 ± 0.164	0.068 ± 0.181	0.781	1.073	NA	Up
CDSN	Q15517	protein	Post-anti-VEGF vs Baseline	0.076 ± 0.148	0.191 ± 0.224	0.031	0.400	NA	Down
TGFBI	Q15582	protein	Post-anti-VEGF vs Baseline	12.985 ± 9.460	13.143 ± 7.940	0.900	0.988	NA	Down
CHI3L2	Q15782	protein	Post-anti-VEGF vs Baseline	0.763 ± 0.494	0.645 ± 0.350	0.288	1.182	NA	Up
NPTX1	Q15818	protein	Post-anti-VEGF vs Baseline	0.365 ± 0.341	0.313 ± 0.214	0.518	1.166	NA	Up
CST6	Q15828	protein	Post-anti-VEGF vs Baseline	1.947 ± 3.263	2.261 ± 3.339	0.687	0.861	NA	Down
CLUL1	Q15846	protein	Post-anti-VEGF vs Baseline	0.188 ± 0.231	0.303 ± 0.238	0.026	0.621	NA	Down
ADIRF	Q15847	protein	Post-anti-VEGF vs Baseline	0.015 ± 0.051	0.008 ± 0.030	0.534	1.904	NA	Up
ADIPOQ	Q15848	protein	Post-anti-VEGF vs Baseline	0.107 ± 0.199	0.087 ± 0.111	0.603	1.235	NA	Up
ATP6AP1	Q15904	protein	Post-anti-VEGF vs Baseline	1.832 ± 1.281	1.601 ± 1.187	0.316	1.144	NA	Up
ZYX	Q15942	protein	Post-anti-VEGF vs Baseline	0.020 ± 0.100	0.055 ± 0.078	0.115	0.362	NA	Down
IGFBP7	Q16270	protein	Post-anti-VEGF vs Baseline	27.994 ± 7.502	30.262 ± 7.649	0.200	0.925	NA	Down
PRR4	Q16378	protein	Post-anti-VEGF vs Baseline	1.196 ± 1.378	0.951 ± 1.640	0.285	1.258	NA	Up
CARTPT	Q16568	protein	Post-anti-VEGF vs Baseline	0.247 ± 0.160	0.205 ± 0.146	0.209	1.202	NA	Up
ECM1	Q16610	protein	Post-anti-VEGF vs Baseline	7.121 ± 3.303	7.825 ± 2.925	0.413	0.910	NA	Down
CCL14	Q16627	protein	Post-anti-VEGF vs Baseline	2.489 ± 2.702	3.159 ± 2.170	0.347	0.788	NA	Down
GUCA2B	Q16661	protein	Post-anti-VEGF vs Baseline	0.223 ± 0.629	0.451 ± 0.624	0.234	0.495	NA	Down
CCL15	Q16663	protein	Post-anti-VEGF vs Baseline	0.575 ± 0.589	0.766 ± 0.634	0.253	0.751	NA	Down
MAN2A1	Q16706	protein	Post-anti-VEGF vs Baseline	0.975 ± 1.060	0.673 ± 0.844	0.196	1.449	NA	Up
QPCT	Q16769	protein	Post-anti-VEGF vs Baseline	1.721 ± 0.702	1.572 ± 0.651	0.293	1.094	NA	Up
HAGH	Q16775	protein	Post-anti-VEGF vs Baseline	0.104 ± 0.163	0.053 ± 0.123	0.198	1.956	NA	Up
MEP1A	Q16819	protein	Post-anti-VEGF vs Baseline	0.162 ± 0.437	0.222 ± 0.414	0.614	0.729	NA	Down
AOC3	Q16853	protein	Post-anti-VEGF vs Baseline	0.091 ± 0.146	0.173 ± 0.206	0.091	0.527	NA	Down
UGT8	Q16880	protein	Post-anti-VEGF vs Baseline	29.966 ± 31.880	29.438 ± 29.704	0.921	1.018	NA	Up
TXNRD1	Q16881	protein	Post-anti-VEGF vs Baseline	0.134 ± 0.202	0.158 ± 0.176	0.608	0.847	NA	Down
IMPG1	Q17R60	protein	Post-anti-VEGF vs Baseline	0.015 ± 0.049	0.048 ± 0.085	0.121	0.314	NA	Down
KRT24	Q2M2I5	protein	Post-anti-VEGF vs Baseline	1.132 ± 1.297	0.789 ± 0.712	0.191	1.434	NA	Up
MST1L	Q2TV78	protein	Post-anti-VEGF vs Baseline	0.872 ± 0.409	1.155 ± 0.669	0.008	0.755	NA	Down
FUT11	Q495W5	protein	Post-anti-VEGF vs Baseline	0.296 ± 0.275	0.220 ± 0.230	0.295	1.345	NA	Up
HYDIN	Q4G0P3	protein	Post-anti-VEGF vs Baseline	0.430 ± 0.410	0.403 ± 0.357	0.697	1.068	NA	Up
CDON	Q4KMG0	protein	Post-anti-VEGF vs Baseline	0.153 ± 0.158	0.153 ± 0.147	0.998	1.001	NA	Up
SEZ6	Q53EL9	protein	Post-anti-VEGF vs Baseline	0.584 ± 0.290	0.574 ± 0.325	0.853	1.019	NA	Up
CEP55	Q53EZ4	protein	Post-anti-VEGF vs Baseline	3.289 ± 1.305	3.988 ± 1.677	0.014	0.825	NA	Down
HSD17B12	Q53GQ0	protein	Post-anti-VEGF vs Baseline	1.244 ± 1.393	1.153 ± 1.310	0.677	1.079	NA	Up
FBLN7	Q53RD9	protein	Post-anti-VEGF vs Baseline	0.351 ± 0.235	0.349 ± 0.202	0.973	1.005	NA	Up
ACTBL2	Q562R1	protein	Post-anti-VEGF vs Baseline	3.088 ± 2.455	2.199 ± 1.296	0.007	1.404	NA	Up
CCDC93	Q567U6	protein	Post-anti-VEGF vs Baseline	0.068 ± 0.124	0.138 ± 0.128	0.015	0.493	NA	Down
FLG2	Q5D862	protein	Post-anti-VEGF vs Baseline	0.120 ± 0.143	0.082 ± 0.109	0.277	1.476	NA	Up
TIMP1	Q5H9B4	protein	Post-anti-VEGF vs Baseline	13.136 ± 8.079	13.091 ± 7.383	0.960	1.003	NA	Up
COLEC12	Q5KU26	protein	Post-anti-VEGF vs Baseline	1.848 ± 0.806	1.843 ± 0.647	0.971	1.003	NA	Up
HYI	Q5T013	protein	Post-anti-VEGF vs Baseline	54.864 ± 25.667	68.398 ± 32.255	0.009	0.802	NA	Down
GSN	Q5T0I0	protein	Post-anti-VEGF vs Baseline	11.053 ± 8.428	12.585 ± 9.743	0.255	0.878	NA	Down
ITIH2	Q5T985	protein	Post-anti-VEGF vs Baseline	0.142 ± 0.147	0.169 ± 0.164	0.461	0.843	NA	Down
RNASEH2B	Q5TBB1	protein	Post-anti-VEGF vs Baseline	7.387 ± 3.306	6.584 ± 2.694	0.241	1.122	NA	Up
PTPRK	Q5TG12	protein	Post-anti-VEGF vs Baseline	0.209 ± 0.152	0.235 ± 0.149	0.524	0.888	NA	Down
EEF1A1P5	Q5VTE0	protein	Post-anti-VEGF vs Baseline	0.333 ± 0.167	0.374 ± 0.170	0.328	0.891	NA	Down
DNAI4	Q5VTH9	protein	Post-anti-VEGF vs Baseline	0.000 ± 0.000	0.016 ± 0.079	0.327	0.000	NA	Down
NUP210L	Q5VU65	protein	Post-anti-VEGF vs Baseline	2.914 ± 2.072	2.933 ± 2.305	0.948	0.994	NA	Down
CACHD1	Q5VU97	protein	Post-anti-VEGF vs Baseline	0.032 ± 0.059	0.024 ± 0.059	0.647	1.304	NA	Up
RBP4	Q5VY30	protein	Post-anti-VEGF vs Baseline	81.159 ± 41.803	99.869 ± 41.284	0.062	0.813	NA	Down
EGFLAM	Q63HQ2	protein	Post-anti-VEGF vs Baseline	0.040 ± 0.104	0.035 ± 0.089	0.863	1.148	NA	Up
C18orf63	Q68DL7	protein	Post-anti-VEGF vs Baseline	16.463 ± 6.949	7.950 ± 3.714	< 0.001	2.071	NA	Up
TMEM200B	Q69YZ2	protein	Post-anti-VEGF vs Baseline	27.837 ± 9.930	24.046 ± 6.614	0.015	1.158	NA	Up
ZNF518A	Q6AHZ1	protein	Post-anti-VEGF vs Baseline	54.197 ± 30.318	66.741 ± 36.726	0.091	0.812	NA	Down
DMKN	Q6E0U4	protein	Post-anti-VEGF vs Baseline	0.092 ± 0.177	0.129 ± 0.250	0.371	0.710	NA	Down
VASN	Q6EMK4	protein	Post-anti-VEGF vs Baseline	3.554 ± 1.340	3.652 ± 1.077	0.647	0.973	NA	Down
SFRP4	Q6FHJ7	protein	Post-anti-VEGF vs Baseline	0.198 ± 0.213	0.150 ± 0.139	0.290	1.326	NA	Up
THOC7	Q6I9Y2	protein	Post-anti-VEGF vs Baseline	1.058 ± 0.577	1.053 ± 0.453	0.967	1.005	NA	Up
FSTL4	Q6MZW2	protein	Post-anti-VEGF vs Baseline	0.134 ± 0.121	0.167 ± 0.155	0.370	0.805	NA	Down
VWA1	Q6PCB0	protein	Post-anti-VEGF vs Baseline	0.094 ± 0.150	0.089 ± 0.213	0.876	1.062	NA	Up
MYO7B	Q6PIF6	protein	Post-anti-VEGF vs Baseline	0.044 ± 0.087	0.044 ± 0.100	0.993	0.996	NA	Down
MOXD1	Q6UVY6	protein	Post-anti-VEGF vs Baseline	0.039 ± 0.089	0.053 ± 0.092	0.483	0.739	NA	Down
SBSN	Q6UWP8	protein	Post-anti-VEGF vs Baseline	0.055 ± 0.140	0.103 ± 0.269	0.363	0.532	NA	Down
PLXDC2	Q6UX71	protein	Post-anti-VEGF vs Baseline	0.953 ± 0.379	0.940 ± 0.332	0.868	1.014	NA	Up
LYPD2	Q6UXB3	protein	Post-anti-VEGF vs Baseline	0.217 ± 0.337	0.193 ± 0.285	0.767	1.122	NA	Up
PI16	Q6UXB8	protein	Post-anti-VEGF vs Baseline	0.403 ± 0.303	0.545 ± 0.364	0.073	0.739	NA	Down
THSD4	Q6ZMP0	protein	Post-anti-VEGF vs Baseline	0.158 ± 0.174	0.175 ± 0.213	0.733	0.906	NA	Down
CFAP47	Q6ZTR5	protein	Post-anti-VEGF vs Baseline	1.346 ± 1.652	2.651 ± 2.464	0.032	0.508	NA	Down
DDX46	Q7L014	protein	Post-anti-VEGF vs Baseline	3.903 ± 4.101	4.328 ± 5.508	0.734	0.902	NA	Down
KCTD9	Q7L273	protein	Post-anti-VEGF vs Baseline	9.789 ± 2.957	9.675 ± 4.335	0.888	1.012	NA	Up
RRAGA	Q7L523	protein	Post-anti-VEGF vs Baseline	6.755 ± 2.986	8.063 ± 3.358	0.013	0.838	NA	Down
OTUD6A	Q7L8S5	protein	Post-anti-VEGF vs Baseline	1.226 ± 1.349	0.712 ± 1.158	0.178	1.724	NA	Up
OTOP1	Q7RTM1	protein	Post-anti-VEGF vs Baseline	8.150 ± 3.560	10.480 ± 4.631	0.001	0.778	NA	Down
SETX	Q7Z333	protein	Post-anti-VEGF vs Baseline	0.943 ± 0.470	1.238 ± 0.621	0.049	0.761	NA	Down
NEGR1	Q7Z3B1	protein	Post-anti-VEGF vs Baseline	0.885 ± 0.354	0.891 ± 0.337	0.932	0.993	NA	Down
UBE3B	Q7Z3V4	protein	Post-anti-VEGF vs Baseline	3.524 ± 5.062	3.202 ± 5.047	0.821	1.100	NA	Up
TAFA5	Q7Z5A7	protein	Post-anti-VEGF vs Baseline	0.031 ± 0.084	0.018 ± 0.052	0.445	1.680	NA	Up
VMO1	Q7Z5L0	protein	Post-anti-VEGF vs Baseline	0.290 ± 0.186	0.328 ± 0.257	0.483	0.885	NA	Down
ABHD12B	Q7Z5M8	protein	Post-anti-VEGF vs Baseline	2.956 ± 2.342	4.632 ± 4.105	0.033	0.638	NA	Down
CNTRL	Q7Z7A1	protein	Post-anti-VEGF vs Baseline	0.645 ± 0.429	0.799 ± 0.419	0.049	0.807	NA	Down
ABI3BP	Q7Z7G0	protein	Post-anti-VEGF vs Baseline	0.727 ± 0.195	0.889 ± 0.276	0.012	0.818	NA	Down
MEGF8	Q7Z7M0	protein	Post-anti-VEGF vs Baseline	0.431 ± 0.131	0.403 ± 0.147	0.321	1.069	NA	Up
GALNT7	Q86SF2	protein	Post-anti-VEGF vs Baseline	0.124 ± 0.121	0.135 ± 0.122	0.747	0.923	NA	Down
GALNT10	Q86SR1	protein	Post-anti-VEGF vs Baseline	0.700 ± 0.228	0.726 ± 0.212	0.556	0.964	NA	Down
ADAMTSL2	Q86TH1	protein	Post-anti-VEGF vs Baseline	0.093 ± 0.103	0.130 ± 0.107	0.233	0.715	NA	Down
OAF	Q86UD1	protein	Post-anti-VEGF vs Baseline	1.356 ± 0.740	1.344 ± 0.840	0.939	1.008	NA	Up
PHLDB1	Q86UU1	protein	Post-anti-VEGF vs Baseline	20.072 ± 11.963	18.483 ± 9.781	0.452	1.086	NA	Up
ITIH5	Q86UX2	protein	Post-anti-VEGF vs Baseline	1.045 ± 0.273	1.124 ± 0.356	0.209	0.930	NA	Down
CD163	Q86VB7	protein	Post-anti-VEGF vs Baseline	1.821 ± 1.686	1.190 ± 1.268	0.128	1.530	NA	Up
LRP11	Q86VZ4	protein	Post-anti-VEGF vs Baseline	0.055 ± 0.075	0.043 ± 0.067	0.487	1.284	NA	Up
CHD1L	Q86WJ1	protein	Post-anti-VEGF vs Baseline	0.057 ± 0.095	0.044 ± 0.075	0.616	1.318	NA	Up
LSR	Q86X29	protein	Post-anti-VEGF vs Baseline	0.331 ± 0.503	0.420 ± 0.401	0.413	0.788	NA	Down
NIBAN3	Q86XR2	protein	Post-anti-VEGF vs Baseline	0.493 ± 0.561	0.767 ± 0.621	0.044	0.643	NA	Down
XYLT1	Q86Y38	protein	Post-anti-VEGF vs Baseline	0.494 ± 0.317	0.358 ± 0.277	0.075	1.378	NA	Up
HRNR	Q86YZ3	protein	Post-anti-VEGF vs Baseline	0.119 ± 0.206	0.266 ± 0.316	0.082	0.447	NA	Down
ZDHHC13	Q8IUH4	protein	Post-anti-VEGF vs Baseline	6.335 ± 2.726	6.607 ± 3.037	0.474	0.959	NA	Down
PLXDC1	Q8IUK5	protein	Post-anti-VEGF vs Baseline	0.167 ± 0.149	0.154 ± 0.130	0.695	1.089	NA	Up
AEBP1	Q8IUX7	protein	Post-anti-VEGF vs Baseline	0.472 ± 0.394	0.454 ± 0.485	0.816	1.039	NA	Up
PLD3	Q8IV08	protein	Post-anti-VEGF vs Baseline	0.484 ± 0.335	0.374 ± 0.254	0.142	1.295	NA	Up
SULF2	Q8IWU5	protein	Post-anti-VEGF vs Baseline	8.048 ± 4.855	7.956 ± 4.584	0.928	1.012	NA	Up
CNTN4	Q8IWV2	protein	Post-anti-VEGF vs Baseline	0.205 ± 0.125	0.257 ± 0.237	0.364	0.797	NA	Down
SCUBE1	Q8IWY4	protein	Post-anti-VEGF vs Baseline	0.555 ± 0.236	0.537 ± 0.281	0.784	1.035	NA	Up
GSPT2	Q8IYD1	protein	Post-anti-VEGF vs Baseline	0.007 ± 0.036	0.015 ± 0.052	0.561	0.485	NA	Down
CCDC13	Q8IYE1	protein	Post-anti-VEGF vs Baseline	6.537 ± 3.288	6.433 ± 3.183	0.779	1.016	NA	Up
CPAMD8	Q8IZJ3	protein	Post-anti-VEGF vs Baseline	1.688 ± 1.040	1.705 ± 1.164	0.921	0.990	NA	Down
SHISA5	Q8N114	protein	Post-anti-VEGF vs Baseline	4.197 ± 2.641	3.936 ± 2.469	0.628	1.066	NA	Up
CADM3	Q8N126	protein	Post-anti-VEGF vs Baseline	0.168 ± 0.158	0.165 ± 0.172	0.944	1.022	NA	Up
LTBP4	Q8N2S1	protein	Post-anti-VEGF vs Baseline	0.385 ± 0.441	0.440 ± 0.425	0.608	0.875	NA	Down
KDM8	Q8N371	protein	Post-anti-VEGF vs Baseline	13.396 ± 6.652	17.482 ± 8.096	< 0.001	0.766	NA	Down
ASCC3	Q8N3C0	protein	Post-anti-VEGF vs Baseline	0.078 ± 0.193	0.057 ± 0.135	0.658	1.375	NA	Up
CADM2	Q8N3J6	protein	Post-anti-VEGF vs Baseline	0.758 ± 0.285	0.702 ± 0.243	0.335	1.081	NA	Up
CPXM2	Q8N436	protein	Post-anti-VEGF vs Baseline	0.059 ± 0.081	0.054 ± 0.083	0.843	1.079	NA	Up
SFRP1	Q8N474	protein	Post-anti-VEGF vs Baseline	0.304 ± 0.219	0.365 ± 0.300	0.217	0.834	NA	Down
FSTL5	Q8N475	protein	Post-anti-VEGF vs Baseline	0.616 ± 0.361	0.635 ± 0.360	0.798	0.969	NA	Down
C2	Q8N6L6	protein	Post-anti-VEGF vs Baseline	0.532 ± 0.391	0.781 ± 0.352	0.003	0.681	NA	Down
ZFAND2A	Q8N6M9	protein	Post-anti-VEGF vs Baseline	0.226 ± 0.783	1.200 ± 1.781	0.016	0.188	NA	Down
KIAA1958	Q8N8K9	protein	Post-anti-VEGF vs Baseline	1.015 ± 0.602	1.143 ± 0.639	0.242	0.888	NA	Down
GOLM1	Q8NBJ4	protein	Post-anti-VEGF vs Baseline	0.512 ± 0.168	0.537 ± 0.187	0.600	0.952	NA	Down
SUMF2	Q8NBJ7	protein	Post-anti-VEGF vs Baseline	0.063 ± 0.103	0.098 ± 0.112	0.265	0.645	NA	Down
TTC13	Q8NBP0	protein	Post-anti-VEGF vs Baseline	0.060 ± 0.105	0.096 ± 0.152	0.254	0.626	NA	Down
PLA2G15	Q8NCC3	protein	Post-anti-VEGF vs Baseline	0.055 ± 0.098	0.094 ± 0.150	0.137	0.582	NA	Down
NAXE	Q8NCW5	protein	Post-anti-VEGF vs Baseline	0.131 ± 0.195	0.133 ± 0.192	0.966	0.982	NA	Down
DNAAF1	Q8NEP3	protein	Post-anti-VEGF vs Baseline	1.196 ± 4.720	1.836 ± 5.279	0.669	0.651	NA	Down
SEMA6D	Q8NFY4	protein	Post-anti-VEGF vs Baseline	0.057 ± 0.101	0.064 ± 0.114	0.796	0.890	NA	Down
CADM4	Q8NFZ8	protein	Post-anti-VEGF vs Baseline	0.476 ± 0.220	0.509 ± 0.201	0.618	0.935	NA	Down
PLBD2	Q8NHP8	protein	Post-anti-VEGF vs Baseline	1.701 ± 1.035	1.537 ± 0.812	0.174	1.107	NA	Up
DDX55	Q8NHQ9	protein	Post-anti-VEGF vs Baseline	0.729 ± 0.409	0.866 ± 0.405	0.194	0.841	NA	Down
GIMAP7	Q8NHV1	protein	Post-anti-VEGF vs Baseline	0.473 ± 0.259	0.420 ± 0.253	0.322	1.125	NA	Up
VSTM2A	Q8TAG5	protein	Post-anti-VEGF vs Baseline	0.687 ± 0.287	0.719 ± 0.246	0.644	0.957	NA	Down
FAM174A	Q8TBP5	protein	Post-anti-VEGF vs Baseline	0.203 ± 0.200	0.192 ± 0.193	0.767	1.059	NA	Up
CD99L2	Q8TCZ2	protein	Post-anti-VEGF vs Baseline	0.224 ± 0.278	0.271 ± 0.233	0.411	0.826	NA	Down
MGARP	Q8TDB4	protein	Post-anti-VEGF vs Baseline	0.035 ± 0.065	0.039 ± 0.067	0.848	0.900	NA	Down
HAVCR2	Q8TDQ0	protein	Post-anti-VEGF vs Baseline	0.205 ± 0.285	0.226 ± 0.245	0.790	0.907	NA	Down
CEP192	Q8TEP8	protein	Post-anti-VEGF vs Baseline	1.272 ± 1.269	1.555 ± 1.640	0.403	0.818	NA	Down
SNED1	Q8TER0	protein	Post-anti-VEGF vs Baseline	0.156 ± 0.144	0.178 ± 0.144	0.434	0.875	NA	Down
WFIKKN2	Q8TEU8	protein	Post-anti-VEGF vs Baseline	0.268 ± 0.168	0.234 ± 0.155	0.173	1.146	NA	Up
SHROOM3	Q8TF72	protein	Post-anti-VEGF vs Baseline	1.037 ± 0.994	0.942 ± 1.003	0.677	1.102	NA	Up
DEFB104A	Q8WTQ1	protein	Post-anti-VEGF vs Baseline	0.150 ± 0.419	0.249 ± 0.597	0.483	0.603	NA	Down
SECTM1	Q8WVN6	protein	Post-anti-VEGF vs Baseline	0.639 ± 0.765	0.653 ± 0.588	0.926	0.978	NA	Down
CANT1	Q8WVQ1	protein	Post-anti-VEGF vs Baseline	0.590 ± 0.334	0.627 ± 0.232	0.693	0.940	NA	Down
SCG3	Q8WXD2	protein	Post-anti-VEGF vs Baseline	1.210 ± 0.514	1.177 ± 0.496	0.685	1.028	NA	Up
SORCS1	Q8WY21	protein	Post-anti-VEGF vs Baseline	0.310 ± 0.133	0.268 ± 0.137	0.236	1.156	NA	Up
BBX	Q8WY36	protein	Post-anti-VEGF vs Baseline	1.085 ± 0.381	1.087 ± 0.526	0.981	0.998	NA	Down
SMPDL3A	Q92484	protein	Post-anti-VEGF vs Baseline	0.143 ± 0.163	0.171 ± 0.127	0.475	0.837	NA	Down
CFHR4	Q92496	protein	Post-anti-VEGF vs Baseline	0.977 ± 0.546	1.136 ± 0.595	0.052	0.860	NA	Down
FAM3C	Q92520	protein	Post-anti-VEGF vs Baseline	4.522 ± 1.499	4.444 ± 1.228	0.719	1.018	NA	Up
ANKRD7	Q92527	protein	Post-anti-VEGF vs Baseline	0.240 ± 0.469	0.107 ± 0.306	0.090	2.252	NA	Up
SPOCK2	Q92563	protein	Post-anti-VEGF vs Baseline	1.415 ± 0.761	1.431 ± 0.433	0.924	0.989	NA	Down
RYR2	Q92736	protein	Post-anti-VEGF vs Baseline	2.938 ± 1.135	2.824 ± 1.479	0.613	1.040	NA	Up
HTRA1	Q92743	protein	Post-anti-VEGF vs Baseline	0.628 ± 0.330	0.536 ± 0.244	0.027	1.172	NA	Up
FRZB	Q92765	protein	Post-anti-VEGF vs Baseline	3.109 ± 1.708	3.316 ± 1.855	0.606	0.937	NA	Down
GGH	Q92820	protein	Post-anti-VEGF vs Baseline	0.506 ± 0.221	0.520 ± 0.126	0.757	0.973	NA	Down
NRCAM	Q92823	protein	Post-anti-VEGF vs Baseline	2.794 ± 1.003	2.681 ± 0.924	0.532	1.042	NA	Up
NEO1	Q92859	protein	Post-anti-VEGF vs Baseline	0.390 ± 0.127	0.403 ± 0.195	0.792	0.969	NA	Down
KHSRP	Q92945	protein	Post-anti-VEGF vs Baseline	0.355 ± 0.396	0.373 ± 0.556	0.890	0.954	NA	Down
PRG4	Q92954	protein	Post-anti-VEGF vs Baseline	0.774 ± 0.390	0.866 ± 0.331	0.297	0.893	NA	Down
ATP2A3	Q93084	protein	Post-anti-VEGF vs Baseline	0.145 ± 0.420	0.061 ± 0.307	0.339	2.367	NA	Up
RNASE6	Q93091	protein	Post-anti-VEGF vs Baseline	0.901 ± 0.619	0.775 ± 0.410	0.120	1.163	NA	Up
LEAP2	Q969E1	protein	Post-anti-VEGF vs Baseline	1.178 ± 1.259	1.107 ± 0.830	0.825	1.064	NA	Up
MYDGF	Q969H8	protein	Post-anti-VEGF vs Baseline	0.133 ± 0.173	0.118 ± 0.177	0.727	1.120	NA	Up
MYL11	Q96A32	protein	Post-anti-VEGF vs Baseline	0.522 ± 1.433	0.269 ± 1.134	0.429	1.938	NA	Up
ESAM	Q96AP7	protein	Post-anti-VEGF vs Baseline	0.119 ± 0.156	0.096 ± 0.156	0.520	1.245	NA	Up
DOCK10	Q96BY6	protein	Post-anti-VEGF vs Baseline	2.121 ± 2.134	2.832 ± 2.395	0.015	0.749	NA	Down
GALM	Q96C23	protein	Post-anti-VEGF vs Baseline	0.135 ± 0.169	0.117 ± 0.163	0.486	1.153	NA	Up
ZG16B	Q96DA0	protein	Post-anti-VEGF vs Baseline	0.064 ± 0.231	0.065 ± 0.277	0.958	0.990	NA	Down
PIK3IP1	Q96FE7	protein	Post-anti-VEGF vs Baseline	0.991 ± 0.425	0.940 ± 0.337	0.544	1.055	NA	Up
BCAN	Q96GW7	protein	Post-anti-VEGF vs Baseline	0.301 ± 0.162	0.308 ± 0.133	0.855	0.977	NA	Down
SFRP2	Q96HF1	protein	Post-anti-VEGF vs Baseline	0.316 ± 0.231	0.516 ± 0.404	0.004	0.612	NA	Down
OXNAD1	Q96HP4	protein	Post-anti-VEGF vs Baseline	5.430 ± 1.495	4.899 ± 2.132	0.097	1.108	NA	Up
ABHD14B	Q96IU4	protein	Post-anti-VEGF vs Baseline	0.382 ± 1.036	0.425 ± 1.610	0.905	0.900	NA	Down
CPB2	Q96IY4	protein	Post-anti-VEGF vs Baseline	10.108 ± 3.670	13.313 ± 4.663	< 0.001	0.759	NA	Down
ST6GAL2	Q96JF0	protein	Post-anti-VEGF vs Baseline	0.084 ± 0.123	0.069 ± 0.156	0.672	1.210	NA	Up
SPG11	Q96JI7	protein	Post-anti-VEGF vs Baseline	0.763 ± 0.770	0.442 ± 0.566	0.020	1.728	NA	Up
CHAMP1	Q96JM3	protein	Post-anti-VEGF vs Baseline	0.109 ± 0.194	0.126 ± 0.167	0.691	0.866	NA	Down
MYO15B	Q96JP2	protein	Post-anti-VEGF vs Baseline	1.138 ± 0.674	1.197 ± 0.844	0.678	0.951	NA	Down
CDHR1	Q96JP9	protein	Post-anti-VEGF vs Baseline	0.201 ± 0.173	0.227 ± 0.150	0.480	0.885	NA	Down
MEGF10	Q96KG7	protein	Post-anti-VEGF vs Baseline	0.357 ± 0.161	0.322 ± 0.179	0.428	1.108	NA	Up
CNDP1	Q96KN2	protein	Post-anti-VEGF vs Baseline	1.253 ± 0.854	1.448 ± 0.904	0.149	0.865	NA	Down
PRAP1	Q96NZ9	protein	Post-anti-VEGF vs Baseline	0.918 ± 0.902	1.239 ± 0.930	0.015	0.741	NA	Down
PGLYRP2	Q96PD5	protein	Post-anti-VEGF vs Baseline	4.108 ± 3.048	5.984 ± 4.075	< 0.001	0.687	NA	Down
PEBP4	Q96S96	protein	Post-anti-VEGF vs Baseline	8.012 ± 3.690	8.038 ± 4.155	0.949	0.997	NA	Down
CDK5RAP2	Q96SN8	protein	Post-anti-VEGF vs Baseline	2.080 ± 1.085	2.958 ± 1.302	< 0.001	0.703	NA	Down
GPHA2	Q96T91	protein	Post-anti-VEGF vs Baseline	0.175 ± 0.458	0.116 ± 0.324	0.344	1.515	NA	Up
NELL2	Q99435	protein	Post-anti-VEGF vs Baseline	0.594 ± 0.183	0.700 ± 0.288	0.063	0.849	NA	Down
CDC5L	Q99459	protein	Post-anti-VEGF vs Baseline	10.130 ± 4.269	11.302 ± 4.157	0.008	0.896	NA	Down
PARK7	Q99497	protein	Post-anti-VEGF vs Baseline	0.437 ± 0.248	0.329 ± 0.221	0.061	1.329	NA	Up
NEU1	Q99519	protein	Post-anti-VEGF vs Baseline	0.102 ± 0.146	0.037 ± 0.060	0.043	2.772	NA	Up
SORT1	Q99523	protein	Post-anti-VEGF vs Baseline	0.197 ± 0.204	0.191 ± 0.229	0.906	1.032	NA	Up
SERPINI1	Q99574	protein	Post-anti-VEGF vs Baseline	1.390 ± 0.723	1.536 ± 0.706	0.105	0.905	NA	Down
COL12A1	Q99715	protein	Post-anti-VEGF vs Baseline	0.237 ± 0.245	0.253 ± 0.245	0.763	0.936	NA	Down
OLFM1	Q99784	protein	Post-anti-VEGF vs Baseline	0.602 ± 0.181	0.532 ± 0.227	0.148	1.132	NA	Up
MIPEP	Q99797	protein	Post-anti-VEGF vs Baseline	0.077 ± 0.191	0.125 ± 0.246	0.490	0.618	NA	Down
CCT7	Q99832	protein	Post-anti-VEGF vs Baseline	0.116 ± 0.172	0.146 ± 0.243	0.510	0.792	NA	Down
RARRES2	Q99969	protein	Post-anti-VEGF vs Baseline	3.628 ± 1.452	3.504 ± 1.323	0.634	1.035	NA	Up
MYOC	Q99972	protein	Post-anti-VEGF vs Baseline	5.192 ± 3.858	3.531 ± 2.569	0.007	1.471	NA	Up
OMD	Q99983	protein	Post-anti-VEGF vs Baseline	0.041 ± 0.115	0.025 ± 0.054	0.542	1.650	NA	Up
SEMA3C	Q99985	protein	Post-anti-VEGF vs Baseline	0.187 ± 0.201	0.192 ± 0.224	0.905	0.971	NA	Down
AKAP9	Q99996	protein	Post-anti-VEGF vs Baseline	1.900 ± 2.574	2.234 ± 2.989	0.644	0.850	NA	Down
CLSTN3	Q9BQT9	protein	Post-anti-VEGF vs Baseline	0.428 ± 0.299	0.421 ± 0.295	0.871	1.015	NA	Up
TXNDC17	Q9BRA2	protein	Post-anti-VEGF vs Baseline	0.580 ± 0.581	0.471 ± 0.544	0.526	1.233	NA	Up
MXRA8	Q9BRK3	protein	Post-anti-VEGF vs Baseline	0.018 ± 0.064	0.072 ± 0.091	0.037	0.250	NA	Down
SDF4	Q9BRK5	protein	Post-anti-VEGF vs Baseline	0.802 ± 0.307	0.868 ± 0.285	0.256	0.924	NA	Down
NIPSNAP3B	Q9BS92	protein	Post-anti-VEGF vs Baseline	0.863 ± 0.474	1.133 ± 0.434	0.010	0.762	NA	Down
RTBDN	Q9BSG5	protein	Post-anti-VEGF vs Baseline	3.195 ± 2.686	3.660 ± 2.822	0.379	0.873	NA	Down
FUCA2	Q9BTY2	protein	Post-anti-VEGF vs Baseline	0.877 ± 0.324	0.823 ± 0.258	0.354	1.065	NA	Up
CHRDL1	Q9BU40	protein	Post-anti-VEGF vs Baseline	3.815 ± 1.438	3.496 ± 1.357	0.364	1.091	NA	Up
TMED9	Q9BVK6	protein	Post-anti-VEGF vs Baseline	0.091 ± 0.130	0.099 ± 0.145	0.768	0.926	NA	Down
BOC	Q9BWV1	protein	Post-anti-VEGF vs Baseline	0.193 ± 0.110	0.164 ± 0.142	0.333	1.174	NA	Up
C1QTNF3	Q9BXJ4	protein	Post-anti-VEGF vs Baseline	1.137 ± 0.640	1.137 ± 0.699	0.999	1.000	NA	Down
PAPPA2	Q9BXP8	protein	Post-anti-VEGF vs Baseline	1.694 ± 0.850	1.782 ± 0.786	0.629	0.951	NA	Down
CFHR5	Q9BXR6	protein	Post-anti-VEGF vs Baseline	5.885 ± 1.882	6.488 ± 2.081	0.084	0.907	NA	Down
EMILIN2	Q9BXX0	protein	Post-anti-VEGF vs Baseline	0.053 ± 0.130	0.021 ± 0.040	0.222	2.526	NA	Up
CADM1	Q9BY67	protein	Post-anti-VEGF vs Baseline	2.206 ± 0.975	2.203 ± 0.855	0.985	1.001	NA	Up
ANGPTL4	Q9BY76	protein	Post-anti-VEGF vs Baseline	0.299 ± 0.218	0.202 ± 0.152	0.007	1.480	NA	Up
TMPRSS13	Q9BYE2	protein	Post-anti-VEGF vs Baseline	20.617 ± 9.147	21.447 ± 10.365	0.718	0.961	NA	Down
FGFBP2	Q9BYJ0	protein	Post-anti-VEGF vs Baseline	1.779 ± 1.262	2.387 ± 1.428	0.017	0.746	NA	Down
CNTNAP3	Q9BZ76	protein	Post-anti-VEGF vs Baseline	0.115 ± 0.196	0.079 ± 0.172	0.478	1.462	NA	Up
PRKD2	Q9BZL6	protein	Post-anti-VEGF vs Baseline	3.664 ± 2.289	3.121 ± 2.219	0.059	1.174	NA	Up
RTN4R	Q9BZR6	protein	Post-anti-VEGF vs Baseline	0.039 ± 0.071	0.059 ± 0.100	0.448	0.668	NA	Down
CNTNAP4	Q9C0A0	protein	Post-anti-VEGF vs Baseline	0.469 ± 0.544	0.506 ± 0.440	0.694	0.926	NA	Down
CEP44	Q9C0F1	protein	Post-anti-VEGF vs Baseline	1.279 ± 2.728	1.251 ± 2.654	0.964	1.022	NA	Up
YIPF3	Q9GZM5	protein	Post-anti-VEGF vs Baseline	4.449 ± 3.094	4.417 ± 2.935	0.964	1.007	NA	Up
PDGFD	Q9GZP0	protein	Post-anti-VEGF vs Baseline	0.324 ± 0.232	0.354 ± 0.186	0.558	0.914	NA	Down
TWSG1	Q9GZX9	protein	Post-anti-VEGF vs Baseline	0.707 ± 0.299	0.767 ± 0.238	0.370	0.922	NA	Down
LACRT	Q9GZZ8	protein	Post-anti-VEGF vs Baseline	0.475 ± 0.785	0.431 ± 1.031	0.622	1.101	NA	Up
FXYD6	Q9H0Q3	protein	Post-anti-VEGF vs Baseline	0.336 ± 0.292	0.287 ± 0.292	0.501	1.172	NA	Up
RAB1B	Q9H0U4	protein	Post-anti-VEGF vs Baseline	0.074 ± 0.194	0.132 ± 0.301	0.142	0.560	NA	Down
ECRG4	Q9H1Z8	protein	Post-anti-VEGF vs Baseline	2.119 ± 1.963	1.786 ± 1.263	0.317	1.187	NA	Up
SH3BGRL3	Q9H299	protein	Post-anti-VEGF vs Baseline	0.889 ± 0.987	0.744 ± 0.671	0.420	1.195	NA	Up
CXCL16	Q9H2A7	protein	Post-anti-VEGF vs Baseline	0.279 ± 0.207	0.308 ± 0.247	0.633	0.907	NA	Down
SEMA6A	Q9H2E6	protein	Post-anti-VEGF vs Baseline	0.094 ± 0.129	0.161 ± 0.194	0.205	0.585	NA	Down
ADAMTS10	Q9H324	protein	Post-anti-VEGF vs Baseline	0.159 ± 0.286	0.252 ± 0.330	0.283	0.633	NA	Down
CPVL	Q9H3G5	protein	Post-anti-VEGF vs Baseline	0.602 ± 0.508	0.525 ± 0.481	0.441	1.145	NA	Up
FZD8	Q9H461	protein	Post-anti-VEGF vs Baseline	0.081 ± 0.113	0.101 ± 0.103	0.456	0.803	NA	Down
CLSTN2	Q9H4D0	protein	Post-anti-VEGF vs Baseline	0.908 ± 0.283	1.096 ± 0.285	0.003	0.828	NA	Down
SMOC1	Q9H4F8	protein	Post-anti-VEGF vs Baseline	4.129 ± 1.388	3.713 ± 1.239	0.225	1.112	NA	Up
GLIPR2	Q9H4G4	protein	Post-anti-VEGF vs Baseline	0.011 ± 0.032	0.009 ± 0.023	0.797	1.229	NA	Up
PRDM13	Q9H4Q3	protein	Post-anti-VEGF vs Baseline	1.606 ± 1.509	1.954 ± 1.932	0.382	0.822	NA	Down
PAAT	Q9H8K7	protein	Post-anti-VEGF vs Baseline	1.205 ± 0.716	1.464 ± 0.834	0.006	0.823	NA	Down
MMRN2	Q9H8L6	protein	Post-anti-VEGF vs Baseline	0.192 ± 0.191	0.325 ± 0.248	0.004	0.593	NA	Down
TRIM45	Q9H8W5	protein	Post-anti-VEGF vs Baseline	0.170 ± 0.213	0.199 ± 0.228	0.402	0.856	NA	Down
MRPL44	Q9H9J2	protein	Post-anti-VEGF vs Baseline	1.553 ± 1.162	1.550 ± 0.729	0.990	1.002	NA	Up
SIAE	Q9HAT2	protein	Post-anti-VEGF vs Baseline	0.126 ± 0.143	0.111 ± 0.110	0.598	1.140	NA	Up
CACYBP	Q9HB71	protein	Post-anti-VEGF vs Baseline	4.067 ± 2.933	5.385 ± 3.465	0.013	0.755	NA	Down
SLC38A10	Q9HBR0	protein	Post-anti-VEGF vs Baseline	0.151 ± 0.155	0.157 ± 0.140	0.858	0.959	NA	Down
GLOD4	Q9HC38	protein	Post-anti-VEGF vs Baseline	0.225 ± 0.173	0.221 ± 0.218	0.922	1.021	NA	Up
WFDC1	Q9HC57	protein	Post-anti-VEGF vs Baseline	1.249 ± 1.199	1.315 ± 0.776	0.773	0.950	NA	Down
SPON1	Q9HCB6	protein	Post-anti-VEGF vs Baseline	6.026 ± 3.323	5.738 ± 2.855	0.680	1.050	NA	Up
ARHGEF10L	Q9HCE6	protein	Post-anti-VEGF vs Baseline	35.891 ± 15.977	49.547 ± 22.305	0.001	0.724	NA	Down
NPVF	Q9HCQ7	protein	Post-anti-VEGF vs Baseline	3.761 ± 3.764	2.658 ± 2.880	0.034	1.415	NA	Up
CD248	Q9HCU0	protein	Post-anti-VEGF vs Baseline	0.238 ± 0.470	0.343 ± 0.656	0.298	0.695	NA	Down
RETN	Q9HD89	protein	Post-anti-VEGF vs Baseline	0.023 ± 0.054	0.037 ± 0.082	0.465	0.616	NA	Down
APMAP	Q9HDC9	protein	Post-anti-VEGF vs Baseline	0.041 ± 0.084	0.062 ± 0.093	0.378	0.662	NA	Down
TNFRSF12A	Q9NP84	protein	Post-anti-VEGF vs Baseline	1.067 ± 0.707	1.042 ± 0.871	0.872	1.024	NA	Up
NGRN	Q9NPE2	protein	Post-anti-VEGF vs Baseline	1.055 ± 0.697	1.310 ± 0.569	0.024	0.805	NA	Down
IL1RAP	Q9NPH3	protein	Post-anti-VEGF vs Baseline	0.566 ± 0.377	0.697 ± 0.393	0.044	0.811	NA	Down
SEMA4B	Q9NPR2	protein	Post-anti-VEGF vs Baseline	1.024 ± 0.430	1.103 ± 0.456	0.441	0.928	NA	Down
CD93	Q9NPY3	protein	Post-anti-VEGF vs Baseline	0.769 ± 0.385	0.862 ± 0.420	0.298	0.892	NA	Down
SCUBE2	Q9NQ36	protein	Post-anti-VEGF vs Baseline	0.014 ± 0.041	0.012 ± 0.033	0.895	1.118	NA	Up
SPINK5	Q9NQ38	protein	Post-anti-VEGF vs Baseline	1.500 ± 2.206	1.663 ± 1.810	0.754	0.902	NA	Down
CRTAC1	Q9NQ79	protein	Post-anti-VEGF vs Baseline	4.605 ± 2.201	4.259 ± 1.628	0.277	1.081	NA	Up
RTN4	Q9NQC3	protein	Post-anti-VEGF vs Baseline	0.271 ± 0.332	0.247 ± 0.296	0.551	1.096	NA	Up
MAN1C1	Q9NR34	protein	Post-anti-VEGF vs Baseline	0.571 ± 0.543	0.678 ± 0.383	0.397	0.841	NA	Down
MBNL1	Q9NR56	protein	Post-anti-VEGF vs Baseline	4.108 ± 1.444	4.060 ± 2.068	0.901	1.012	NA	Up
MXRA5	Q9NR99	protein	Post-anti-VEGF vs Baseline	0.045 ± 0.070	0.039 ± 0.077	0.767	1.142	NA	Up
DUOX1	Q9NRD9	protein	Post-anti-VEGF vs Baseline	10.960 ± 8.384	14.274 ± 8.107	0.116	0.768	NA	Down
CTPS2	Q9NRF8	protein	Post-anti-VEGF vs Baseline	0.004 ± 0.021	0.007 ± 0.029	0.684	0.579	NA	Down
OLFML3	Q9NRN5	protein	Post-anti-VEGF vs Baseline	0.444 ± 0.461	0.476 ± 0.273	0.723	0.934	NA	Down
CYTL1	Q9NRR1	protein	Post-anti-VEGF vs Baseline	0.688 ± 0.660	0.638 ± 0.445	0.716	1.078	NA	Up
LTBP3	Q9NS15	protein	Post-anti-VEGF vs Baseline	0.226 ± 0.229	0.248 ± 0.130	0.534	0.914	NA	Down
GKN1	Q9NS71	protein	Post-anti-VEGF vs Baseline	0.470 ± 0.542	0.679 ± 0.565	0.073	0.692	NA	Down
BRWD1	Q9NSI6	protein	Post-anti-VEGF vs Baseline	0.263 ± 0.583	0.306 ± 0.660	0.231	0.858	NA	Down
DPP3	Q9NY33	protein	Post-anti-VEGF vs Baseline	0.031 ± 0.085	0.031 ± 0.066	0.989	0.990	NA	Down
MTMR4	Q9NYA4	protein	Post-anti-VEGF vs Baseline	1.573 ± 0.591	1.442 ± 0.443	0.265	1.091	NA	Up
ERAP1	Q9NZ08	protein	Post-anti-VEGF vs Baseline	0.223 ± 0.187	0.287 ± 0.153	0.131	0.775	NA	Down
AHSP	Q9NZD4	protein	Post-anti-VEGF vs Baseline	0.231 ± 0.309	0.318 ± 1.060	0.678	0.728	NA	Down
ADA2	Q9NZK5	protein	Post-anti-VEGF vs Baseline	0.340 ± 0.265	0.317 ± 0.236	0.754	1.074	NA	Up
C1RL	Q9NZP8	protein	Post-anti-VEGF vs Baseline	2.442 ± 0.947	2.946 ± 1.282	0.004	0.829	NA	Down
LRP1B	Q9NZR2	protein	Post-anti-VEGF vs Baseline	0.801 ± 0.826	1.045 ± 1.467	0.266	0.767	NA	Down
ADAM22	Q9P0K1	protein	Post-anti-VEGF vs Baseline	0.230 ± 0.263	0.330 ± 0.337	0.140	0.697	NA	Down
FRMD4A	Q9P2Q2	protein	Post-anti-VEGF vs Baseline	0.893 ± 0.973	1.093 ± 0.939	0.202	0.817	NA	Down
NRXN2	Q9P2S2	protein	Post-anti-VEGF vs Baseline	0.083 ± 0.104	0.086 ± 0.093	0.888	0.959	NA	Down
SPRR3	Q9UBC9	protein	Post-anti-VEGF vs Baseline	0.009 ± 0.033	0.018 ± 0.064	0.508	0.502	NA	Down
OPTC	Q9UBM4	protein	Post-anti-VEGF vs Baseline	16.963 ± 11.046	18.795 ± 12.254	0.122	0.903	NA	Down
DKK3	Q9UBP4	protein	Post-anti-VEGF vs Baseline	34.950 ± 21.964	33.790 ± 19.480	0.820	1.034	NA	Up
EXTL2	Q9UBQ6	protein	Post-anti-VEGF vs Baseline	0.058 ± 0.096	0.073 ± 0.098	0.481	0.794	NA	Down
CTSZ	Q9UBR2	protein	Post-anti-VEGF vs Baseline	3.345 ± 0.992	3.217 ± 0.868	0.469	1.040	NA	Up
DKK2	Q9UBU2	protein	Post-anti-VEGF vs Baseline	0.035 ± 0.088	0.035 ± 0.081	0.986	1.012	NA	Up
CTSF	Q9UBX1	protein	Post-anti-VEGF vs Baseline	0.145 ± 0.138	0.149 ± 0.149	0.931	0.977	NA	Down
FBLN5	Q9UBX5	protein	Post-anti-VEGF vs Baseline	0.219 ± 0.191	0.185 ± 0.124	0.385	1.189	NA	Up
KLK11	Q9UBX7	protein	Post-anti-VEGF vs Baseline	0.565 ± 0.274	0.546 ± 0.382	0.849	1.034	NA	Up
REV1	Q9UBZ9	protein	Post-anti-VEGF vs Baseline	12.320 ± 4.836	15.176 ± 5.798	0.004	0.812	NA	Down
MARCO	Q9UEW3	protein	Post-anti-VEGF vs Baseline	0.043 ± 0.185	0.028 ± 0.139	0.750	1.550	NA	Up
DMBT1	Q9UGM3	protein	Post-anti-VEGF vs Baseline	0.228 ± 0.508	0.180 ± 0.383	0.711	1.268	NA	Up
FETUB	Q9UGM5	protein	Post-anti-VEGF vs Baseline	1.935 ± 1.257	2.732 ± 1.563	< 0.001	0.708	NA	Down
CNTNAP2	Q9UHC6	protein	Post-anti-VEGF vs Baseline	0.360 ± 0.544	0.225 ± 0.423	0.260	1.601	NA	Up
PCSK1N	Q9UHG2	protein	Post-anti-VEGF vs Baseline	2.722 ± 1.010	2.758 ± 1.100	0.856	0.987	NA	Down
PCYOX1	Q9UHG3	protein	Post-anti-VEGF vs Baseline	0.185 ± 0.363	0.218 ± 0.313	0.717	0.848	NA	Down
ADAMTS1	Q9UHI8	protein	Post-anti-VEGF vs Baseline	0.100 ± 0.123	0.128 ± 0.147	0.455	0.781	NA	Down
DPP7	Q9UHL4	protein	Post-anti-VEGF vs Baseline	1.022 ± 0.525	0.989 ± 0.488	0.538	1.034	NA	Up
CD84	Q9UIB8	protein	Post-anti-VEGF vs Baseline	0.042 ± 0.106	0.028 ± 0.061	0.566	1.493	NA	Up
GNPTG	Q9UJJ9	protein	Post-anti-VEGF vs Baseline	0.146 ± 0.126	0.152 ± 0.151	0.867	0.962	NA	Down
SERPINA10	Q9UK55	protein	Post-anti-VEGF vs Baseline	0.320 ± 0.249	0.344 ± 0.256	0.598	0.932	NA	Down
ADAM28	Q9UKQ2	protein	Post-anti-VEGF vs Baseline	1.183 ± 0.513	0.975 ± 0.401	0.023	1.214	NA	Up
MYH2	Q9UKX2	protein	Post-anti-VEGF vs Baseline	0.433 ± 1.115	0.196 ± 0.739	0.305	2.212	NA	Up
MRTFB	Q9ULH7	protein	Post-anti-VEGF vs Baseline	0.483 ± 1.404	0.997 ± 2.659	0.426	0.485	NA	Down
HEG1	Q9ULI3	protein	Post-anti-VEGF vs Baseline	0.153 ± 0.143	0.193 ± 0.147	0.270	0.792	NA	Down
CA14	Q9ULX7	protein	Post-anti-VEGF vs Baseline	0.240 ± 0.213	0.228 ± 0.179	0.790	1.051	NA	Up
NENF	Q9UMX5	protein	Post-anti-VEGF vs Baseline	0.270 ± 0.170	0.234 ± 0.145	0.387	1.153	NA	Up
PCDHGC3	Q9UN70	protein	Post-anti-VEGF vs Baseline	0.011 ± 0.032	0.009 ± 0.043	0.871	1.202	NA	Up
PROCR	Q9UNN8	protein	Post-anti-VEGF vs Baseline	0.409 ± 0.372	0.415 ± 0.225	0.927	0.985	NA	Down
MINPP1	Q9UNW1	protein	Post-anti-VEGF vs Baseline	0.379 ± 0.269	0.342 ± 0.262	0.374	1.108	NA	Up
NSFL1C	Q9UNZ2	protein	Post-anti-VEGF vs Baseline	0.014 ± 0.043	0.029 ± 0.101	0.475	0.479	NA	Down
IQSEC3	Q9UPP2	protein	Post-anti-VEGF vs Baseline	4.715 ± 8.243	6.657 ± 9.703	0.417	0.708	NA	Down
SORCS3	Q9UPU3	protein	Post-anti-VEGF vs Baseline	0.112 ± 0.139	0.075 ± 0.080	0.273	1.498	NA	Up
KCNH4	Q9UQ05	protein	Post-anti-VEGF vs Baseline	19.715 ± 7.089	15.561 ± 6.680	0.007	1.267	NA	Up
PA2G4	Q9UQ80	protein	Post-anti-VEGF vs Baseline	0.694 ± 0.715	0.550 ± 0.639	0.406	1.261	NA	Up
VSIG4	Q9Y279	protein	Post-anti-VEGF vs Baseline	1.643 ± 1.379	1.242 ± 1.241	0.209	1.323	NA	Up
ITM2B	Q9Y287	protein	Post-anti-VEGF vs Baseline	0.882 ± 0.500	0.995 ± 0.527	0.321	0.886	NA	Down
MAN2B2	Q9Y2E5	protein	Post-anti-VEGF vs Baseline	0.099 ± 0.146	0.110 ± 0.154	0.743	0.900	NA	Down
TBC1D30	Q9Y2I9	protein	Post-anti-VEGF vs Baseline	0.450 ± 0.180	0.444 ± 0.218	0.891	1.013	NA	Up
SAMHD1	Q9Y3Z3	protein	Post-anti-VEGF vs Baseline	2.001 ± 1.735	2.612 ± 1.551	0.029	0.766	NA	Down
ANGPTL3	Q9Y5C1	protein	Post-anti-VEGF vs Baseline	0.018 ± 0.061	0.012 ± 0.036	0.717	1.448	NA	Up
WIF1	Q9Y5W5	protein	Post-anti-VEGF vs Baseline	2.334 ± 1.443	2.347 ± 1.688	0.951	0.994	NA	Down
LYVE1	Q9Y5Y7	protein	Post-anti-VEGF vs Baseline	1.370 ± 0.564	1.463 ± 0.581	0.455	0.936	NA	Down
HEBP2	Q9Y5Z4	protein	Post-anti-VEGF vs Baseline	0.077 ± 0.136	0.089 ± 0.111	0.719	0.862	NA	Down
PSAT1	Q9Y617	protein	Post-anti-VEGF vs Baseline	0.275 ± 0.372	0.213 ± 0.341	0.532	1.287	NA	Up
MYH4	Q9Y623	protein	Post-anti-VEGF vs Baseline	0.291 ± 0.227	0.236 ± 0.241	0.310	1.237	NA	Up
F11R	Q9Y624	protein	Post-anti-VEGF vs Baseline	0.025 ± 0.070	0.070 ± 0.127	0.060	0.357	NA	Down
CPQ	Q9Y646	protein	Post-anti-VEGF vs Baseline	0.857 ± 0.339	0.870 ± 0.343	0.868	0.985	NA	Down
EMILIN1	Q9Y6C2	protein	Post-anti-VEGF vs Baseline	0.242 ± 0.259	0.225 ± 0.147	0.757	1.078	NA	Up
FCGBP	Q9Y6R7	protein	Post-anti-VEGF vs Baseline	8.039 ± 4.530	9.244 ± 5.580	0.309	0.870	NA	Down
APLP1	S4R3U6	protein	Post-anti-VEGF vs Baseline	1.536 ± 0.962	1.514 ± 0.887	0.886	1.015	NA	Up
APOA2	V9GYC1	protein	Post-anti-VEGF vs Baseline	1.502 ± 1.351	2.429 ± 2.052	0.002	0.618	NA	Down
APOA2	V9GYM3	protein	Post-anti-VEGF vs Baseline	7.415 ± 5.164	10.607 ± 7.555	0.004	0.699	NA	Down
NFASC	X6RKN2	protein	Post-anti-VEGF vs Baseline	0.391 ± 0.204	0.318 ± 0.210	0.143	1.232	NA	Up
2-Hydroxybutanoic Acid	MEDN0283*004	metabolite	Post-anti-VEGF vs Baseline	24615827.473 ± 11398462.628	27892353.278 ± 11258109.545	0.230	0.883	0.632	Down
2-Methyllactic acid	MEDN2068*004	metabolite	Post-anti-VEGF vs Baseline	24615827.473 ± 11398462.628	27892353.278 ± 11258109.545	0.230	0.883	0.632	Down
Erythrulose	MEDN0570*006	metabolite	Post-anti-VEGF vs Baseline	65318.860 ± 43085.580	77769.452 ± 53806.837	0.276	0.840	0.591	Down
Erythrose	MEDN1129*006	metabolite	Post-anti-VEGF vs Baseline	65318.860 ± 43085.580	77769.452 ± 53806.837	0.276	0.840	0.591	Down
2-Methylhexanoic acid	MEDN1699*009	metabolite	Post-anti-VEGF vs Baseline	358106.908 ± 45864.766	389559.431 ± 75109.658	0.088	0.919	1.305	Down
2,2-Dimethylpentanoic acid	MEDN1753*009	metabolite	Post-anti-VEGF vs Baseline	358106.908 ± 45864.766	389559.431 ± 75109.658	0.088	0.919	1.305	Down
N-acetyl-beta-alanine	MEDN0818*010	metabolite	Post-anti-VEGF vs Baseline	1267454.507 ± 460397.305	1308530.925 ± 638730.831	0.646	0.969	0.137	Down
N-Acetyl-L-alanine	MEDN0586*010	metabolite	Post-anti-VEGF vs Baseline	1267454.507 ± 460397.305	1308530.925 ± 638730.831	0.646	0.969	0.137	Down
2-Hydroxyhexanoic acid	MEDN1499*011	metabolite	Post-anti-VEGF vs Baseline	1149012.418 ± 368370.187	1137573.132 ± 327061.858	0.851	1.010	0.070	Up
Glutaric Acid	MEDN0314*012	metabolite	Post-anti-VEGF vs Baseline	484404.846 ± 244680.101	572712.786 ± 314048.114	0.034	0.846	0.718	Down
Dimethylmalonic acid	MEDN1533*012	metabolite	Post-anti-VEGF vs Baseline	484404.846 ± 244680.101	572712.786 ± 314048.114	0.034	0.846	0.718	Down
δ-Valerolactam	MEDP0541*014	metabolite	Post-anti-VEGF vs Baseline	12338566.317 ± 9100232.954	10910590.001 ± 10101523.372	0.498	1.131	0.838	Up
2-Hydroxy-2-methylbutanenitrile	MEDP1897*014	metabolite	Post-anti-VEGF vs Baseline	12338566.317 ± 9100232.954	10910590.001 ± 10101523.372	0.498	1.131	0.838	Up
1-Naphthol	MEDN0698*017	metabolite	Post-anti-VEGF vs Baseline	14233.532 ± 7551.998	12991.666 ± 3490.310	0.470	1.096	0.162	Up
2-Naphthol	MEDN0683*017	metabolite	Post-anti-VEGF vs Baseline	14233.532 ± 7551.998	12991.666 ± 3490.310	0.470	1.096	0.162	Up
L-threo-3-Methylaspartate	MEDN1686*018	metabolite	Post-anti-VEGF vs Baseline	136653.764 ± 64730.971	183676.236 ± 76416.578	0.016	0.744	1.957	Down
L-Glutamic Acid	MEDN0011*018	metabolite	Post-anti-VEGF vs Baseline	136653.764 ± 64730.971	183676.236 ± 76416.578	0.016	0.744	1.957	Down
Xylose	MEDN0225*020	metabolite	Post-anti-VEGF vs Baseline	439963.766 ± 581079.265	547919.005 ± 765502.372	0.350	0.803	0.742	Down
L-lyxose	MEDN1931*020	metabolite	Post-anti-VEGF vs Baseline	439963.766 ± 581079.265	547919.005 ± 765502.372	0.350	0.803	0.742	Down
Arabinose	MEDN0228*020	metabolite	Post-anti-VEGF vs Baseline	439963.766 ± 581079.265	547919.005 ± 765502.372	0.350	0.803	0.742	Down
D-Ribose	MEDN3614*020	metabolite	Post-anti-VEGF vs Baseline	439963.766 ± 581079.265	547919.005 ± 765502.372	0.350	0.803	0.742	Down
2',4'-Dihydroxyacetophenone	MEDN0856*021	metabolite	Post-anti-VEGF vs Baseline	83889.743 ± 22026.314	114266.394 ± 94102.247	0.144	0.734	1.179	Down
Methylparaben	MEDN0748*021	metabolite	Post-anti-VEGF vs Baseline	83889.743 ± 22026.314	114266.394 ± 94102.247	0.144	0.734	1.179	Down
Nicotinamide	MEDP0242*025	metabolite	Post-anti-VEGF vs Baseline	1049018.934 ± 1105268.288	790471.748 ± 511131.216	0.316	1.327	0.540	Up
Isonicotinamide	MEDP4120*025	metabolite	Post-anti-VEGF vs Baseline	1049018.934 ± 1105268.288	790471.748 ± 511131.216	0.316	1.327	0.540	Up
4-hydroxyphenylglyoxylate	MEDN1199*028	metabolite	Post-anti-VEGF vs Baseline	1445450.609 ± 1754138.484	1287277.550 ± 1758030.184	0.533	1.123	0.442	Up
Phthalic Acid	MEDN0096*028	metabolite	Post-anti-VEGF vs Baseline	1445450.609 ± 1754138.484	1287277.550 ± 1758030.184	0.533	1.123	0.442	Up
Talose	MEDN1761*032	metabolite	Post-anti-VEGF vs Baseline	549019.573 ± 121935.791	676082.003 ± 194112.285	0.002	0.812	2.095	Down
Allose	MEDN1762*032	metabolite	Post-anti-VEGF vs Baseline	549019.573 ± 121935.791	676082.003 ± 194112.285	0.002	0.812	2.095	Down
Tagatose	MEDN1534*033	metabolite	Post-anti-VEGF vs Baseline	160867.316 ± 39506.902	196576.875 ± 61485.985	0.012	0.818	1.845	Down
Psicose	MEDN3695*033	metabolite	Post-anti-VEGF vs Baseline	160867.316 ± 39506.902	196576.875 ± 61485.985	0.012	0.818	1.845	Down
7-Methyluric Acid	MEDN1025*034	metabolite	Post-anti-VEGF vs Baseline	186278.363 ± 703076.839	162442.871 ± 568554.374	0.396	1.147	0.246	Up
1-Methyluric Acid	MEDN0472*034	metabolite	Post-anti-VEGF vs Baseline	186278.363 ± 703076.839	162442.871 ± 568554.374	0.396	1.147	0.246	Up
Mannitol	MEDN1011*035	metabolite	Post-anti-VEGF vs Baseline	107455.103 ± 59941.183	256897.940 ± 531218.762	0.165	0.418	0.633	Down
Dulcitol	MEDN0120*035	metabolite	Post-anti-VEGF vs Baseline	107455.103 ± 59941.183	256897.940 ± 531218.762	0.165	0.418	0.633	Down
Sorbitol	MEDN0213*035	metabolite	Post-anti-VEGF vs Baseline	107455.103 ± 59941.183	256897.940 ± 531218.762	0.165	0.418	0.633	Down
N-Phenylacetylglycine	MEDN0061*037	metabolite	Post-anti-VEGF vs Baseline	8490.670 ± 5125.478	9135.571 ± 3714.403	0.535	0.929	0.672	Down
2-Methylhippuric acid	MEDN0720*037	metabolite	Post-anti-VEGF vs Baseline	8490.670 ± 5125.478	9135.571 ± 3714.403	0.535	0.929	0.672	Down
4-Hydroxyhippurate	MEDN0816*039	metabolite	Post-anti-VEGF vs Baseline	350084.036 ± 1310074.206	527797.850 ± 2049989.899	0.261	0.663	0.228	Down
6-hydroxy-3-succinylpyridine	MEDN1208*039	metabolite	Post-anti-VEGF vs Baseline	350084.036 ± 1310074.206	527797.850 ± 2049989.899	0.261	0.663	0.228	Down
4-tert-Octylphenol	MEDN0731*042	metabolite	Post-anti-VEGF vs Baseline	41634.080 ± 11531.797	41845.164 ± 10961.880	0.943	0.995	0.055	Down
2,4-Di-tert-butylphenol	MEDN0747*042	metabolite	Post-anti-VEGF vs Baseline	41634.080 ± 11531.797	41845.164 ± 10961.880	0.943	0.995	0.055	Down
Asp-Val	MEDN1972*047	metabolite	Post-anti-VEGF vs Baseline	101072.710 ± 36382.760	89802.239 ± 31487.574	0.139	1.126	0.947	Up
Val-Asp	MEDN1946*047	metabolite	Post-anti-VEGF vs Baseline	101072.710 ± 36382.760	89802.239 ± 31487.574	0.139	1.126	0.947	Up
3-Deoxyguanosine	MEDN1602*051	metabolite	Post-anti-VEGF vs Baseline	12727.963 ± 5425.979	15563.691 ± 7845.554	0.125	0.818	1.233	Down
Deoxyguanosine	MEDN0158*051	metabolite	Post-anti-VEGF vs Baseline	12727.963 ± 5425.979	15563.691 ± 7845.554	0.125	0.818	1.233	Down
Trehalose	MEDN0224*056	metabolite	Post-anti-VEGF vs Baseline	960958.482 ± 154469.496	891223.867 ± 103779.394	0.046	1.078	1.454	Up
Lactose	MEDN0229*056	metabolite	Post-anti-VEGF vs Baseline	960958.482 ± 154469.496	891223.867 ± 103779.394	0.046	1.078	1.454	Up
Lactulose	MEDN0230*056	metabolite	Post-anti-VEGF vs Baseline	960958.482 ± 154469.496	891223.867 ± 103779.394	0.046	1.078	1.454	Up
Maltose	MEDN0233*056	metabolite	Post-anti-VEGF vs Baseline	960958.482 ± 154469.496	891223.867 ± 103779.394	0.046	1.078	1.454	Up
3-Sialyllactose	MEDN0539*062	metabolite	Post-anti-VEGF vs Baseline	21191.607 ± 19202.177	26640.163 ± 29209.121	0.146	0.795	1.090	Down
L-Allothreonine	MEDN1556*067	metabolite	Post-anti-VEGF vs Baseline	872127.119 ± 247520.664	886780.085 ± 269771.241	0.802	0.983	0.041	Down
L-Homoserine	MEDN0328*067	metabolite	Post-anti-VEGF vs Baseline	872127.119 ± 247520.664	886780.085 ± 269771.241	0.802	0.983	0.041	Down
L-Threonine	MEDN0005*067	metabolite	Post-anti-VEGF vs Baseline	872127.119 ± 247520.664	886780.085 ± 269771.241	0.802	0.983	0.041	Down
Indole-3-Carboxaldehyde	MEDN0266*069	metabolite	Post-anti-VEGF vs Baseline	31939.037 ± 51296.553	46547.624 ± 81279.690	0.436	0.686	0.459	Down
Indole-4-carboxaldehyde	MEDN1039*069	metabolite	Post-anti-VEGF vs Baseline	31939.037 ± 51296.553	46547.624 ± 81279.690	0.436	0.686	0.459	Down
3-Hydroxyphenylacetic acid	MEDN1009*070	metabolite	Post-anti-VEGF vs Baseline	448640.354 ± 377310.180	416335.485 ± 297628.439	0.591	1.078	0.249	Up
Mandelic Acid	MEDN0334*070	metabolite	Post-anti-VEGF vs Baseline	448640.354 ± 377310.180	416335.485 ± 297628.439	0.591	1.078	0.249	Up
P–Hydroxyphenyl Acetic Acid	MEDN0097*070	metabolite	Post-anti-VEGF vs Baseline	448640.354 ± 377310.180	416335.485 ± 297628.439	0.591	1.078	0.249	Up
7-Methylxanthine	MEDN0149*071	metabolite	Post-anti-VEGF vs Baseline	77919.275 ± 197536.125	93718.710 ± 192760.002	0.732	0.831	0.337	Down
Mucic Acid	MEDN1314*073	metabolite	Post-anti-VEGF vs Baseline	56929.672 ± 27068.801	66574.567 ± 26666.426	0.112	0.855	0.994	Down
Glucaric acid	MEDN2058*073	metabolite	Post-anti-VEGF vs Baseline	56929.672 ± 27068.801	66574.567 ± 26666.426	0.112	0.855	0.994	Down
Lithocholic acid	MEDN0108*074	metabolite	Post-anti-VEGF vs Baseline	1608714.343 ± 482580.789	1549361.055 ± 442241.860	0.638	1.038	0.324	Up
Isolithocholic acid	MEDN1900*074	metabolite	Post-anti-VEGF vs Baseline	1608714.343 ± 482580.789	1549361.055 ± 442241.860	0.638	1.038	0.324	Up
Cholic acid	MEDN1723*077	metabolite	Post-anti-VEGF vs Baseline	2467862.613 ± 1723457.110	2132415.720 ± 384227.888	0.342	1.157	0.707	Up
Gamma-Mercholic Acid	MEDN1126*077	metabolite	Post-anti-VEGF vs Baseline	2467862.613 ± 1723457.110	2132415.720 ± 384227.888	0.342	1.157	0.707	Up
4-Hydroxytryptamine	MEDP1243*085	metabolite	Post-anti-VEGF vs Baseline	4870215.411 ± 10238930.238	5421354.174 ± 11301688.623	0.539	0.898	0.255	Down
Cotinine	MEDP3003*085	metabolite	Post-anti-VEGF vs Baseline	4870215.411 ± 10238930.238	5421354.174 ± 11301688.623	0.539	0.898	0.255	Down
4-Oxo-4-(pyridin-3-yl)butanoic acid	MEDP3922*086	metabolite	Post-anti-VEGF vs Baseline	787969.810 ± 2376273.806	1063804.913 ± 2835184.416	0.043	0.741	0.654	Down
Hippuric Acid	MEDP0315*086	metabolite	Post-anti-VEGF vs Baseline	787969.810 ± 2376273.806	1063804.913 ± 2835184.416	0.043	0.741	0.654	Down
Diaveridine	MEDP4154*089	metabolite	Post-anti-VEGF vs Baseline	1361097.543 ± 460899.945	1864513.463 ± 570303.680	< 0.001	0.730	2.462	Down
cyclo(leu-phe)	MEDP2481*090	metabolite	Post-anti-VEGF vs Baseline	90588.653 ± 180082.423	104482.741 ± 216581.334	0.782	0.867	0.212	Down
Phe-Leu	MEDP1882*090	metabolite	Post-anti-VEGF vs Baseline	90588.653 ± 180082.423	104482.741 ± 216581.334	0.782	0.867	0.212	Down
Ethiofencarb	MEDP4159*092	metabolite	Post-anti-VEGF vs Baseline	270518.755 ± 463533.270	151404.588 ± 47633.095	0.210	1.787	1.469	Up
Drometrizole	MEDP4158*092	metabolite	Post-anti-VEGF vs Baseline	270518.755 ± 463533.270	151404.588 ± 47633.095	0.210	1.787	1.469	Up
Dibutyl-phthalate	MEDP0836*093	metabolite	Post-anti-VEGF vs Baseline	12165962.443 ± 2751482.408	11866344.129 ± 2895184.904	0.683	1.025	0.391	Up
Diisobutyl phthalate	MEDP3953*093	metabolite	Post-anti-VEGF vs Baseline	12165962.443 ± 2751482.408	11866344.129 ± 2895184.904	0.683	1.025	0.391	Up
(E,Z)-2-Amino-3,14-octadecadien-1-ol	MEDP1907*094	metabolite	Post-anti-VEGF vs Baseline	28215564.294 ± 17394487.633	27271479.905 ± 16227843.160	0.865	1.035	0.180	Up
Elaidamide	MEDP3279*094	metabolite	Post-anti-VEGF vs Baseline	28215564.294 ± 17394487.633	27271479.905 ± 16227843.160	0.865	1.035	0.180	Up
N-Methylalanine	MEDP0868*104	metabolite	Post-anti-VEGF vs Baseline	5937942.725 ± 840858.296	6214781.011 ± 923360.053	0.169	0.955	0.659	Down
N-Ethylglycine	MEDP2346*104	metabolite	Post-anti-VEGF vs Baseline	5937942.725 ± 840858.296	6214781.011 ± 923360.053	0.169	0.955	0.659	Down
L-Serine	MEDP0024*106	metabolite	Post-anti-VEGF vs Baseline	1482697.289 ± 224670.865	1545110.160 ± 279542.391	0.179	0.960	0.561	Down
L-Isserine	MEDP2131*106	metabolite	Post-anti-VEGF vs Baseline	1482697.289 ± 224670.865	1545110.160 ± 279542.391	0.179	0.960	0.561	Down
4-Aminophenol	MEDP0791*107	metabolite	Post-anti-VEGF vs Baseline	1456114.412 ± 234663.613	1597139.975 ± 273627.929	0.020	0.912	1.441	Down
Phenylhydroxylamine	MEDP2185*107	metabolite	Post-anti-VEGF vs Baseline	1456114.412 ± 234663.613	1597139.975 ± 273627.929	0.020	0.912	1.441	Down
1-Aminocyclobutanecarboxylic acid	MEDP2132*108	metabolite	Post-anti-VEGF vs Baseline	23664984.693 ± 9432951.011	28187564.751 ± 12542697.050	0.067	0.840	0.930	Down
L-Proline	MEDP0022*108	metabolite	Post-anti-VEGF vs Baseline	23664984.693 ± 9432951.011	28187564.751 ± 12542697.050	0.067	0.840	0.930	Down
Isovaline	MEDP3621*110	metabolite	Post-anti-VEGF vs Baseline	18365444.988 ± 3117916.363	21259497.874 ± 3652746.139	< 0.001	0.864	1.844	Down
L-Norvaline	MEDP1778*110	metabolite	Post-anti-VEGF vs Baseline	18365444.988 ± 3117916.363	21259497.874 ± 3652746.139	< 0.001	0.864	1.844	Down
(R)-(-)-2-phenylglycine	MEDP1126*113	metabolite	Post-anti-VEGF vs Baseline	6493780.928 ± 899613.729	6813581.167 ± 1134133.431	0.187	0.953	0.937	Down
1-Hydroxylamino-2-phenylethane	MEDP1003*113	metabolite	Post-anti-VEGF vs Baseline	6493780.928 ± 899613.729	6813581.167 ± 1134133.431	0.187	0.953	0.937	Down
6-Aminocaproic Acid	MEDP0298*114	metabolite	Post-anti-VEGF vs Baseline	3919616.090 ± 516316.780	4722497.394 ± 898723.779	< 0.001	0.830	2.475	Down
L-Norleucine	MEDP0519*114	metabolite	Post-anti-VEGF vs Baseline	3919616.090 ± 516316.780	4722497.394 ± 898723.779	< 0.001	0.830	2.475	Down
Cis-4-Hydroxy-L-Proline	MEDP1490*115	metabolite	Post-anti-VEGF vs Baseline	102151.993 ± 57801.333	115419.185 ± 45695.433	0.369	0.885	1.070	Down
Aminolevulinic acid	MEDP2002*115	metabolite	Post-anti-VEGF vs Baseline	102151.993 ± 57801.333	115419.185 ± 45695.433	0.369	0.885	1.070	Down
1-Methyladenine	MEDP0146*119	metabolite	Post-anti-VEGF vs Baseline	201379.913 ± 50687.016	229092.078 ± 47998.741	0.016	0.879	1.622	Down
3-Methyladenine	MEDP0899*119	metabolite	Post-anti-VEGF vs Baseline	201379.913 ± 50687.016	229092.078 ± 47998.741	0.016	0.879	1.622	Down
N-Methyl-L-Glutamate	MEDP0878*123	metabolite	Post-anti-VEGF vs Baseline	255861.666 ± 61699.136	360907.096 ± 98778.420	< 0.001	0.709	2.398	Down
L-2-Aminoadipic acid	MEDP0430*123	metabolite	Post-anti-VEGF vs Baseline	255861.666 ± 61699.136	360907.096 ± 98778.420	< 0.001	0.709	2.398	Down
1-Methylguanine	MEDP1162*124	metabolite	Post-anti-VEGF vs Baseline	3019684.474 ± 853190.284	3082405.609 ± 930597.331	0.782	0.980	0.243	Down
7-Methylguanine	MEDP0381*124	metabolite	Post-anti-VEGF vs Baseline	3019684.474 ± 853190.284	3082405.609 ± 930597.331	0.782	0.980	0.243	Down
L-Homophenylalanine	MEDP2084*127	metabolite	Post-anti-VEGF vs Baseline	17222.193 ± 21266.472	14722.038 ± 10304.212	0.579	1.170	0.368	Up
(2S,3S)-3-methylphenylalanine	MEDP1307*127	metabolite	Post-anti-VEGF vs Baseline	17222.193 ± 21266.472	14722.038 ± 10304.212	0.579	1.170	0.368	Up
Theophylline	MEDP1479*129	metabolite	Post-anti-VEGF vs Baseline	5581805.919 ± 9914799.606	11587187.428 ± 24335547.837	0.206	0.482	0.270	Down
1,7-Dimethylxanthine	MEDP0145*129	metabolite	Post-anti-VEGF vs Baseline	5581805.919 ± 9914799.606	11587187.428 ± 24335547.837	0.206	0.482	0.270	Down
3-Hydroxy-L-phenylalanine	MEDP2538*130	metabolite	Post-anti-VEGF vs Baseline	6470156.348 ± 1313608.652	6938549.962 ± 1852108.663	0.199	0.932	0.668	Down
L-Tyrosine	MEDP0009*130	metabolite	Post-anti-VEGF vs Baseline	6470156.348 ± 1313608.652	6938549.962 ± 1852108.663	0.199	0.932	0.668	Down
3-Hydroxyhippuric Acid	MEDP0379*132	metabolite	Post-anti-VEGF vs Baseline	744577.212 ± 2721892.527	1384759.046 ± 5602003.091	0.283	0.538	0.403	Down
Gln-Gly	MEDP2542*133	metabolite	Post-anti-VEGF vs Baseline	2143739.157 ± 553222.218	2285473.474 ± 782490.901	0.079	0.938	0.486	Down
Gly-Gln	MEDP2313*133	metabolite	Post-anti-VEGF vs Baseline	2143739.157 ± 553222.218	2285473.474 ± 782490.901	0.079	0.938	0.486	Down
Gly-Lys	MEDP2312*134	metabolite	Post-anti-VEGF vs Baseline	2483619.214 ± 881294.137	2143977.193 ± 887140.579	0.038	1.158	0.765	Up
Lys-Gly	MEDP2545*134	metabolite	Post-anti-VEGF vs Baseline	2483619.214 ± 881294.137	2143977.193 ± 887140.579	0.038	1.158	0.765	Up
Glu-Gly	MEDP2355*135	metabolite	Post-anti-VEGF vs Baseline	159631.171 ± 48661.703	170637.148 ± 61241.890	0.167	0.936	0.534	Down
Gly-Glu	MEDP2546*135	metabolite	Post-anti-VEGF vs Baseline	159631.171 ± 48661.703	170637.148 ± 61241.890	0.167	0.936	0.534	Down
Lys-Ala	MEDP2549*136	metabolite	Post-anti-VEGF vs Baseline	587569.455 ± 288946.907	686316.182 ± 297416.414	0.044	0.856	1.104	Down
Ala-Lys	MEDP0087*136	metabolite	Post-anti-VEGF vs Baseline	587569.455 ± 288946.907	686316.182 ± 297416.414	0.044	0.856	1.104	Down
Val-Ile	MEDP2433*138	metabolite	Post-anti-VEGF vs Baseline	23255.130 ± 12847.169	28077.903 ± 12293.616	0.207	0.828	1.343	Down
Val-Leu	MEDP2434*138	metabolite	Post-anti-VEGF vs Baseline	23255.130 ± 12847.169	28077.903 ± 12293.616	0.207	0.828	1.343	Down
Carnitine C4:0	MEDP1442*140	metabolite	Post-anti-VEGF vs Baseline	35921898.113 ± 28961500.506	38991032.311 ± 28830364.157	0.587	0.921	0.501	Down
Carnitine isoC4:0	MEDP0577*140	metabolite	Post-anti-VEGF vs Baseline	35921898.113 ± 28961500.506	38991032.311 ± 28830364.157	0.587	0.921	0.501	Down
Isogalactinol	MEDN1538*141	metabolite	Post-anti-VEGF vs Baseline	373130.557 ± 398533.120	78291.901 ± 256860.788	0.008	4.766	3.549	Up
Isomaltulose	MEDN3148*141	metabolite	Post-anti-VEGF vs Baseline	373130.557 ± 398533.120	78291.901 ± 256860.788	0.008	4.766	3.549	Up
Gentiobiose	MEDN3149*141	metabolite	Post-anti-VEGF vs Baseline	373130.557 ± 398533.120	78291.901 ± 256860.788	0.008	4.766	3.549	Up
Ile-Thr	MEDP2395*142	metabolite	Post-anti-VEGF vs Baseline	189962.384 ± 114054.479	195278.610 ± 147668.691	0.860	0.973	0.061	Down
Leu-Thr	MEDP2396*142	metabolite	Post-anti-VEGF vs Baseline	189962.384 ± 114054.479	195278.610 ± 147668.691	0.860	0.973	0.061	Down
Cyclo(Pro-Phe)	MEDP1926*143	metabolite	Post-anti-VEGF vs Baseline	80129.829 ± 47493.600	103041.711 ± 57915.415	0.022	0.778	1.049	Down
Cyclo(Phe-Pro)	MEDP2479*143	metabolite	Post-anti-VEGF vs Baseline	80129.829 ± 47493.600	103041.711 ± 57915.415	0.022	0.778	1.049	Down
Leu-Asn	MEDP2504*145	metabolite	Post-anti-VEGF vs Baseline	267610.333 ± 74659.800	318196.196 ± 86745.245	0.002	0.841	1.540	Down
Ile-Asn	MEDP2570*145	metabolite	Post-anti-VEGF vs Baseline	267610.333 ± 74659.800	318196.196 ± 86745.245	0.002	0.841	1.540	Down
Asp-Ile	MEDP2438*147	metabolite	Post-anti-VEGF vs Baseline	357253.435 ± 510951.281	448499.852 ± 542270.826	0.523	0.797	1.031	Down
Asp-Leu	MEDP2437*147	metabolite	Post-anti-VEGF vs Baseline	357253.435 ± 510951.281	448499.852 ± 542270.826	0.523	0.797	1.031	Down
Ile-Asp	MEDP1935*147	metabolite	Post-anti-VEGF vs Baseline	357253.435 ± 510951.281	448499.852 ± 542270.826	0.523	0.797	1.031	Down
2,4-diacetamino-2,4,6-triphenoxy-D-mannopyranose	MEDP1246*147	metabolite	Post-anti-VEGF vs Baseline	357253.435 ± 510951.281	448499.852 ± 542270.826	0.523	0.797	1.031	Down
5'-Deoxyadenosine	MEDP1018*148	metabolite	Post-anti-VEGF vs Baseline	310619.427 ± 106565.875	251483.549 ± 130064.187	0.111	1.235	1.558	Up
2'-Deoxyadenosine	MEDP2418*148	metabolite	Post-anti-VEGF vs Baseline	310619.427 ± 106565.875	251483.549 ± 130064.187	0.111	1.235	1.558	Up
Leu-Glu	MEDP2393*151	metabolite	Post-anti-VEGF vs Baseline	68064.009 ± 24749.970	76792.337 ± 29067.493	0.262	0.886	0.975	Down
Ile-Glu	MEDP2392*151	metabolite	Post-anti-VEGF vs Baseline	68064.009 ± 24749.970	76792.337 ± 29067.493	0.262	0.886	0.975	Down
Thr-Phe	MEDP1022*153	metabolite	Post-anti-VEGF vs Baseline	4019.704 ± 6533.243	11426.017 ± 7325.594	< 0.001	0.352	3.174	Down
Phe-Thr	MEDP2584*153	metabolite	Post-anti-VEGF vs Baseline	4019.704 ± 6533.243	11426.017 ± 7325.594	< 0.001	0.352	3.174	Down
Phe-Glu	MEDP1667*158	metabolite	Post-anti-VEGF vs Baseline	68525.609 ± 13371.450	74059.355 ± 15891.755	0.109	0.925	0.921	Down
Glu-Phe	MEDP2597*158	metabolite	Post-anti-VEGF vs Baseline	68525.609 ± 13371.450	74059.355 ± 15891.755	0.109	0.925	0.921	Down
1-Methylguanosine	MEDP2421*159	metabolite	Post-anti-VEGF vs Baseline	3077758.447 ± 721427.894	2767230.174 ± 649698.868	0.022	1.112	1.386	Up
2-Methoxyestrone	MEDP2256*160	metabolite	Post-anti-VEGF vs Baseline	535127.446 ± 168488.158	157958.346 ± 180113.854	< 0.001	3.388	3.985	Up
4-Methoxyestrone	MEDP1629*160	metabolite	Post-anti-VEGF vs Baseline	535127.446 ± 168488.158	157958.346 ± 180113.854	< 0.001	3.388	3.985	Up
Sucrose	MEDP1011*162	metabolite	Post-anti-VEGF vs Baseline	622446.838 ± 381785.136	898145.702 ± 454802.627	0.004	0.693	1.698	Down
Kojibiose	MEDP1076*162	metabolite	Post-anti-VEGF vs Baseline	622446.838 ± 381785.136	898145.702 ± 454802.627	0.004	0.693	1.698	Down
Melibiose	MEDP1990*165	metabolite	Post-anti-VEGF vs Baseline	124492.950 ± 77972.853	169385.188 ± 90467.566	0.024	0.735	1.400	Down
alpha-D-Glucopyranoside,-beta-D-fructofuranosyl	MEDP1844*165	metabolite	Post-anti-VEGF vs Baseline	124492.950 ± 77972.853	169385.188 ± 90467.566	0.024	0.735	1.400	Down
2,3-Dimethylsuccinic acid	MEDN1679*173	metabolite	Post-anti-VEGF vs Baseline	121780.972 ± 68450.593	134316.970 ± 78098.847	0.423	0.907	0.218	Down
2-Methylglutaric Acid	MEDN1326*173	metabolite	Post-anti-VEGF vs Baseline	121780.972 ± 68450.593	134316.970 ± 78098.847	0.423	0.907	0.218	Down
2-Methylvaleric acid	MADN1305*175	metabolite	Post-anti-VEGF vs Baseline	29108.795 ± 14772.775	16829.925 ± 20931.981	0.018	1.730	2.249	Up
2-Ethylbutyric Acid	MADN0332*175	metabolite	Post-anti-VEGF vs Baseline	29108.795 ± 14772.775	16829.925 ± 20931.981	0.018	1.730	2.249	Up
2-Methoxy-4-[(E)-prop-1-enyl]phenol	MEDN1023*176	metabolite	Post-anti-VEGF vs Baseline	25067.367 ± 5761.382	26822.412 ± 7334.572	0.327	0.935	0.611	Down
Eugenol	MEDN3935*176	metabolite	Post-anti-VEGF vs Baseline	25067.367 ± 5761.382	26822.412 ± 7334.572	0.327	0.935	0.611	Down
8-Methylnonanoic acid	MEDN3071*179	metabolite	Post-anti-VEGF vs Baseline	10894371.861 ± 946472.050	10993657.537 ± 1311669.631	0.735	0.991	0.157	Down
4-Ethyloctanoic acid	MEDN1510*179	metabolite	Post-anti-VEGF vs Baseline	10894371.861 ± 946472.050	10993657.537 ± 1311669.631	0.735	0.991	0.157	Down
N-Acetyl-L-Leucine	MEDN0056*180	metabolite	Post-anti-VEGF vs Baseline	518325.283 ± 97385.545	594606.169 ± 125323.644	0.003	0.872	1.759	Down
6-Acetamidohexanoic acid	MEDN4135*180	metabolite	Post-anti-VEGF vs Baseline	518325.283 ± 97385.545	594606.169 ± 125323.644	0.003	0.872	1.759	Down
Salicylic acid	MEDN2338*186	metabolite	Post-anti-VEGF vs Baseline	3837217.493 ± 4372119.846	3089618.218 ± 3270455.627	0.351	1.242	0.299	Up
4-Hydroxybenzoic Acid	MEDN1909*186	metabolite	Post-anti-VEGF vs Baseline	3837217.493 ± 4372119.846	3089618.218 ± 3270455.627	0.351	1.242	0.299	Up
D-Xylulose 5-phosphate	MEDN0657*191	metabolite	Post-anti-VEGF vs Baseline	233442.030 ± 93477.974	220678.854 ± 92301.650	0.571	1.058	0.561	Up
Ribulose-5-Phosphate	MEDN0498*191	metabolite	Post-anti-VEGF vs Baseline	233442.030 ± 93477.974	220678.854 ± 92301.650	0.571	1.058	0.561	Up
4-Acetylaminobenzoic acid	MEDN2026*196	metabolite	Post-anti-VEGF vs Baseline	1562191.411 ± 4965779.751	2179070.527 ± 6206233.422	0.052	0.717	0.562	Down
L-2-amino-6-oximelic acid	MEDN1235*200	metabolite	Post-anti-VEGF vs Baseline	41601.698 ± 9694.275	48181.692 ± 16172.210	0.097	0.863	0.940	Down
N-Acetyl-L-Glutamic Acid	MEDN2002*200	metabolite	Post-anti-VEGF vs Baseline	41601.698 ± 9694.275	48181.692 ± 16172.210	0.097	0.863	0.940	Down
9,10-DiHOME	MEDN0376*205	metabolite	Post-anti-VEGF vs Baseline	33871.748 ± 21647.119	30072.734 ± 37580.591	0.654	1.126	1.346	Up
9,10-Epoxy-18-hydroxyoctadecanoic acid	MEDN2319*205	metabolite	Post-anti-VEGF vs Baseline	33871.748 ± 21647.119	30072.734 ± 37580.591	0.654	1.126	1.346	Up
12,13-DiHOME	MEDN1081*205	metabolite	Post-anti-VEGF vs Baseline	33871.748 ± 21647.119	30072.734 ± 37580.591	0.654	1.126	1.346	Up
LPE(14:0/0:0)	MEDN0368*211	metabolite	Post-anti-VEGF vs Baseline	71728.529 ± 13487.243	75344.184 ± 11554.173	0.348	0.952	0.899	Down
LPE(0:0/14:0)	MEDN2352*211	metabolite	Post-anti-VEGF vs Baseline	71728.529 ± 13487.243	75344.184 ± 11554.173	0.348	0.952	0.899	Down
Glycochenodeoxycholic Acid	MEDN0113*213	metabolite	Post-anti-VEGF vs Baseline	108289.614 ± 291884.867	181444.936 ± 418516.854	0.040	0.597	0.587	Down
Glycodeoxycholic acid	MEDN1904*213	metabolite	Post-anti-VEGF vs Baseline	108289.614 ± 291884.867	181444.936 ± 418516.854	0.040	0.597	0.587	Down
LPE(16:0/0:0)	MEDN0366*215	metabolite	Post-anti-VEGF vs Baseline	17309.424 ± 12762.044	18088.339 ± 24703.111	0.873	0.957	0.562	Down
LPE(0:0/16:0)	MEDN1285*215	metabolite	Post-anti-VEGF vs Baseline	17309.424 ± 12762.044	18088.339 ± 24703.111	0.873	0.957	0.562	Down
2,4-Dihydroxypyridine	MEDP1999*231	metabolite	Post-anti-VEGF vs Baseline	51595.208 ± 20136.837	55592.335 ± 25090.752	0.451	0.928	0.502	Down
5-Hydroxypyridin-2(1H)-one	MEDP2389*231	metabolite	Post-anti-VEGF vs Baseline	51595.208 ± 20136.837	55592.335 ± 25090.752	0.451	0.928	0.502	Down
Isocytosine	MEDP1501*232	metabolite	Post-anti-VEGF vs Baseline	159944.182 ± 61076.846	141785.290 ± 51648.104	0.120	1.128	0.735	Up
Cytosine	MEDP0165*232	metabolite	Post-anti-VEGF vs Baseline	159944.182 ± 61076.846	141785.290 ± 51648.104	0.120	1.128	0.735	Up
SDMA	MEDP1488*243	metabolite	Post-anti-VEGF vs Baseline	1274606.829 ± 455317.259	1339555.696 ± 553326.663	0.291	0.952	0.476	Down
N,N-Dimethylarginine	MEDP1663*243	metabolite	Post-anti-VEGF vs Baseline	1274606.829 ± 455317.259	1339555.696 ± 553326.663	0.291	0.952	0.476	Down
N-Acetyl-L-phenylalanine	MEDP1916*244	metabolite	Post-anti-VEGF vs Baseline	453223.690 ± 92682.516	469401.434 ± 116687.119	0.545	0.966	0.556	Down
N-acetyl-D-phenylalanine	MEDP2478*244	metabolite	Post-anti-VEGF vs Baseline	453223.690 ± 92682.516	469401.434 ± 116687.119	0.545	0.966	0.556	Down
Phe-Gly	MEDP2431*245	metabolite	Post-anti-VEGF vs Baseline	53915.524 ± 48999.511	70052.393 ± 85032.292	0.155	0.770	0.534	Down
Gly-Phe	MEDP0859*245	metabolite	Post-anti-VEGF vs Baseline	53915.524 ± 48999.511	70052.393 ± 85032.292	0.155	0.770	0.534	Down
Gly-Tyr	MEDP2508*246	metabolite	Post-anti-VEGF vs Baseline	25526.894 ± 11941.068	24224.759 ± 13707.290	0.620	1.054	0.874	Up
Tyr-Gly	MEDP2566*246	metabolite	Post-anti-VEGF vs Baseline	25526.894 ± 11941.068	24224.759 ± 13707.290	0.620	1.054	0.874	Up
Ile-Met	MEDP1871*249	metabolite	Post-anti-VEGF vs Baseline	20521.338 ± 8569.268	29909.529 ± 10833.774	< 0.001	0.686	2.426	Down
Leu-Met	MEDP2442*249	metabolite	Post-anti-VEGF vs Baseline	20521.338 ± 8569.268	29909.529 ± 10833.774	< 0.001	0.686	2.426	Down
Hexadecanal	MEDP2705*250	metabolite	Post-anti-VEGF vs Baseline	1094396.677 ± 689671.589	1095761.674 ± 643415.001	0.995	0.999	0.009	Down
Farnesylacetone	MEDP1918*250	metabolite	Post-anti-VEGF vs Baseline	1094396.677 ± 689671.589	1095761.674 ± 643415.001	0.995	0.999	0.009	Down
Ile-His	MEDP2585*251	metabolite	Post-anti-VEGF vs Baseline	240814.794 ± 237488.415	309062.979 ± 359837.168	0.349	0.779	0.842	Down
His-Leu	MEDP1869*251	metabolite	Post-anti-VEGF vs Baseline	240814.794 ± 237488.415	309062.979 ± 359837.168	0.349	0.779	0.842	Down
Asp-Phe	MEDP0037*252	metabolite	Post-anti-VEGF vs Baseline	269110.137 ± 367017.461	324246.918 ± 401413.093	0.574	0.830	0.653	Down
Phe-Asp	MEDP2356*252	metabolite	Post-anti-VEGF vs Baseline	269110.137 ± 367017.461	324246.918 ± 401413.093	0.574	0.830	0.653	Down
8-Hydroxy-2-Deoxyguanosine	MEDP0382*253	metabolite	Post-anti-VEGF vs Baseline	460283.886 ± 298864.291	298550.995 ± 115690.688	0.017	1.542	1.949	Up
Guanosine	MEDP0167*253	metabolite	Post-anti-VEGF vs Baseline	460283.886 ± 298864.291	298550.995 ± 115690.688	0.017	1.542	1.949	Up
Piperine	MEDP2804*255	metabolite	Post-anti-VEGF vs Baseline	67056.467 ± 60054.649	314087.901 ± 932655.107	0.194	0.213	0.446	Down
Hydromorphone	MEDP2727*255	metabolite	Post-anti-VEGF vs Baseline	67056.467 ± 60054.649	314087.901 ± 932655.107	0.194	0.213	0.446	Down
Morphine	MEDP3244*255	metabolite	Post-anti-VEGF vs Baseline	67056.467 ± 60054.649	314087.901 ± 932655.107	0.194	0.213	0.446	Down
2-Hydroxy-3-Methyl Butanoic Acid	MADN0206*260	metabolite	Post-anti-VEGF vs Baseline	1358917.462 ± 366873.648	1416113.104 ± 474093.702	0.549	0.960	0.489	Down
2-Hydroxy-2-Methyl Butyric acid	MADN0242*260	metabolite	Post-anti-VEGF vs Baseline	1358917.462 ± 366873.648	1416113.104 ± 474093.702	0.549	0.960	0.489	Down
4-Methoxyphenol	MADN1088*264	metabolite	Post-anti-VEGF vs Baseline	31387.920 ± 40916.785	45530.384 ± 81859.553	0.289	0.689	0.458	Down
4-Methylcatechol	MADN0240*264	metabolite	Post-anti-VEGF vs Baseline	31387.920 ± 40916.785	45530.384 ± 81859.553	0.289	0.689	0.458	Down
LPC(12:0/0:0)	MEDP1693*265	metabolite	Post-anti-VEGF vs Baseline	42702.714 ± 13912.888	40815.392 ± 6654.638	0.571	1.046	0.067	Up
LPC(0:0/12:0)	MEDP2785*265	metabolite	Post-anti-VEGF vs Baseline	42702.714 ± 13912.888	40815.392 ± 6654.638	0.571	1.046	0.067	Up
LPC(14:0/0:0)	MEDP2830*268	metabolite	Post-anti-VEGF vs Baseline	67580.488 ± 49239.884	88280.756 ± 163723.068	0.441	0.766	0.961	Down
LPC(0:0/14:0)	MEDP0336*268	metabolite	Post-anti-VEGF vs Baseline	67580.488 ± 49239.884	88280.756 ± 163723.068	0.441	0.766	0.961	Down
LPC(15:0/0:0)	MEDP0494*269	metabolite	Post-anti-VEGF vs Baseline	35648.342 ± 41347.522	56676.511 ± 119781.338	0.236	0.629	0.601	Down
LPC(0:0/15:0)	MEDP1692*269	metabolite	Post-anti-VEGF vs Baseline	35648.342 ± 41347.522	56676.511 ± 119781.338	0.236	0.629	0.601	Down
LPC(16:2/0:0)	MEDP1902*270	metabolite	Post-anti-VEGF vs Baseline	40142.968 ± 13148.045	40853.541 ± 13612.540	0.855	0.983	0.172	Down
LPC(0:0/16:2)	MEDP2787*270	metabolite	Post-anti-VEGF vs Baseline	40142.968 ± 13148.045	40853.541 ± 13612.540	0.855	0.983	0.172	Down
LPC(0:0/16:1)	MEDP1699*271	metabolite	Post-anti-VEGF vs Baseline	118399.866 ± 24928.219	125812.305 ± 21899.825	0.243	0.941	0.816	Down
LPC(0:0/16:0)	MEDP1346*272	metabolite	Post-anti-VEGF vs Baseline	14548.828 ± 17139.464	29154.784 ± 69862.677	0.205	0.499	0.473	Down
PC(O-1:0/O-16:0)	MEDP2792*272	metabolite	Post-anti-VEGF vs Baseline	14548.828 ± 17139.464	29154.784 ± 69862.677	0.205	0.499	0.473	Down
LPC(18:3/0:0)	MEDP1345*274	metabolite	Post-anti-VEGF vs Baseline	39148.767 ± 47264.434	27813.942 ± 23742.317	0.282	1.408	0.451	Up
LPC(0:0/18:3)	MEDP1343*274	metabolite	Post-anti-VEGF vs Baseline	39148.767 ± 47264.434	27813.942 ± 23742.317	0.282	1.408	0.451	Up
LPC(20:5/0:0)	MEDP1335*279	metabolite	Post-anti-VEGF vs Baseline	14146.465 ± 13726.194	21651.293 ± 17183.138	0.042	0.653	1.190	Down
LPC(0:0/20:5)	MEDP1336*279	metabolite	Post-anti-VEGF vs Baseline	14146.465 ± 13726.194	21651.293 ± 17183.138	0.042	0.653	1.190	Down
LPC(20:4/0:0)	MEDP1334*280	metabolite	Post-anti-VEGF vs Baseline	155175.225 ± 109345.544	213948.473 ± 364118.745	0.305	0.725	0.104	Down
LPC(0:0/20:4)	MEDP1333*280	metabolite	Post-anti-VEGF vs Baseline	155175.225 ± 109345.544	213948.473 ± 364118.745	0.305	0.725	0.104	Down
LPC(20:3/0:0)	MEDP1332*281	metabolite	Post-anti-VEGF vs Baseline	82059.034 ± 53602.768	95225.007 ± 109526.595	0.508	0.862	0.278	Down
LPC(0:0/20:3)	MEDP1331*281	metabolite	Post-anti-VEGF vs Baseline	82059.034 ± 53602.768	95225.007 ± 109526.595	0.508	0.862	0.278	Down
LPC(0:0/22:6)	MEDP2784*285	metabolite	Post-anti-VEGF vs Baseline	142505.720 ± 110389.816	190821.730 ± 179538.359	0.109	0.747	0.476	Down
LPC(22:6/0:0)	MEDP1325*285	metabolite	Post-anti-VEGF vs Baseline	142505.720 ± 110389.816	190821.730 ± 179538.359	0.109	0.747	0.476	Down
LPC(0:0/22:5)	MEDP1321*286	metabolite	Post-anti-VEGF vs Baseline	38048.426 ± 32978.355	55540.726 ± 56075.624	0.072	0.685	0.681	Down
LPC(22:5/0:0)	MEDP1322*286	metabolite	Post-anti-VEGF vs Baseline	38048.426 ± 32978.355	55540.726 ± 56075.624	0.072	0.685	0.681	Down
Citraconic Acid	MADN0131*300	metabolite	Post-anti-VEGF vs Baseline	664608.300 ± 430915.254	750090.510 ± 510901.828	0.458	0.886	0.431	Down
Mesaconic acid	MADN0504*300	metabolite	Post-anti-VEGF vs Baseline	664608.300 ± 430915.254	750090.510 ± 510901.828	0.458	0.886	0.431	Down
Trans-4-Hydroxy-L-Proline	MADN0872*302	metabolite	Post-anti-VEGF vs Baseline	40395.449 ± 22877.130	47675.945 ± 20744.932	0.261	0.847	1.355	Down
2-Hydroxyisocaproic Acid	MADN0076*303	metabolite	Post-anti-VEGF vs Baseline	1472231.518 ± 458660.516	1539236.091 ± 382994.066	0.291	0.956	0.600	Down
5-Hydroxyhexanoic Acid	MADN0122*303	metabolite	Post-anti-VEGF vs Baseline	1472231.518 ± 458660.516	1539236.091 ± 382994.066	0.291	0.956	0.600	Down
2-Methylheptanoic acid	MADN0199*305	metabolite	Post-anti-VEGF vs Baseline	130794.220 ± 43432.660	121942.566 ± 43861.153	0.376	1.073	0.693	Up
2-Ethylhexanoic acid	MADN3826*305	metabolite	Post-anti-VEGF vs Baseline	130794.220 ± 43432.660	121942.566 ± 43861.153	0.376	1.073	0.693	Up
FFA(9:0)	MADN1128*309	metabolite	Post-anti-VEGF vs Baseline	93253.994 ± 41149.352	110264.611 ± 51485.206	0.228	0.846	0.941	Down
Ethylparaben	MADN0691*312	metabolite	Post-anti-VEGF vs Baseline	85969.368 ± 130930.626	70212.565 ± 104864.050	0.499	1.224	0.699	Up
Ethylvanillin	MADN0356*312	metabolite	Post-anti-VEGF vs Baseline	85969.368 ± 130930.626	70212.565 ± 104864.050	0.499	1.224	0.699	Up
2,4-Pyridinedicarboxylic acid	MADN0606*313	metabolite	Post-anti-VEGF vs Baseline	36353.808 ± 28025.920	38404.794 ± 34973.474	0.693	0.947	0.009	Down
Pyridine-3,4-dicarboxylic acid	MADN0516*313	metabolite	Post-anti-VEGF vs Baseline	36353.808 ± 28025.920	38404.794 ± 34973.474	0.693	0.947	0.009	Down
1-Methylhistidine	MADN0966*315	metabolite	Post-anti-VEGF vs Baseline	1500146.080 ± 1646410.251	2302851.323 ± 2441960.625	0.128	0.651	1.080	Down
3-N-Methyl-L-Histidine	MADN0763*315	metabolite	Post-anti-VEGF vs Baseline	1500146.080 ± 1646410.251	2302851.323 ± 2441960.625	0.128	0.651	1.080	Down
Glucose	MADN0048*317	metabolite	Post-anti-VEGF vs Baseline	13954528.978 ± 4769361.427	18003798.194 ± 5038343.706	0.002	0.775	2.078	Down
Fructose	MADN0173*317	metabolite	Post-anti-VEGF vs Baseline	13954528.978 ± 4769361.427	18003798.194 ± 5038343.706	0.002	0.775	2.078	Down
Myoinositol	MADN0153*317	metabolite	Post-anti-VEGF vs Baseline	13954528.978 ± 4769361.427	18003798.194 ± 5038343.706	0.002	0.775	2.078	Down
Mannose	MADN0049*319	metabolite	Post-anti-VEGF vs Baseline	9446220.589 ± 2834302.242	12669186.921 ± 3703533.313	< 0.001	0.746	2.389	Down
L-(-)-Sorbose	MADN4082*319	metabolite	Post-anti-VEGF vs Baseline	9446220.589 ± 2834302.242	12669186.921 ± 3703533.313	< 0.001	0.746	2.389	Down
Val-Ala	MADN0391*322	metabolite	Post-anti-VEGF vs Baseline	103474.678 ± 16713.378	96687.249 ± 16248.918	0.193	1.070	0.837	Up
Leu-Gly	MADN0598*322	metabolite	Post-anti-VEGF vs Baseline	103474.678 ± 16713.378	96687.249 ± 16248.918	0.193	1.070	0.837	Up
Citric Acid	MADN0038*323	metabolite	Post-anti-VEGF vs Baseline	13029610.388 ± 6198973.616	14563653.617 ± 9230723.286	0.400	0.895	0.305	Down
Isocitric acid	MADN0722*323	metabolite	Post-anti-VEGF vs Baseline	13029610.388 ± 6198973.616	14563653.617 ± 9230723.286	0.400	0.895	0.305	Down
Ribose 1-phosphate	MADN3076*332	metabolite	Post-anti-VEGF vs Baseline	19122.151 ± 10202.340	21879.075 ± 14264.103	0.347	0.874	0.730	Down
Tyr-Leu	MADN3999*345	metabolite	Post-anti-VEGF vs Baseline	58085.826 ± 12400.343	53268.037 ± 19150.530	0.279	1.090	1.007	Up
Tyr-Ile	MADN0594*345	metabolite	Post-anti-VEGF vs Baseline	58085.826 ± 12400.343	53268.037 ± 19150.530	0.279	1.090	1.007	Up
Ile-Tyr	MADN0451*345	metabolite	Post-anti-VEGF vs Baseline	58085.826 ± 12400.343	53268.037 ± 19150.530	0.279	1.090	1.007	Up
Leu-Tyr	MADN0446*345	metabolite	Post-anti-VEGF vs Baseline	58085.826 ± 12400.343	53268.037 ± 19150.530	0.279	1.090	1.007	Up
16-Dehydroprogesterone	MADN1500*346	metabolite	Post-anti-VEGF vs Baseline	350702.512 ± 143168.456	368957.685 ± 192528.331	0.756	0.951	0.024	Down
(E)-Guggulsterone	MADN1705*346	metabolite	Post-anti-VEGF vs Baseline	350702.512 ± 143168.456	368957.685 ± 192528.331	0.756	0.951	0.024	Down
cellobiose	MADN0370*350	metabolite	Post-anti-VEGF vs Baseline	738724.033 ± 815332.657	122332.546 ± 387096.044	0.004	6.039	3.615	Up
D-Turanose	MADN1123*350	metabolite	Post-anti-VEGF vs Baseline	738724.033 ± 815332.657	122332.546 ± 387096.044	0.004	6.039	3.615	Up
Fluorouracil	FDATN00047N	metabolite	Post-anti-VEGF vs Baseline	101432.088 ± 23498.560	102104.120 ± 32763.516	0.918	0.993	0.076	Down
Arginine Hydrochloride	FDATN01404P	metabolite	Post-anti-VEGF vs Baseline	9157991.251 ± 2059757.582	9780804.619 ± 1918612.005	0.227	0.936	0.944	Down
Trilithium citrate tetrahydrate	FDATN01468HN	metabolite	Post-anti-VEGF vs Baseline	2143777.841 ± 616032.402	2356666.404 ± 535290.222	0.175	0.910	1.126	Down
D-phenylalanine	FDATN01519P	metabolite	Post-anti-VEGF vs Baseline	45027200.335 ± 6475151.679	47411398.692 ± 7098927.128	0.122	0.950	1.049	Down
Choline chloride	FDATP00845P	metabolite	Post-anti-VEGF vs Baseline	21596186.912 ± 6033843.369	20782975.070 ± 8100533.760	0.483	1.039	0.517	Up
Glycine	MADN0001	metabolite	Post-anti-VEGF vs Baseline	291600.433 ± 58036.758	319964.637 ± 72731.612	0.066	0.911	1.074	Down
L-Isoleucine	MADN0004	metabolite	Post-anti-VEGF vs Baseline	63874.370 ± 18712.688	80417.108 ± 20633.331	< 0.001	0.794	2.172	Down
L-Tryptophan	MADN0006	metabolite	Post-anti-VEGF vs Baseline	1912647.672 ± 806558.869	1944265.966 ± 752630.131	0.830	0.984	0.319	Down
Allantoin	MADN0010	metabolite	Post-anti-VEGF vs Baseline	731643.088 ± 619327.694	813426.672 ± 640749.553	0.525	0.899	0.511	Down
N-Acetylneuraminic Acid(SA)	MADN0016	metabolite	Post-anti-VEGF vs Baseline	252954.489 ± 234374.022	290263.250 ± 307184.018	0.513	0.871	0.363	Down
Phenylacetyl-L-Glutamine	MADN0020	metabolite	Post-anti-VEGF vs Baseline	8198646.327 ± 21517777.254	12652053.503 ± 34976002.806	0.297	0.648	0.596	Down
Sarcosine	MADN0021	metabolite	Post-anti-VEGF vs Baseline	1131399.604 ± 203482.448	1134593.962 ± 251780.556	0.938	0.997	0.216	Down
1-Methylxanthine	MADN0027	metabolite	Post-anti-VEGF vs Baseline	104779.233 ± 243522.989	131416.166 ± 273234.487	0.648	0.797	0.147	Down
Xanthine	MADN0028	metabolite	Post-anti-VEGF vs Baseline	638904.894 ± 195131.232	645577.093 ± 252641.897	0.888	0.990	0.118	Down
Adenine	MADN0031	metabolite	Post-anti-VEGF vs Baseline	1404460.924 ± 98820.923	1450869.113 ± 86599.033	0.087	0.968	1.494	Down
Hypoxanthine	MADN0034	metabolite	Post-anti-VEGF vs Baseline	4778222.015 ± 2526011.285	4133488.995 ± 2432133.023	0.351	1.156	0.892	Up
Succinic Acid	MADN0040	metabolite	Post-anti-VEGF vs Baseline	1519032.913 ± 771601.445	1659449.011 ± 833225.029	0.484	0.915	0.576	Down
α-Ketoglutaric Acid (α-KG)	MADN0041	metabolite	Post-anti-VEGF vs Baseline	4838020.317 ± 1249200.296	5160336.931 ± 1159842.563	0.313	0.938	0.914	Down
Aconitic Acid	MADN0042	metabolite	Post-anti-VEGF vs Baseline	4431139.973 ± 1651278.913	4575366.224 ± 2373723.717	0.782	0.968	0.189	Down
D-Glucose 6-Phosphate	MADN0054	metabolite	Post-anti-VEGF vs Baseline	23924.510 ± 11467.008	25448.766 ± 17651.492	0.721	0.940	0.095	Down
L-Fucose	MADN0058	metabolite	Post-anti-VEGF vs Baseline	235081.511 ± 139290.139	179392.578 ± 123878.784	0.101	1.310	1.111	Up
2-Aminoethanesulfinic Acid	MADN0072	metabolite	Post-anti-VEGF vs Baseline	36293.602 ± 24000.344	42683.129 ± 30114.902	0.123	0.850	0.403	Down
2-Methylsuccinic Acid	MADN0077	metabolite	Post-anti-VEGF vs Baseline	2094451.734 ± 233649.641	2031192.320 ± 338129.501	0.350	1.031	0.517	Up
3-Hydroxy-3-Methyl Butyric Acid	MADN0079	metabolite	Post-anti-VEGF vs Baseline	1398529.950 ± 253161.794	1601631.943 ± 377482.165	0.012	0.873	1.493	Down
3-Hydroxypropanoic Acid	MADN0081	metabolite	Post-anti-VEGF vs Baseline	244988.576 ± 76300.229	337545.320 ± 99175.790	< 0.001	0.726	2.531	Down
Creatine	MADN0086	metabolite	Post-anti-VEGF vs Baseline	6610585.677 ± 2206745.679	6548062.798 ± 2219315.038	0.914	1.010	0.019	Up
Lactic acid	MADN0095	metabolite	Post-anti-VEGF vs Baseline	2132781.902 ± 210040.259	2016642.324 ± 235890.913	0.032	1.058	1.260	Up
L-Dihydroorotic Acid	MADN0097	metabolite	Post-anti-VEGF vs Baseline	86852.436 ± 26865.184	95751.869 ± 23089.205	0.084	0.907	1.145	Down
Malonic acid	MADN0099	metabolite	Post-anti-VEGF vs Baseline	424465.745 ± 41816.807	459746.183 ± 58249.597	0.014	0.923	1.618	Down
L-3-Phenyllactic acid	MADN0102	metabolite	Post-anti-VEGF vs Baseline	125108.117 ± 95451.340	139748.329 ± 133213.676	0.622	0.895	0.244	Down
Rosmarinic Acid	MADN0105	metabolite	Post-anti-VEGF vs Baseline	25482.512 ± 12652.709	32105.372 ± 13955.217	0.056	0.794	1.259	Down
(Rs)-Mevalonic Acid	MADN0116	metabolite	Post-anti-VEGF vs Baseline	188321.973 ± 112817.789	149156.815 ± 105051.267	0.048	1.263	1.146	Up
2-(Dimethylamino)Guanosine	MADN0121	metabolite	Post-anti-VEGF vs Baseline	4321465.155 ± 5711074.479	4547712.124 ± 6962354.315	0.785	0.950	0.030	Down
Β-Pseudouridine	MADN0124	metabolite	Post-anti-VEGF vs Baseline	8211015.863 ± 9600212.619	8365897.714 ± 10308697.396	0.925	0.981	0.152	Down
Inosine	MADN0125	metabolite	Post-anti-VEGF vs Baseline	1373874.305 ± 543774.877	1093032.583 ± 500320.149	0.010	1.257	1.537	Up
Dl-3,4-Dihydroxymandelic Acid	MADN0134	metabolite	Post-anti-VEGF vs Baseline	112243.686 ± 16853.988	104612.746 ± 17455.030	0.162	1.073	1.287	Up
3-Methyl-2-Oxobutanoic Acid	MADN0140	metabolite	Post-anti-VEGF vs Baseline	145662.979 ± 82726.236	97218.093 ± 75184.440	0.031	1.498	1.356	Up
Fumaric Acid	MADN0141	metabolite	Post-anti-VEGF vs Baseline	66929.970 ± 32778.617	66925.078 ± 30726.118	0.999	1.000	0.089	Up
Itaconic acid	MADN0146HN	metabolite	Post-anti-VEGF vs Baseline	521909.705 ± 252545.929	527360.002 ± 233624.457	0.885	0.990	0.066	Down
3-Hydroxymandelate	MADN0155	metabolite	Post-anti-VEGF vs Baseline	305573.571 ± 314164.707	229222.304 ± 250563.314	0.111	1.333	0.979	Up
3-Hydroxyglutaric acid	MADN0156	metabolite	Post-anti-VEGF vs Baseline	331508.966 ± 159745.926	283811.680 ± 169423.347	0.176	1.168	0.892	Up
3-(3-Hydroxyphenyl)-3-hydroxypropanoic acid	MADN0158	metabolite	Post-anti-VEGF vs Baseline	45871.710 ± 12277.736	54422.393 ± 16553.505	0.019	0.843	1.504	Down
N-Acetylornithine	MADN0159	metabolite	Post-anti-VEGF vs Baseline	469296.644 ± 254442.473	542830.628 ± 227525.581	0.029	0.865	0.881	Down
Ureidosuccinic acid	MADN0163HN	metabolite	Post-anti-VEGF vs Baseline	1543564.159 ± 110307.755	1506136.827 ± 132530.371	0.311	1.025	0.690	Up
Iminodiacetic acid	MADN0164	metabolite	Post-anti-VEGF vs Baseline	77296.500 ± 63669.602	88728.855 ± 56667.492	0.525	0.871	0.796	Down
Guanidineacetic Acid	MADN0177	metabolite	Post-anti-VEGF vs Baseline	15560.797 ± 9642.977	18373.462 ± 11047.367	0.345	0.847	0.861	Down
3-(2-Hydroxyphenyl)propanoic acid	MADN0193	metabolite	Post-anti-VEGF vs Baseline	38676.588 ± 13203.430	42814.779 ± 14476.511	0.115	0.903	0.581	Down
L-Glutamine	MADN0217	metabolite	Post-anti-VEGF vs Baseline	13282282.031 ± 2995566.565	14094339.944 ± 3664374.296	0.337	0.942	0.483	Down
(R)-2-Hydroxy-3-phenylpropionic acid	MADN0226	metabolite	Post-anti-VEGF vs Baseline	156559.196 ± 108531.765	180920.527 ± 174942.547	0.504	0.865	0.406	Down
Gluconic acid	MADN0233	metabolite	Post-anti-VEGF vs Baseline	283020.890 ± 262059.617	319945.033 ± 319072.608	0.552	0.885	0.421	Down
Quinolinic acid	MADN0234HN	metabolite	Post-anti-VEGF vs Baseline	29238.688 ± 12420.323	29118.093 ± 8950.249	0.967	1.004	0.345	Up
Uric acid	MADN0238	metabolite	Post-anti-VEGF vs Baseline	3309588.622 ± 1490692.505	3625666.216 ± 1561101.400	0.331	0.913	0.391	Down
Glucuronic Acid	MADN0243	metabolite	Post-anti-VEGF vs Baseline	516670.588 ± 743222.508	608673.726 ± 964849.529	0.509	0.849	0.443	Down
Pyrocatechol	MADN0246	metabolite	Post-anti-VEGF vs Baseline	41908.061 ± 36268.017	53927.268 ± 56025.312	0.178	0.777	0.233	Down
4-Pyridoxic Acid	MADN0272	metabolite	Post-anti-VEGF vs Baseline	47009.812 ± 58406.777	61299.654 ± 86160.372	0.146	0.767	0.324	Down
3-Hydroxybenzoic Acid	MADN0307	metabolite	Post-anti-VEGF vs Baseline	1425736.628 ± 1817772.485	1104156.491 ± 1425395.415	0.348	1.291	0.281	Up
Dihydrocaffeic acid	MADN0323	metabolite	Post-anti-VEGF vs Baseline	46062.649 ± 19264.379	59197.991 ± 30050.914	0.036	0.778	1.487	Down
3-Ureidopropionate	MADN0328	metabolite	Post-anti-VEGF vs Baseline	21186.041 ± 8457.705	22244.039 ± 7469.995	0.470	0.952	0.390	Down
2-hydroxyphenylacetic acid	MADN0334	metabolite	Post-anti-VEGF vs Baseline	65811.557 ± 99257.275	68161.455 ± 83138.496	0.909	0.966	0.045	Down
Creatine phosphate	MADN0351	metabolite	Post-anti-VEGF vs Baseline	85871.447 ± 33207.757	96353.772 ± 47903.136	0.237	0.891	0.464	Down
Tiglic acid	MADN0355	metabolite	Post-anti-VEGF vs Baseline	3612326.120 ± 2050041.195	3993227.403 ± 2292683.327	0.471	0.905	0.335	Down
Methionine Sulfoxide	MADN0389	metabolite	Post-anti-VEGF vs Baseline	31960.552 ± 17814.156	37194.093 ± 13956.582	0.305	0.859	1.338	Down
N-methyl-4-aminobutyric acid	MADN0400	metabolite	Post-anti-VEGF vs Baseline	1147956.600 ± 422823.039	1220163.960 ± 476772.319	0.559	0.941	0.300	Down
2'-O-methylcytidine	MADN0403	metabolite	Post-anti-VEGF vs Baseline	29751.388 ± 6730.230	32337.469 ± 6573.583	0.121	0.920	1.094	Down
2,6-Dihydroxybenzoic acid	MADN0421	metabolite	Post-anti-VEGF vs Baseline	30293.611 ± 20905.740	37401.269 ± 52216.625	0.411	0.810	0.470	Down
Indole-3-lactic acid	MADN0426	metabolite	Post-anti-VEGF vs Baseline	70015.886 ± 36288.349	65786.511 ± 30595.037	0.514	1.064	0.247	Up
Malic acid	MADN0427	metabolite	Post-anti-VEGF vs Baseline	462712.527 ± 158465.239	447547.145 ± 179594.189	0.682	1.034	0.387	Up
Asp-Gly	MADN0443	metabolite	Post-anti-VEGF vs Baseline	60307.451 ± 17161.887	66704.829 ± 22971.192	0.293	0.904	0.595	Down
DL-phenylmercapto uric acid	MADN0501	metabolite	Post-anti-VEGF vs Baseline	38855.305 ± 27619.460	43267.014 ± 52404.177	0.657	0.898	0.613	Down
Sulfoacetic acid	MADN0505	metabolite	Post-anti-VEGF vs Baseline	48471.652 ± 36473.650	49396.435 ± 47639.031	0.901	0.981	0.084	Down
L-Iditol	MADN0527	metabolite	Post-anti-VEGF vs Baseline	2403700.677 ± 1050699.410	4982256.713 ± 8100153.641	0.110	0.482	1.139	Down
2-Methoxyacetic acid	MADN0530	metabolite	Post-anti-VEGF vs Baseline	7926.727 ± 2860.050	7750.321 ± 3040.408	0.836	1.023	0.309	Up
6'-Sialyllactose	MADN0570	metabolite	Post-anti-VEGF vs Baseline	58502.579 ± 43657.715	69438.199 ± 74515.894	0.180	0.843	0.277	Down
S-Methyl-L-Cysteine-S-oxide	MADN0576	metabolite	Post-anti-VEGF vs Baseline	58615.611 ± 58807.674	62168.739 ± 59635.483	0.774	0.943	0.271	Down
N-glutarylglycine	MADN0583	metabolite	Post-anti-VEGF vs Baseline	14085.951 ± 5794.309	15087.476 ± 4520.502	0.497	0.934	0.562	Down
2-dehydro-D-gluconic acid	MADN0587	metabolite	Post-anti-VEGF vs Baseline	498376.355 ± 784704.932	582210.902 ± 846403.646	0.453	0.856	0.588	Down
Ser-Ala	MADN0596	metabolite	Post-anti-VEGF vs Baseline	14334.058 ± 7385.620	10443.816 ± 5294.708	0.045	1.372	1.601	Up
γ-Glu-Gln	MADN0636	metabolite	Post-anti-VEGF vs Baseline	393522.199 ± 136663.909	518198.147 ± 176147.846	0.002	0.759	1.810	Down
Asn-Gly	MADN0651	metabolite	Post-anti-VEGF vs Baseline	16364.434 ± 5436.597	14456.435 ± 4799.359	0.224	1.132	0.911	Up
Asn-Phe	MADN0656	metabolite	Post-anti-VEGF vs Baseline	62800.309 ± 23469.451	71869.076 ± 27781.540	0.061	0.874	1.090	Down
3,4-Dimethoxycinnamic acid	MADN0659	metabolite	Post-anti-VEGF vs Baseline	11071.155 ± 7692.012	7206.539 ± 9544.142	0.040	1.536	2.212	Up
beta-Muricholic acid	MADN0673	metabolite	Post-anti-VEGF vs Baseline	52796.594 ± 43698.078	46816.928 ± 14320.450	0.527	1.128	0.354	Up
L-Cystine	MADN0683	metabolite	Post-anti-VEGF vs Baseline	604983.881 ± 285824.002	766890.831 ± 401084.661	0.006	0.789	1.329	Down
2-Dodecylbenzenesulfonic acid	MADN0710	metabolite	Post-anti-VEGF vs Baseline	3044019.106 ± 1175500.587	3658303.116 ± 1919340.659	0.205	0.832	0.878	Down
L-Alanine	MADN0716	metabolite	Post-anti-VEGF vs Baseline	1023012.411 ± 206882.855	968753.502 ± 159971.786	0.065	1.056	0.849	Up
Aspartic Acid	MADN0718	metabolite	Post-anti-VEGF vs Baseline	84093.759 ± 59689.244	101882.841 ± 64786.971	0.343	0.825	0.919	Down
p-Tolyl Sulfate	MADN0723	metabolite	Post-anti-VEGF vs Baseline	24605754.707 ± 32174062.133	35786990.441 ± 60610418.887	0.263	0.688	0.452	Down
L-Citrulline	MADN0724	metabolite	Post-anti-VEGF vs Baseline	874445.457 ± 655375.780	1256839.539 ± 751514.118	0.028	0.696	1.928	Down
Methionine	MADN0735	metabolite	Post-anti-VEGF vs Baseline	1670790.766 ± 489846.583	1679668.379 ± 487065.949	0.948	0.995	0.124	Down
gamma-Glu-Ala	MADN0742	metabolite	Post-anti-VEGF vs Baseline	141114.034 ± 59320.219	146838.377 ± 59123.087	0.640	0.961	0.048	Down
L-Homocitrulline	MADN0819	metabolite	Post-anti-VEGF vs Baseline	393462.048 ± 231654.440	342459.344 ± 279408.708	0.429	1.149	0.802	Up
L-Homocystine	MADN0822HN	metabolite	Post-anti-VEGF vs Baseline	1247391.082 ± 125490.151	1209126.771 ± 96569.948	0.253	1.032	0.798	Up
L-Saccharopine	MADN0823	metabolite	Post-anti-VEGF vs Baseline	128361.705 ± 35741.310	144379.038 ± 72394.789	0.320	0.889	0.535	Down
N6-Acetyl-L-Lysine	MADN0832	metabolite	Post-anti-VEGF vs Baseline	62147.692 ± 27167.946	73964.221 ± 33523.543	0.110	0.840	0.972	Down
Nα-Acetyl-L-Arginine	MADN0848	metabolite	Post-anti-VEGF vs Baseline	314869.351 ± 105870.758	311220.326 ± 119739.661	0.837	1.012	0.186	Up
Nα-Acetyl-L-glutamine	MADN0849	metabolite	Post-anti-VEGF vs Baseline	162348.706 ± 31507.802	175923.664 ± 43185.529	0.212	0.923	0.910	Down
Norepinephrine	MADN0887	metabolite	Post-anti-VEGF vs Baseline	17569.606 ± 46278.418	32605.639 ± 54977.702	0.295	0.539	2.533	Down
Diethanolamine	MADN0933	metabolite	Post-anti-VEGF vs Baseline	248360.068 ± 72400.443	274443.326 ± 84620.600	0.148	0.905	0.842	Down
2'-Deoxyuridine	MADN0959	metabolite	Post-anti-VEGF vs Baseline	97051.333 ± 31873.681	95659.269 ± 29181.926	0.852	1.015	0.094	Up
2'-Deoxyinosine	MADN0971	metabolite	Post-anti-VEGF vs Baseline	141343.357 ± 55631.889	121684.095 ± 40691.810	0.103	1.162	1.019	Up
5-Methyluridine	MADN0984	metabolite	Post-anti-VEGF vs Baseline	49087.420 ± 14870.882	52662.008 ± 11943.366	0.194	0.932	0.992	Down
Glu-Val	MADN0990	metabolite	Post-anti-VEGF vs Baseline	102571.702 ± 42258.819	121696.007 ± 53587.496	0.100	0.843	0.941	Down
Cytidine	MADN1004	metabolite	Post-anti-VEGF vs Baseline	16736.772 ± 7877.823	14364.743 ± 5936.050	0.132	1.165	0.370	Up
13-methylmyristic acid	MADN1014	metabolite	Post-anti-VEGF vs Baseline	524296.950 ± 262427.956	548737.993 ± 237365.115	0.744	0.955	0.507	Down
Uracil	MADN1016	metabolite	Post-anti-VEGF vs Baseline	1765188.950 ± 323986.709	1766198.486 ± 350438.597	0.989	0.999	0.036	Down
Uridine	MADN1017	metabolite	Post-anti-VEGF vs Baseline	5776623.306 ± 1337137.527	6058425.867 ± 1629325.715	0.304	0.953	0.375	Down
8-Aniline-1-naphthalenesulfonic acid	MADN1070	metabolite	Post-anti-VEGF vs Baseline	18888.834 ± 19259.950	32515.776 ± 55829.845	0.250	0.581	0.780	Down
Diethyl-Glutarate	MADN1098	metabolite	Post-anti-VEGF vs Baseline	62075.220 ± 12440.712	61957.701 ± 12199.704	0.976	1.002	0.103	Up
Citramalic Acid	MADN1114	metabolite	Post-anti-VEGF vs Baseline	641853.910 ± 279858.362	531808.967 ± 289326.245	0.083	1.207	1.138	Up
Bilirubin (E-E)	MADN1133	metabolite	Post-anti-VEGF vs Baseline	178537.419 ± 197198.781	201783.196 ± 214602.180	0.245	0.885	0.473	Down
2,3-dimethylmaleic-anhydride	MADN1149	metabolite	Post-anti-VEGF vs Baseline	491980.246 ± 303986.550	450783.024 ± 347667.732	0.278	1.091	0.645	Up
Taurocholic acid	MADN1155	metabolite	Post-anti-VEGF vs Baseline	109290.664 ± 348846.576	145072.778 ± 610762.824	0.607	0.753	0.440	Down
4-Bromophenol	MADN1180HN	metabolite	Post-anti-VEGF vs Baseline	349964.023 ± 140621.508	367784.960 ± 137241.854	0.442	0.952	0.219	Down
Trenbolone-acetate	MADN1502	metabolite	Post-anti-VEGF vs Baseline	347163.551 ± 177235.154	329580.956 ± 174928.394	0.774	1.053	0.306	Up
3-Indolepropionic Acid	MADN1506	metabolite	Post-anti-VEGF vs Baseline	484870.031 ± 181008.886	392705.711 ± 200683.001	0.062	1.235	0.477	Up
5-Hydroxyindole-3-Acetic Acid	MADN1513	metabolite	Post-anti-VEGF vs Baseline	150259.193 ± 96638.519	163363.910 ± 107196.759	0.243	0.920	0.257	Down
2-Octenoic acid	MADN1551	metabolite	Post-anti-VEGF vs Baseline	80048.107 ± 82492.503	97102.923 ± 84354.145	0.029	0.824	0.995	Down
Pro-Gly	MADN1559	metabolite	Post-anti-VEGF vs Baseline	478753.026 ± 177298.414	508961.897 ± 241687.538	0.591	0.941	0.029	Down
Creatinine	MADN1567	metabolite	Post-anti-VEGF vs Baseline	3980445.792 ± 3553218.296	4497304.562 ± 4203834.143	0.448	0.885	0.530	Down
Glycerol 3-Phosphate	MADN1568	metabolite	Post-anti-VEGF vs Baseline	533673.774 ± 185953.751	438813.012 ± 175797.810	0.011	1.216	1.443	Up
2-(10-Heptadecenyl)-6-hydroxybenzoic acid	MADN1586	metabolite	Post-anti-VEGF vs Baseline	55205.368 ± 13947.011	67932.874 ± 41587.696	0.069	0.813	0.909	Down
Hydrocinnamic Acid	MADN1590	metabolite	Post-anti-VEGF vs Baseline	58549.458 ± 82629.830	73130.778 ± 79477.586	0.446	0.801	0.705	Down
Allopregnanolone	MADN1650	metabolite	Post-anti-VEGF vs Baseline	1804493.482 ± 504904.023	1766538.881 ± 368362.741	0.666	1.021	0.069	Up
Isokaurenoic acid	MADN1714	metabolite	Post-anti-VEGF vs Baseline	680635.140 ± 244878.230	848907.023 ± 349156.781	0.004	0.802	1.615	Down
Glucosaminic acid	MADN1753HN	metabolite	Post-anti-VEGF vs Baseline	12073001.164 ± 1991604.792	12737849.029 ± 1716725.779	0.249	0.948	1.067	Down
O-Phosphorylethanolamine	MADN1782	metabolite	Post-anti-VEGF vs Baseline	160435.054 ± 72982.802	167881.463 ± 77115.211	0.673	0.956	0.239	Down
N4-Acetylcytidine	MADN1787	metabolite	Post-anti-VEGF vs Baseline	160969.874 ± 146666.610	176310.415 ± 193235.342	0.419	0.913	0.164	Down
Apraclonidine	MADN1820	metabolite	Post-anti-VEGF vs Baseline	65150.277 ± 16642.661	64644.940 ± 20051.878	0.895	1.008	0.207	Up
Caftaric acid	MADN1824HN	metabolite	Post-anti-VEGF vs Baseline	46410641.472 ± 5213766.080	45710137.312 ± 6396400.371	0.622	1.015	0.467	Up
D-threo-Isocitric acid	MADN1875	metabolite	Post-anti-VEGF vs Baseline	6742571.410 ± 3340705.585	7541025.449 ± 4734588.995	0.399	0.894	0.346	Down
Cotinine-N-Oxide	MADN1927	metabolite	Post-anti-VEGF vs Baseline	6370482.336 ± 3069251.196	7174261.246 ± 4441935.706	0.362	0.888	0.377	Down
N6-Succinyl Adenosine	MADN1944	metabolite	Post-anti-VEGF vs Baseline	62166.973 ± 60753.006	66387.897 ± 72694.076	0.774	0.936	0.029	Down
4-Iodo Suberoylanilide Hydroxamic Acid	MADN1999	metabolite	Post-anti-VEGF vs Baseline	40068.107 ± 40020.640	30344.817 ± 28854.621	0.342	1.320	0.883	Up
N-Acetyl-Asp-Glu	MADN2047	metabolite	Post-anti-VEGF vs Baseline	80571.632 ± 29276.916	70632.324 ± 20463.625	0.144	1.141	1.032	Up
Auraptene	MADN2075	metabolite	Post-anti-VEGF vs Baseline	214687.482 ± 102931.378	199082.874 ± 101604.853	0.636	1.078	0.607	Up
3,5-Dimethoxybenzoic acid	MADN2153	metabolite	Post-anti-VEGF vs Baseline	18692.793 ± 13799.631	25034.662 ± 13220.851	0.056	0.747	1.458	Down
Oroxylin A	MADN2160	metabolite	Post-anti-VEGF vs Baseline	12658.319 ± 8058.697	13571.873 ± 6474.371	0.702	0.933	0.395	Down
4,7-Dichloro-3-hydroxy-3-(2(4-methoxyphenyl)-2-oxoethyl)indolin-2-one	MADN2191	metabolite	Post-anti-VEGF vs Baseline	76179.503 ± 238538.745	43912.658 ± 87979.680	0.351	1.735	0.552	Up
6-Chloropurine Riboside	MADN2221	metabolite	Post-anti-VEGF vs Baseline	15494.298 ± 5264.554	15638.013 ± 5374.645	0.916	0.991	0.310	Down
alpha-CEHC	MADN2229	metabolite	Post-anti-VEGF vs Baseline	84931.322 ± 35567.774	102802.755 ± 44287.673	0.135	0.826	1.255	Down
TRi-1	MADN2295	metabolite	Post-anti-VEGF vs Baseline	9519.808 ± 5185.416	10129.200 ± 6392.649	0.725	0.940	0.590	Down
Urolithin B	MADN2297	metabolite	Post-anti-VEGF vs Baseline	245249.060 ± 128581.116	220180.731 ± 146671.174	0.456	1.114	0.594	Up
Glu-His	MADN2325	metabolite	Post-anti-VEGF vs Baseline	24207.745 ± 7298.152	30677.355 ± 9267.835	0.006	0.789	1.937	Down
γ-Glu-Lys	MADN2333	metabolite	Post-anti-VEGF vs Baseline	51735.355 ± 15173.126	65230.502 ± 19749.086	< 0.001	0.793	1.686	Down
3-Guanidinopropionic acid	MADN2347	metabolite	Post-anti-VEGF vs Baseline	1041906.414 ± 285545.142	1001855.710 ± 364944.619	0.653	1.040	0.726	Up
Glu-Ser	MADN2348	metabolite	Post-anti-VEGF vs Baseline	15086.783 ± 6789.437	16159.620 ± 5272.890	0.508	0.934	0.612	Down
Thr-Glu	MADN2351	metabolite	Post-anti-VEGF vs Baseline	20563.492 ± 10681.154	26334.544 ± 18383.319	0.134	0.781	0.801	Down
Ser-Val	MADN2378	metabolite	Post-anti-VEGF vs Baseline	1595031.038 ± 708357.053	1640610.802 ± 627696.778	0.703	0.972	0.391	Down
5-Hydroxypyridine-2(1H)-one	MADN2389	metabolite	Post-anti-VEGF vs Baseline	34012.718 ± 9145.476	34987.269 ± 12189.212	0.688	0.972	0.165	Down
6-Methylaminopurine	MADN2406	metabolite	Post-anti-VEGF vs Baseline	28932.993 ± 63741.535	36452.603 ± 45917.494	0.662	0.794	1.093	Down
L-Phenylalaninol	MADN2435	metabolite	Post-anti-VEGF vs Baseline	15643.215 ± 25233.340	20030.015 ± 38311.803	0.471	0.781	0.257	Down
N-[(2R)-2,3-Dihydroxypropoxy]-3,4-difluoro-2-[(2-fluoro-4-iodophenyl)amino]benzamide	MADN2489	metabolite	Post-anti-VEGF vs Baseline	37587.195 ± 13333.050	37566.372 ± 12316.302	0.995	1.001	0.139	Up
8-OH-Ado	MADN3012	metabolite	Post-anti-VEGF vs Baseline	17221.686 ± 6114.650	18046.811 ± 6361.231	0.572	0.954	0.218	Down
Tyrosol	MADN3025	metabolite	Post-anti-VEGF vs Baseline	762150.199 ± 3018782.672	1196896.307 ± 3289088.160	0.452	0.637	1.144	Down
Undecanedioic acid	MADN3031	metabolite	Post-anti-VEGF vs Baseline	5294.494 ± 9499.279	22968.503 ± 25507.801	0.003	0.231	3.444	Down
Thioguanine	MADN3043	metabolite	Post-anti-VEGF vs Baseline	448169.998 ± 86537.876	405038.542 ± 62671.479	0.018	1.106	1.525	Up
Aldehydo-D-altrose	MADN3045	metabolite	Post-anti-VEGF vs Baseline	9550659.845 ± 3131275.503	12653025.730 ± 3852526.164	0.005	0.755	2.370	Down
5,6-DiHETrE	MADN3058	metabolite	Post-anti-VEGF vs Baseline	52651.038 ± 54655.164	49173.921 ± 53539.205	0.811	1.071	0.032	Up
Anthranilic acid	MADN3081	metabolite	Post-anti-VEGF vs Baseline	264829.983 ± 18386.095	272463.337 ± 21391.525	0.210	0.972	1.119	Down
2'-O-methylinosine	MADN3090	metabolite	Post-anti-VEGF vs Baseline	29415.553 ± 10473.490	32825.628 ± 10188.417	0.226	0.896	0.957	Down
Thiorphan	MADN3133HN	metabolite	Post-anti-VEGF vs Baseline	569622.231 ± 318238.949	420520.383 ± 303330.811	0.080	1.355	1.273	Up
Cyclo(Tyr-Leu)	MADN3206	metabolite	Post-anti-VEGF vs Baseline	35987.776 ± 26498.509	48746.426 ± 76411.751	0.340	0.738	0.164	Down
(20S)-20-Hydroxypregn-4-en-3-one	MADN3352	metabolite	Post-anti-VEGF vs Baseline	34055.280 ± 11625.875	36638.043 ± 10567.199	0.385	0.930	0.484	Down
Isoallolithocholic acid	MADN3406	metabolite	Post-anti-VEGF vs Baseline	20883.251 ± 5894.826	20654.376 ± 7625.010	0.897	1.011	0.046	Up
Succinic acid semialdehyde	MADN3576	metabolite	Post-anti-VEGF vs Baseline	9302383.590 ± 511163.406	9448495.972 ± 611680.339	0.333	0.985	0.556	Down
Ethylmethylacetic acid	MADN3609	metabolite	Post-anti-VEGF vs Baseline	128690.849 ± 32301.645	136183.867 ± 31457.289	0.356	0.945	0.752	Down
(R)-(+)-3-hydroxy-3-phenylpropionic acid	MADN3859	metabolite	Post-anti-VEGF vs Baseline	127334.055 ± 132418.888	139930.942 ± 159962.404	0.609	0.910	0.310	Down
Spongouridine	MADN3870	metabolite	Post-anti-VEGF vs Baseline	311543.992 ± 81053.849	335260.309 ± 95918.835	0.101	0.929	0.682	Down
Tetracosanoic acid	MADN3933	metabolite	Post-anti-VEGF vs Baseline	65447.491 ± 18130.265	70030.128 ± 25264.469	0.441	0.935	0.496	Down
1-Palmitoylglycerol 3-phosphate	MADN3960	metabolite	Post-anti-VEGF vs Baseline	29111.957 ± 24620.479	84056.777 ± 105946.673	0.014	0.346	1.839	Down
Isomaltose	MADN3978	metabolite	Post-anti-VEGF vs Baseline	2094543.799 ± 2732227.488	495610.710 ± 1875670.937	0.032	4.226	3.527	Up
Glyoxylic acid	MADN4047	metabolite	Post-anti-VEGF vs Baseline	25132.318 ± 11434.240	26841.545 ± 10666.363	0.416	0.936	0.651	Down
Heneicosanoic acid	MADN4129	metabolite	Post-anti-VEGF vs Baseline	12413399.863 ± 3809871.787	14229459.061 ± 5048951.002	0.166	0.872	1.010	Down
Menatetrenone	MADN4133	metabolite	Post-anti-VEGF vs Baseline	49546.238 ± 30366.662	53111.572 ± 32509.653	0.654	0.933	0.158	Down
Prunasin	MEDL01997N	metabolite	Post-anti-VEGF vs Baseline	137097.839 ± 18846.942	122317.737 ± 15674.423	0.003	1.121	1.993	Up
Threonic acid	MEDL02155HN	metabolite	Post-anti-VEGF vs Baseline	7310881.647 ± 2699682.847	7457559.568 ± 3208805.013	0.837	0.980	0.097	Down
Arginine	MEDN0007	metabolite	Post-anti-VEGF vs Baseline	3437340.429 ± 867774.441	3673745.429 ± 796346.820	0.232	0.936	0.847	Down
Histidine	MEDN0012	metabolite	Post-anti-VEGF vs Baseline	700467.631 ± 116054.113	752744.251 ± 133549.169	0.093	0.931	1.028	Down
L-Phenylalanine	MEDN0015	metabolite	Post-anti-VEGF vs Baseline	69945343.297 ± 8304592.308	73892714.898 ± 10725271.081	0.082	0.947	1.174	Down
3-Hydroxy-3-Methylpentane-1,5-Dioic Acid	MEDN0025	metabolite	Post-anti-VEGF vs Baseline	227695.418 ± 71727.646	247053.214 ± 74799.034	0.288	0.922	0.518	Down
Glutathione Oxidized	MEDN0038	metabolite	Post-anti-VEGF vs Baseline	106282.553 ± 30603.008	93128.576 ± 22027.150	0.026	1.141	0.897	Up
Hexanoyl Glycine	MEDN0041	metabolite	Post-anti-VEGF vs Baseline	12442.687 ± 14038.816	11901.244 ± 8359.803	0.834	1.045	0.580	Up
L-Asparagine Anhydrous	MEDN0042	metabolite	Post-anti-VEGF vs Baseline	174764.223 ± 39171.756	177637.503 ± 50087.207	0.772	0.984	0.001	Down
L-Cysteine	MEDN0045	metabolite	Post-anti-VEGF vs Baseline	1068853.584 ± 359550.433	1038840.913 ± 370723.100	0.676	1.029	0.164	Up
N-Acetylaspartate	MEDN0053	metabolite	Post-anti-VEGF vs Baseline	18798.258 ± 8954.322	18780.682 ± 14246.913	0.995	1.001	0.603	Up
N-Acetyl-L-Tyrosine	MEDN0057	metabolite	Post-anti-VEGF vs Baseline	130956.668 ± 18281.629	135208.691 ± 28084.430	0.528	0.969	0.370	Down
N-Isovaleroylglycine	MEDN0060	metabolite	Post-anti-VEGF vs Baseline	35247.183 ± 59488.881	40223.152 ± 66399.568	0.762	0.876	0.023	Down
N-Propionylglycine	MEDN0062	metabolite	Post-anti-VEGF vs Baseline	1369909.958 ± 282532.428	1684140.017 ± 365726.200	< 0.001	0.813	2.285	Down
O-Phospho-L-Serine	MEDN0065	metabolite	Post-anti-VEGF vs Baseline	227838.202 ± 105970.902	353699.845 ± 155697.307	< 0.001	0.644	1.968	Down
S-(5-Adenosy)-L-Homocysteine	MEDN0068	metabolite	Post-anti-VEGF vs Baseline	61165.310 ± 45886.153	63786.609 ± 62437.759	0.805	0.959	0.187	Down
Benzoic Acid	MEDN0084	metabolite	Post-anti-VEGF vs Baseline	1026084.712 ± 146142.884	992919.017 ± 233895.243	0.525	1.033	0.680	Up
Terephthalic Acid	MEDN0086	metabolite	Post-anti-VEGF vs Baseline	1822182.776 ± 1120561.715	1799337.907 ± 1050366.394	0.883	1.013	0.149	Up
Glycolithocholic acid	MEDN0107	metabolite	Post-anti-VEGF vs Baseline	63756.657 ± 11532.828	72105.036 ± 10986.957	0.013	0.884	1.928	Down
Glycocholic Acid	MEDN0112	metabolite	Post-anti-VEGF vs Baseline	3163629.365 ± 13282321.279	4217772.889 ± 17132451.817	0.185	0.750	0.793	Down
4-Hydroxy-3-methoxybenzaldehyde	MEDN0128	metabolite	Post-anti-VEGF vs Baseline	68191.992 ± 61199.042	74618.309 ± 76547.562	0.748	0.914	0.310	Down
5-Methylcytosine	MEDN0147	metabolite	Post-anti-VEGF vs Baseline	44468.613 ± 14602.509	44312.726 ± 12931.160	0.960	1.004	0.148	Up
Cytidine-5-Monophosphate	MEDN0156	metabolite	Post-anti-VEGF vs Baseline	23242.354 ± 4480.631	21755.329 ± 4719.435	0.299	1.068	0.838	Up
Β-Nicotinamide Mononucleotide	MEDN0172	metabolite	Post-anti-VEGF vs Baseline	24880.250 ± 9463.663	22117.636 ± 8134.500	0.155	1.125	0.584	Up
Pyridoxal phosphate	MEDN0195N	metabolite	Post-anti-VEGF vs Baseline	103693.383 ± 45999.207	74374.017 ± 28110.893	0.009	1.394	2.109	Up
Pyrroloquinoline Quinone	MEDN0196	metabolite	Post-anti-VEGF vs Baseline	64331.761 ± 19656.759	58372.919 ± 23572.930	0.254	1.102	0.867	Up
Pyruvic Acid	MEDN0204	metabolite	Post-anti-VEGF vs Baseline	286268.114 ± 120818.832	294074.640 ± 148254.654	0.819	0.973	0.010	Down
Tryptamine	MEDN0209	metabolite	Post-anti-VEGF vs Baseline	807709.882 ± 213606.446	894907.588 ± 214243.748	0.047	0.903	1.176	Down
D-Erythronolactone	MEDN0226	metabolite	Post-anti-VEGF vs Baseline	3681930.858 ± 200394.920	3544381.086 ± 145524.532	0.009	1.039	1.883	Up
N-Acetyl-D-Glucosamine	MEDN0235	metabolite	Post-anti-VEGF vs Baseline	312404.113 ± 51976.615	339780.207 ± 56029.970	0.100	0.919	1.453	Down
Glyceric Acid	MEDN0238	metabolite	Post-anti-VEGF vs Baseline	56522.580 ± 27417.449	57546.146 ± 30955.152	0.880	0.982	0.042	Down
Vitamin D3	MEDN0241	metabolite	Post-anti-VEGF vs Baseline	73835.903 ± 79332.073	49257.347 ± 31079.310	0.211	1.499	1.249	Up
Ascorbic acid	MEDN0242	metabolite	Post-anti-VEGF vs Baseline	8197140.148 ± 14692349.621	4460957.366 ± 10211088.882	0.113	1.838	1.726	Up
Orotic Acid	MEDN0244	metabolite	Post-anti-VEGF vs Baseline	117018.379 ± 38438.865	114200.504 ± 37956.299	0.715	1.025	0.010	Up
Pantothenic acid	MEDN0245	metabolite	Post-anti-VEGF vs Baseline	3981805.492 ± 1958114.866	4588606.989 ± 2272439.707	0.004	0.868	0.915	Down
Pantothenol	MEDN0249	metabolite	Post-anti-VEGF vs Baseline	20771.992 ± 22487.910	16521.834 ± 10283.238	0.413	1.257	0.037	Up
Taurine	MEDN0280	metabolite	Post-anti-VEGF vs Baseline	57983.127 ± 21390.716	63323.041 ± 16266.967	0.262	0.916	1.010	Down
Adipic Acid	MEDN0299	metabolite	Post-anti-VEGF vs Baseline	113503.508 ± 58815.299	134154.251 ± 77497.446	0.170	0.846	0.750	Down
Azelaic Acid	MEDN0300	metabolite	Post-anti-VEGF vs Baseline	1717949.733 ± 578146.256	1816328.317 ± 574035.681	0.411	0.946	0.454	Down
Dodecanedioic Acid	MEDN0311	metabolite	Post-anti-VEGF vs Baseline	180310.377 ± 33141.156	173526.666 ± 27675.627	0.378	1.039	0.745	Up
Guanidinoethyl Sulfonate	MEDN0316	metabolite	Post-anti-VEGF vs Baseline	81032.582 ± 26942.941	67350.118 ± 27677.677	0.005	1.203	1.425	Up
4-Hydroxy-3-methoxyphenylacetic acid	MEDN0319	metabolite	Post-anti-VEGF vs Baseline	8316.449 ± 7325.633	4052.540 ± 8583.813	< 0.001	2.052	3.221	Up
Quinic acid	MEDN0321	metabolite	Post-anti-VEGF vs Baseline	1018867.648 ± 943197.583	1110593.360 ± 924522.926	0.720	0.917	0.189	Down
L-kynurenine	MEDN0322	metabolite	Post-anti-VEGF vs Baseline	313325.428 ± 200216.027	327750.818 ± 223198.143	0.555	0.956	0.099	Down
Kynurenic Acid	MEDN0323	metabolite	Post-anti-VEGF vs Baseline	187985.316 ± 64494.825	175937.747 ± 48733.584	0.329	1.068	0.017	Up
Tartaric acid	MEDN0326	metabolite	Post-anti-VEGF vs Baseline	30525.192 ± 26856.472	31718.027 ± 30499.893	0.818	0.962	0.532	Down
Methylmalonic Acid	MEDN0335	metabolite	Post-anti-VEGF vs Baseline	2918962.258 ± 1282062.378	3163630.943 ± 1490191.766	0.410	0.923	0.512	Down
Sebacate	MEDN0342	metabolite	Post-anti-VEGF vs Baseline	481841.661 ± 201490.578	494846.202 ± 184110.621	0.769	0.974	0.189	Down
Vanillic Acid	MEDN0346	metabolite	Post-anti-VEGF vs Baseline	25486.979 ± 27956.361	26010.517 ± 20644.099	0.915	0.980	0.295	Down
LPG(18:1)	MEDN0360	metabolite	Post-anti-VEGF vs Baseline	16763.430 ± 3875.368	17488.818 ± 3933.245	0.493	0.959	0.432	Down
FFA(18:2)	MEDN0383	metabolite	Post-anti-VEGF vs Baseline	790390.861 ± 1084787.901	1048315.015 ± 2242020.538	0.543	0.754	0.248	Down
FFA(12:0)	MEDN0385	metabolite	Post-anti-VEGF vs Baseline	200514.628 ± 52122.445	212297.354 ± 59340.416	0.398	0.944	0.460	Down
4-Hydroxybenzaldehyde	MEDN0410	metabolite	Post-anti-VEGF vs Baseline	259910.394 ± 228675.597	259176.426 ± 246360.161	0.991	1.003	0.212	Up
Biopterin	MEDN0412	metabolite	Post-anti-VEGF vs Baseline	61130.016 ± 22546.497	71019.442 ± 24111.724	0.047	0.861	1.180	Down
Pyridoxamine	MEDN0414	metabolite	Post-anti-VEGF vs Baseline	30246.185 ± 12268.516	33660.899 ± 13440.422	0.171	0.899	0.506	Down
2-(Formylamino)Benzoic Acid	MEDN0415	metabolite	Post-anti-VEGF vs Baseline	56585.487 ± 124424.726	59772.217 ± 132330.750	0.760	0.947	0.112	Down
Ureidoisobutyric Acid	MEDN0416	metabolite	Post-anti-VEGF vs Baseline	18616.382 ± 11513.153	21842.688 ± 15634.793	0.129	0.852	0.239	Down
Uridine 5-Monophosphate	MEDN0419	metabolite	Post-anti-VEGF vs Baseline	35611.259 ± 17710.761	32199.176 ± 15821.935	0.398	1.106	0.626	Up
Cyclic Amp	MEDN0421	metabolite	Post-anti-VEGF vs Baseline	57072.604 ± 29996.362	65041.801 ± 35353.245	0.420	0.877	0.270	Down
N-Acetylthreonine	MEDN0439	metabolite	Post-anti-VEGF vs Baseline	81315.716 ± 65120.907	92417.030 ± 69897.119	0.183	0.880	0.670	Down
Orotidine	MEDN0445	metabolite	Post-anti-VEGF vs Baseline	78430.834 ± 41893.010	104844.392 ± 49199.829	0.066	0.748	1.714	Down
Sedoheptulose 7-Phosphate	MEDN0461	metabolite	Post-anti-VEGF vs Baseline	72874.066 ± 19333.155	66496.315 ± 14523.293	0.201	1.096	1.021	Up
Oxoadipic acid	MEDN0470N	metabolite	Post-anti-VEGF vs Baseline	1993614.230 ± 544146.418	1826334.631 ± 560752.864	0.292	1.092	0.435	Up
3-Methoxy-4-hydroxyphenylglycol sulfate	MEDN0471	metabolite	Post-anti-VEGF vs Baseline	163391.910 ± 304912.630	193241.121 ± 452011.797	0.507	0.846	0.027	Down
Aminomalonic Acid	MEDN0478	metabolite	Post-anti-VEGF vs Baseline	137403.736 ± 56282.158	147743.007 ± 67090.488	0.384	0.930	0.577	Down
2-amino-6-oxohexanoic acid	MEDN0487	metabolite	Post-anti-VEGF vs Baseline	176619.345 ± 75277.971	148220.971 ± 94751.300	0.045	1.192	1.278	Up
Argininosuccinic acid	MEDN0499	metabolite	Post-anti-VEGF vs Baseline	49917.549 ± 18650.987	57607.181 ± 26652.195	0.166	0.867	1.008	Down
2-Deoxyribose 1-Phosphate	MEDN0502	metabolite	Post-anti-VEGF vs Baseline	493937.499 ± 44383.742	473039.404 ± 50916.452	0.140	1.044	1.292	Up
N-Acetylglucosamine 1-Phosphate	MEDN0506	metabolite	Post-anti-VEGF vs Baseline	263638.531 ± 262463.596	398967.051 ± 581638.809	0.210	0.661	0.966	Down
(3-Methoxy-4-hydroxyphenyl)ethylene glycol sulfate	MEDN0528	metabolite	Post-anti-VEGF vs Baseline	119960.278 ± 107405.478	155227.267 ± 184422.529	0.052	0.773	0.380	Down
Xanthosine	MEDN0533	metabolite	Post-anti-VEGF vs Baseline	140810.903 ± 55797.048	129932.861 ± 45439.630	0.187	1.084	0.494	Up
Marmesin	MEDN0560	metabolite	Post-anti-VEGF vs Baseline	29171.505 ± 26559.484	35025.485 ± 34643.048	0.129	0.833	0.517	Down
Indole 3-carbinol	MEDN0562	metabolite	Post-anti-VEGF vs Baseline	25640.607 ± 10625.719	24605.885 ± 7899.276	0.583	1.042	0.179	Up
2-Methylguanosine	MEDN0568	metabolite	Post-anti-VEGF vs Baseline	271440.906 ± 63316.257	264617.842 ± 61121.527	0.547	1.026	0.400	Up
N-lactoyl-phenylalanine	MEDN0579	metabolite	Post-anti-VEGF vs Baseline	1350962.792 ± 545010.654	1015513.562 ± 277852.250	0.002	1.330	1.811	Up
Cyclamic acid	MEDN0589	metabolite	Post-anti-VEGF vs Baseline	1124455.805 ± 3331776.335	552299.779 ± 1047159.424	0.400	2.036	0.158	Up
Tetradecanedioic acid	MEDN0604	metabolite	Post-anti-VEGF vs Baseline	113190.769 ± 24376.624	111118.958 ± 27551.879	0.742	1.019	0.565	Up
O-Acetyl-L-serine	MEDN0616	metabolite	Post-anti-VEGF vs Baseline	71608.680 ± 31295.558	71634.314 ± 32737.602	0.997	1.000	0.030	Down
Glucotropaeolin	MEDN0620	metabolite	Post-anti-VEGF vs Baseline	16095.335 ± 3983.588	13758.720 ± 3743.402	0.059	1.170	1.489	Up
Porphobilinogen	MEDN0622	metabolite	Post-anti-VEGF vs Baseline	340969.390 ± 50448.554	329029.780 ± 80763.240	0.502	1.036	0.745	Up
2,5-Dihydroxybenzaldehyde	MEDN0648HN	metabolite	Post-anti-VEGF vs Baseline	36538041.889 ± 65979367.699	37475435.680 ± 56464423.235	0.955	0.975	0.281	Down
Succinic anhydride	MEDN0651	metabolite	Post-anti-VEGF vs Baseline	5918021.058 ± 2450876.560	6259403.639 ± 3226456.095	0.570	0.945	0.215	Down
3-Methylsalicylic acid	MEDN0654	metabolite	Post-anti-VEGF vs Baseline	1052552.533 ± 1174037.561	1210402.376 ± 1373854.599	0.669	0.870	0.518	Down
Hydantoin-5-propionic acid	MEDN0655	metabolite	Post-anti-VEGF vs Baseline	13979.215 ± 5633.545	14936.017 ± 7210.220	0.628	0.936	0.023	Down
Indoleacetaldehyde	MEDN0656	metabolite	Post-anti-VEGF vs Baseline	6715102.243 ± 1667143.699	7399629.838 ± 1762291.053	0.037	0.907	1.095	Down
Hexadecanedioic acid	MEDN0658	metabolite	Post-anti-VEGF vs Baseline	185184.657 ± 40020.903	204893.514 ± 67909.987	0.196	0.904	0.573	Down
Glu-Leu	MEDN0662	metabolite	Post-anti-VEGF vs Baseline	938806.168 ± 306268.063	1301621.221 ± 417661.648	< 0.001	0.721	2.481	Down
Ethylsalicylate	MEDN0678	metabolite	Post-anti-VEGF vs Baseline	1225973.306 ± 118681.136	1208181.775 ± 156772.331	0.662	1.015	0.699	Up
Octadecanamide	MEDN0682	metabolite	Post-anti-VEGF vs Baseline	119491.324 ± 27958.457	114285.376 ± 28964.265	0.479	1.046	0.601	Up
2,5-Furandicarboxylicacid	MEDN0689	metabolite	Post-anti-VEGF vs Baseline	212934.682 ± 20896.603	220142.039 ± 25018.376	0.146	0.967	0.812	Down
Oxaloacetic acid	MEDN0704	metabolite	Post-anti-VEGF vs Baseline	23918.974 ± 8005.855	30462.423 ± 11766.141	0.012	0.785	1.590	Down
4-Hydroxybenzyl alcohol	MEDN0739	metabolite	Post-anti-VEGF vs Baseline	73171.294 ± 36549.305	82805.613 ± 31542.342	0.187	0.884	1.149	Down
Methanesulfonic acid	MEDN0741	metabolite	Post-anti-VEGF vs Baseline	98466.468 ± 64371.594	105157.974 ± 85140.778	0.473	0.936	0.116	Down
2-Nonanone	MEDN0743	metabolite	Post-anti-VEGF vs Baseline	75840346.345 ± 7601810.349	73065390.605 ± 9809027.525	0.143	1.038	0.745	Up
Propylparaben	MEDN0745	metabolite	Post-anti-VEGF vs Baseline	21352.183 ± 9970.503	47930.942 ± 98123.653	0.195	0.445	1.529	Down
leukotriene D4	MEDN0786N	metabolite	Post-anti-VEGF vs Baseline	6792.748 ± 4986.390	3212.343 ± 4426.943	0.010	2.115	2.202	Up
4-Hydroxycyclohexylcarboxylic acid	MEDN0810N	metabolite	Post-anti-VEGF vs Baseline	17442376.322 ± 4382500.150	16321446.964 ± 4154334.897	0.147	1.069	0.664	Up
N-Amidino-L-Aspartate	MEDN0843	metabolite	Post-anti-VEGF vs Baseline	242774.456 ± 92313.823	259600.052 ± 86664.366	0.471	0.935	0.660	Down
Nicotinic Acid	MEDN1015	metabolite	Post-anti-VEGF vs Baseline	555330.475 ± 114158.834	543760.630 ± 87818.022	0.669	1.021	0.340	Up
5,6-Dimethylbenzimidazole	MEDN1022	metabolite	Post-anti-VEGF vs Baseline	193364.945 ± 74929.697	223504.632 ± 75769.797	0.080	0.865	1.140	Down
Piperidine acid	MEDN1024	metabolite	Post-anti-VEGF vs Baseline	132059.414 ± 138803.071	173384.250 ± 137460.418	0.319	0.762	1.372	Down
13(R)-HODE	MEDN1035	metabolite	Post-anti-VEGF vs Baseline	120930.156 ± 228320.278	138772.028 ± 293462.529	0.789	0.871	0.407	Down
p-Cresol	MEDN1037	metabolite	Post-anti-VEGF vs Baseline	177060.051 ± 175680.281	180228.307 ± 195206.766	0.921	0.982	0.061	Down
9(S)-HpOTrE	MEDN1041	metabolite	Post-anti-VEGF vs Baseline	72600.482 ± 70284.853	95470.429 ± 100923.153	0.207	0.760	0.484	Down
2-(Pyridin-3-yl)-1H-benzo[d]imidazole	MEDN1043HN	metabolite	Post-anti-VEGF vs Baseline	87759.838 ± 101977.006	107389.015 ± 154083.284	0.615	0.817	0.277	Down
2-Amino-4,6-pteridinediol	MEDN1045	metabolite	Post-anti-VEGF vs Baseline	46286.730 ± 44723.887	54827.136 ± 61300.375	0.305	0.844	0.396	Down
Phenyl acetate	MEDN1050	metabolite	Post-anti-VEGF vs Baseline	114357.664 ± 21711.018	118844.691 ± 28539.644	0.526	0.962	0.451	Down
2-Methyl-d-erythritol 2,4-cyclodiphosphate	MEDN1057	metabolite	Post-anti-VEGF vs Baseline	106855.729 ± 38311.238	135156.973 ± 59854.151	0.059	0.791	1.632	Down
Tauroursodeoxycholic acid	MEDN1059	metabolite	Post-anti-VEGF vs Baseline	228636.245 ± 31628.645	212261.675 ± 31371.722	0.054	1.077	1.365	Up
8-isoprostaglandin F1α	MEDN1082	metabolite	Post-anti-VEGF vs Baseline	18494.040 ± 10876.557	19678.772 ± 10165.382	0.511	0.940	0.597	Down
Dioxindole	MEDN1090N	metabolite	Post-anti-VEGF vs Baseline	277070.536 ± 53980.375	305077.997 ± 79635.440	0.094	0.908	0.919	Down
4-acetoxyphenol	MEDN1092	metabolite	Post-anti-VEGF vs Baseline	600393.475 ± 188424.197	616725.926 ± 201900.939	0.741	0.974	0.301	Down
2-ethyl-2-hydroxybutyric acid	MEDN1098	metabolite	Post-anti-VEGF vs Baseline	226593.479 ± 143364.584	224361.313 ± 138246.827	0.868	1.010	0.025	Up
Flavanone	MEDN1106	metabolite	Post-anti-VEGF vs Baseline	14816803.922 ± 4200610.504	14071317.595 ± 4111437.825	0.340	1.053	0.674	Up
3-Furoic acid	MEDN1107N	metabolite	Post-anti-VEGF vs Baseline	387305.656 ± 134054.124	413489.977 ± 143303.664	0.501	0.937	0.615	Down
1,6-anhydro-β-D-glucose	MEDN1108	metabolite	Post-anti-VEGF vs Baseline	420959.970 ± 249386.423	406706.021 ± 218073.655	0.790	1.035	0.223	Up
16-Hydroxyhexadecanoic acid	MEDN1112	metabolite	Post-anti-VEGF vs Baseline	70976.928 ± 12508.946	66680.587 ± 14562.496	0.201	1.064	0.952	Up
D-Ribono-1,4-lactone	MEDN1114	metabolite	Post-anti-VEGF vs Baseline	371760.369 ± 156718.752	265259.108 ± 143039.861	0.016	1.401	1.170	Up
N,N′-dicyclohexylcarbodiimide	MEDN1125	metabolite	Post-anti-VEGF vs Baseline	1700139.418 ± 281607.817	1773990.062 ± 450112.612	0.295	0.958	0.337	Down
Heparin	MEDN1135	metabolite	Post-anti-VEGF vs Baseline	425750.056 ± 144061.786	394611.421 ± 120988.925	0.334	1.079	0.508	Up
9(S)-HODE	MEDN1144	metabolite	Post-anti-VEGF vs Baseline	239868.375 ± 416343.487	255683.200 ± 549353.417	0.894	0.938	0.330	Down
P-chlorophenylalanine	MEDN1145	metabolite	Post-anti-VEGF vs Baseline	1107478.504 ± 48163.740	1092224.225 ± 47010.840	0.227	1.014	0.774	Up
Indole-3-carboxylic acid	MEDN1150	metabolite	Post-anti-VEGF vs Baseline	42150.795 ± 14973.332	41146.768 ± 15435.348	0.769	1.024	0.345	Up
Ketoleucine	MEDN1155	metabolite	Post-anti-VEGF vs Baseline	154926.616 ± 37940.308	168294.410 ± 37599.991	0.116	0.921	0.932	Down
FFA(15:1)	MEDN1159	metabolite	Post-anti-VEGF vs Baseline	341428.679 ± 573822.139	83800.347 ± 22043.416	0.035	4.074	1.280	Up
L-tyrosine methyl ester 4-sulfate	MEDN1200	metabolite	Post-anti-VEGF vs Baseline	33859.075 ± 50293.981	57428.038 ± 99279.850	0.185	0.590	0.380	Down
3-Sulfocatechol	MEDN1206HN	metabolite	Post-anti-VEGF vs Baseline	6238704.644 ± 6366671.121	7633425.975 ± 7124141.484	0.316	0.817	0.418	Down
Cysteinyldopa	MEDN1207N	metabolite	Post-anti-VEGF vs Baseline	203937.824 ± 64493.704	189331.055 ± 63261.367	0.437	1.077	0.652	Up
2-(4-hydroxyphenyl) propionate	MEDN1213	metabolite	Post-anti-VEGF vs Baseline	177922.600 ± 96993.517	200130.802 ± 155056.227	0.256	0.889	0.002	Down
Bis(1-inositol)-3,1'-phosphate 1-phosphate	MEDN1224	metabolite	Post-anti-VEGF vs Baseline	146086.268 ± 79802.078	126324.781 ± 103579.477	0.267	1.156	0.695	Up
2-amino-4-oxovaleric acid	MEDN1226	metabolite	Post-anti-VEGF vs Baseline	810096.414 ± 369746.707	936622.166 ± 534017.877	0.162	0.865	0.704	Down
2-Oxo-2,3-dihydrofuran-5-acetate	MEDN1229	metabolite	Post-anti-VEGF vs Baseline	132639200.543 ± 5783387.893	131113153.091 ± 5468273.180	0.247	1.012	0.602	Up
1-pyrroline-4-hydroxy-2-carboxylate	MEDN1247	metabolite	Post-anti-VEGF vs Baseline	86234.846 ± 73161.346	102523.927 ± 66492.274	0.449	0.841	1.169	Down
LPE(0:0/22:6)	MEDN1269	metabolite	Post-anti-VEGF vs Baseline	18481.821 ± 15408.468	23666.595 ± 20575.383	0.177	0.781	0.679	Down
LPE(20:4/0:0)	MEDN1276	metabolite	Post-anti-VEGF vs Baseline	99999.757 ± 54867.131	109637.090 ± 87400.530	0.419	0.912	0.194	Down
[truncated: 980 more rows]
