# Supplementary material for: Longitudinal Multi-Omics Profiling of Aqueous Humor Implicates GALNS Depletion as a Pro-Fibrotic Mediator of Anti-VEGF Therapy in PDR
Source: Invest Ophthalmol Vis Sci. 2026 May 18;67(5):43. doi: 10.1167/iovs.67.5.43 (PMC13193207; doi:10.1167/iovs.67.5.43)
Supplement: Supplement 9 [file iovs-67-5-43_s009.xlsx]

## Sheet: Intersection
Molecule	Type	Mean ± SD (VH+TRD)	Mean ± SD (Simple VH)	P-value (Baseline)	Adjusted P-value (Baseline)	Fold Change (Baseline)	VIP (Baseline)	Direction (Baseline)	Mean ± SD (Post-anti-VEGF)	Mean ± SD (Baseline)	P-value (Longitudinal)	Fold Change (Longitudinal)	VIP (Longitudinal)	Direction (Longitudinal)	Classification
CAST	protein	0.093 ± 0.136	0.006 ± 0.020	0.048	0.009	16.604	NA	Up	0.115 ± 0.153	0.048 ± 0.103	0.030	2.424	NA	Up	Aggravation
GALNS	protein	0.059 ± 0.091	0.257 ± 0.187	0.003	0.009	0.228	NA	Down	0.084 ± 0.138	0.162 ± 0.178	0.046	0.520	NA	Down	Aggravation
3-Hydroxypropanoic Acid	metabolite	290179.821 ± 80254.349	381267.319 ± 97227.771	0.018	0.021	0.761	1.775	Down	244988.576 ± 76300.229	337545.320 ± 99175.790	< 0.001	0.726	2.531	Down	Aggravation
ABHD12B	protein	6.802 ± 4.391	2.629 ± 2.641	0.011	0.130	2.588	NA	Up	2.956 ± 2.342	4.632 ± 4.105	0.033	0.638	NA	Down	Improvement
ALB	protein	7.852 ± 7.890	2.221 ± 1.392	0.032	0.193	3.535	NA	Up	2.634 ± 2.635	4.924 ± 6.144	0.018	0.535	NA	Down	Improvement
NIBAN3	protein	1.101 ± 0.678	0.459 ± 0.369	0.010	0.049	2.397	NA	Up	0.493 ± 0.561	0.767 ± 0.621	0.044	0.643	NA	Down	Improvement
(+)-7-iso-Jasmonic acid	metabolite	753845.247 ± 663590.919	1924719.920 ± 731692.390	< 0.001	0.004	0.392	2.541	Down	1892875.851 ± 788677.246	1362700.077 ± 908824.319	0.029	1.389	1.097	Up	Improvement
(1E,4Z,6E)-5-hydroxy-1,7-bis(4-hydroxyphenyl)hepta-1,4,6-trien-3-one	metabolite	114876.871 ± 121573.089	538450.335 ± 354649.386	0.001	0.004	0.213	2.947	Down	505914.074 ± 318493.943	335135.072 ± 341042.567	0.048	1.510	1.471	Up	Improvement
(S)-2-acetamido-6-oxopimelic acid	metabolite	553606.505 ± 529043.293	1439392.244 ± 534620.464	< 0.001	0.004	0.385	2.582	Down	1439634.133 ± 630094.264	1014215.089 ± 689341.157	0.035	1.419	1.433	Up	Improvement
2,3-Epoxyaflatoxin B1	metabolite	17098.127 ± 11463.088	53455.287 ± 35541.760	0.003	0.019	0.320	2.491	Down	58712.486 ± 49908.954	36003.850 ± 32179.398	0.020	1.631	1.757	Up	Improvement
3,4-Dimethoxycinnamic acid	metabolite	1442.831 ± 2354.900	12526.886 ± 10640.142	0.003	0.005	0.115	2.938	Down	11071.155 ± 7692.012	7206.539 ± 9544.142	0.040	1.536	2.212	Up	Improvement
3-(3-Hydroxyphenyl)-3-hydroxypropanoic acid	metabolite	62450.715 ± 18032.401	47011.634 ± 11225.727	0.020	0.109	1.328	1.744	Up	45871.710 ± 12277.736	54422.393 ± 16553.505	0.019	0.843	1.504	Down	Improvement
3-Methyl-2-Oxobutanoic Acid	metabolite	43008.334 ± 40243.741	147257.870 ± 64571.376	< 0.001	< 0.001	0.292	2.824	Down	145662.979 ± 82726.236	97218.093 ± 75184.440	0.031	1.498	1.356	Up	Improvement
3-aminobenzamide	metabolite	630593.872 ± 293049.248	922366.962 ± 268555.828	0.017	0.107	0.684	2.235	Down	988772.959 ± 386727.261	782315.879 ± 312339.562	0.006	1.264	1.639	Up	Improvement
5-(3',4',5'-Trihydroxyphenyl)-gamma-valerolactone-3'-O-sulphate	metabolite	16504.121 ± 7940.288	10862.513 ± 4877.863	0.048	0.355	1.519	1.578	Up	10607.885 ± 4354.434	13570.485 ± 7004.932	0.049	0.782	1.274	Down	Improvement
6,8a-Seco-6,8a-deoxy-5-oxoavermectin''1b'' aglycone	metabolite	23539.068 ± 21367.078	60935.221 ± 29759.691	0.002	0.015	0.386	2.598	Down	62968.938 ± 34504.528	42985.067 ± 31869.663	0.037	1.465	1.397	Up	Improvement
6-Cyano-7-nitroquinoxaline-2,3-dione	metabolite	211557.673 ± 247509.478	1116323.338 ± 805402.389	0.002	0.006	0.190	2.749	Down	1079438.422 ± 907927.609	682035.818 ± 751831.545	0.020	1.583	1.211	Up	Improvement
8-Azaadenosine	metabolite	1188212.432 ± 606294.829	1703181.323 ± 524032.784	0.034	0.193	0.698	2.032	Down	1771256.805 ± 815669.399	1455996.255 ± 612156.570	0.045	1.217	1.153	Up	Improvement
9-[(3S,4S,5R)-3,4-dihydroxy-5-(hydroxymethyl)oxolan-2-yl]-1H-purin-6-one	metabolite	1754540.054 ± 863077.541	2692614.504 ± 789746.653	0.010	0.058	0.652	2.340	Down	2917907.643 ± 1178608.300	2242338.768 ± 939180.198	0.003	1.301	1.676	Up	Improvement
Acetylsulfamethoxazole	metabolite	441138.972 ± 523284.387	2190241.319 ± 1650920.592	0.003	0.011	0.201	2.704	Down	2199461.399 ± 1700952.169	1350672.192 ± 1511193.760	0.014	1.628	1.371	Up	Improvement
D-Ribono-1,4-lactone	metabolite	191048.706 ± 150632.019	333761.017 ± 97626.299	0.012	0.077	0.572	2.377	Down	371760.369 ± 156718.752	265259.108 ± 143039.861	0.016	1.401	1.170	Up	Improvement
Hydroxyphenyllactic acid	metabolite	215689.139 ± 79915.621	338155.567 ± 144898.787	0.016	0.054	0.638	1.695	Down	348479.586 ± 136988.607	279371.682 ± 131622.433	0.007	1.247	1.625	Up	Improvement
Indoleacetaldehyde	metabolite	8132816.094 ± 1365622.544	6722842.525 ± 1862270.589	0.041	0.279	1.210	1.524	Up	6715102.243 ± 1667143.699	7399629.838 ± 1762291.053	0.037	0.907	1.095	Down	Improvement
Inosine	metabolite	835856.920 ± 387269.082	1330425.503 ± 485767.713	0.010	0.065	0.628	2.356	Down	1373874.305 ± 543774.877	1093032.583 ± 500320.149	0.010	1.257	1.537	Up	Improvement
Isopalmitic acid	metabolite	221401.263 ± 123166.755	498202.615 ± 183098.713	< 0.001	0.002	0.444	2.918	Down	473263.262 ± 170902.000	365337.966 ± 208893.384	0.035	1.295	1.570	Up	Improvement
Isosorbide mononitrate	metabolite	466743.289 ± 462277.183	1211189.013 ± 477510.103	< 0.001	0.007	0.385	2.589	Down	1222614.769 ± 561089.982	853855.065 ± 596695.672	0.030	1.432	1.185	Up	Improvement
L-Glutamic Acid	metabolite	217524.947 ± 77602.065	152431.272 ± 62892.044	0.032	0.176	1.427	1.960	Up	136653.764 ± 64730.971	183676.236 ± 76416.578	0.016	0.744	1.957	Down	Improvement
L-selenomethionine	metabolite	171808.642 ± 152204.432	444452.312 ± 153494.081	< 0.001	0.002	0.387	2.716	Down	436315.691 ± 202233.269	313583.351 ± 204267.084	0.045	1.391	1.176	Up	Improvement
L-threo-3-Methylaspartate	metabolite	217524.947 ± 77602.065	152431.272 ± 62892.044	0.032	0.176	1.427	1.960	Up	136653.764 ± 64730.971	183676.236 ± 76416.578	0.016	0.744	1.957	Down	Improvement
Lonidamine	metabolite	387926.351 ± 458778.144	1392452.517 ± 932100.433	0.003	0.013	0.279	2.542	Down	1295300.582 ± 799177.245	910279.957 ± 890636.482	0.019	1.423	1.129	Up	Improvement
Methyl (methylthio)acetate	metabolite	861287.977 ± 265299.949	654448.892 ± 170331.559	0.033	0.040	1.316	2.151	Up	628961.502 ± 194045.374	753731.653 ± 240601.762	0.048	0.834	1.586	Down	Improvement
Methyl 1-(1-propenylthio)propyl disulfide	metabolite	583680.214 ± 587581.407	1734194.968 ± 981090.425	0.002	0.009	0.337	2.384	Down	1653303.229 ± 914728.619	1181947.886 ± 991800.162	0.016	1.399	1.051	Up	Improvement
Pyridoxal phosphate	metabolite	60303.063 ± 16209.281	87362.591 ± 30965.230	0.013	0.071	0.690	2.429	Down	103693.383 ± 45999.207	74374.017 ± 28110.893	0.009	1.394	2.109	Up	Improvement
Selenocysteine	metabolite	361292.680 ± 346712.237	936484.423 ± 361758.286	< 0.001	0.005	0.386	2.672	Down	902647.781 ± 436043.852	660392.386 ± 454478.089	0.045	1.367	1.071	Up	Improvement
Thioctic acid	metabolite	194281.206 ± 188261.302	484994.262 ± 188392.900	< 0.001	0.007	0.401	2.606	Down	486724.261 ± 226236.236	345451.995 ± 236567.113	0.032	1.409	1.083	Up	Improvement
Tryptamine	metabolite	982148.196 ± 176041.390	814377.796 ± 220808.405	0.046	0.246	1.206	1.500	Up	807709.882 ± 213606.446	894907.588 ± 214243.748	0.047	0.903	1.176	Down	Improvement
Tyrosyl-tryptophan	metabolite	135446.980 ± 16598.474	155289.206 ± 27514.305	0.040	0.053	0.872	1.745	Down	157981.864 ± 27810.763	145764.937 ± 24640.601	0.035	1.084	1.186	Up	Improvement
P-value (Baseline): unadjusted comparison (independent t-test) between VH+TRD and Simple VH groups.
Adjusted P-value (Baseline): ANCOVA adjusting for age, sex, diabetes duration, and HbA1c. Model: lm(molecule ~ Group + Age + Sex + DM_duration + HbA1c), Type II sum of squares (car::Anova).
P-value (Longitudinal): paired comparison (paired t-test) between baseline and post-anti-VEGF within each patient.
Longitudinal comparisons use a paired design (each patient serves as their own control), inherently controlling for between-subject confounders; therefore, no covariate adjustment is applied.
Fold Change = fold change (VH+TRD / Simple VH for baseline; Post-anti-VEGF / Baseline for longitudinal). VIP = Variable Importance in Projection (metabolites only).
Classification: Aggravation = molecules elevated in more severe disease AND increasing after treatment; Improvement = molecules altered in disease AND reversing after treatment.
