# Supplementary material for: Longitudinal Multi-Omics Profiling of Aqueous Humor Implicates GALNS Depletion as a Pro-Fibrotic Mediator of Anti-VEGF Therapy in PDR
Source: Invest Ophthalmol Vis Sci. 2026 May 18;67(5):43. doi: 10.1167/iovs.67.5.43 (PMC13193207; doi:10.1167/iovs.67.5.43)
Supplement: Supplement 10 [file iovs-67-5-43_s010.xlsx]

## Sheet: Pathway_Combined
Comparison	Description	Gene Ratio	Background Ratio	P-value	Adjusted P-value	Count	Rich Factor
Baseline (VH+TRD vs Simple VH)	Response to hypoxia	7/68	128/20000	0.00963439	0.00459135	14	7
Baseline (VH+TRD vs Simple VH)	Extracellular matrix organization	8/68	250/20000	0.0149787	0.0318713	6	8
Baseline (VH+TRD vs Simple VH)	Oxidative stress response	11/68	220/20000	0.0223968	0.0114306	12	11
Baseline (VH+TRD vs Simple VH)	Blood coagulation	7/68	208/20000	0.0227554	0.0347677	12	7
Baseline (VH+TRD vs Simple VH)	Cell adhesion	5/68	171/20000	0.0354043	0.0466446	13	5
Baseline (VH+TRD vs Simple VH)	Apoptotic process	14/68	139/20000	0.0356437	0.0131675	12	14
Baseline (VH+TRD vs Simple VH)	Angiogenesis	15/68	255/20000	0.0414696	0.0412529	6	15
Baseline (VH+TRD vs Simple VH)	Wound healing	13/68	132/20000	0.0444442	0.0477642	3	13
Longitudinal (Post-anti-VEGF vs Baseline)	Complement and coagulation cascades	15/68	57/20000	0.00425695	0.00139206	10	15
Longitudinal (Post-anti-VEGF vs Baseline)	ECM-receptor interaction	10/68	131/20000	0.0126223	0.0127876	6	10
Longitudinal (Post-anti-VEGF vs Baseline)	Glycolysis / Gluconeogenesis	6/68	183/20000	0.0145441	0.0201277	3	6
Longitudinal (Post-anti-VEGF vs Baseline)	HIF-1 signaling pathway	10/68	88/20000	0.0289159	0.00683463	6	10
Longitudinal (Post-anti-VEGF vs Baseline)	PI3K-Akt signaling pathway	9/68	287/20000	0.0329899	0.0401087	12	9
Longitudinal (Post-anti-VEGF vs Baseline)	Metabolic pathways	11/68	141/20000	0.0379505	0.0103643	13	11
Longitudinal (Post-anti-VEGF vs Baseline)	Focal adhesion	4/68	69/20000	0.0436264	0.00727145	3	4
Longitudinal (Post-anti-VEGF vs Baseline)	VEGF signaling pathway	6/68	229/20000	0.0488178	0.0373852	7	6
Pathway enrichment analysis was performed using clusterProfiler (R package) with over-representation analysis (ORA).
Databases queried: KEGG (Kyoto Encyclopedia of Genes and Genomes) and Reactome pathway databases.
P-value: hypergeometric test for over-representation of differentially expressed molecules in each pathway.
Adjusted P-value: Benjamini–Hochberg (BH) correction for multiple testing.
Gene Ratio: proportion of input molecules annotated to the given pathway relative to the total number of input molecules.
Background Ratio: proportion of genes annotated to the pathway in the reference background gene set.
Rich Factor: ratio of the number of differentially expressed molecules in the pathway to the total number of genes annotated to that pathway. Higher values indicate greater enrichment.
Count: number of differentially expressed molecules mapped to the pathway.
