# Supplementary material for: Longitudinal Multi-Omics Profiling of Aqueous Humor Implicates GALNS Depletion as a Pro-Fibrotic Mediator of Anti-VEGF Therapy in PDR
Source: Invest Ophthalmol Vis Sci. 2026 May 18;67(5):43. doi: 10.1167/iovs.67.5.43 (PMC13193207; doi:10.1167/iovs.67.5.43)
Supplement: Supplement 11 [file iovs-67-5-43_s011.xlsx]

## Sheet: Cross-sectional
Molecule	Type	Platform	Mean ± SD (Control)	Mean ± SD (Simple VH)	Mean ± SD (VH+TRD)	P-value (Kruskal-Wallis)	Adjusted P-value (Baseline)	Mean ± SD (Post-treatment)	Mean ± SD (Baseline)	P-value (Longitudinal)	Fold Change (Longitudinal)	Direction (Longitudinal)
CAST	protein	PRM Proteomics	64583.200 ± 54701.690	217053.800 ± 52911.045	186740.400 ± 74125.697	0.002	< 0.001	197775.000 ± 37374.096	201897.100 ± 62781.850	0.922	0.98	ns
GALNS	protein	PRM Proteomics	64632.900 ± 51425.201	208009.400 ± 38751.621	143365.200 ± 13909.146	0.001	< 0.001	136442.200 ± 56969.088	175687.300 ± 43751.560	0.049	0.777	Down
3-Hydroxypropanoic Acid	metabolite	Targeted Metabolomics	2993.549 ± 792.008	5260.454 ± 2868.993	4618.584 ± 904.969	0.012	0.057	4986.423 ± 2082.776	4939.519 ± 2033.889	0.846	1.009	ns
P-value (Kruskal-Wallis): Kruskal-Wallis test across Control, Simple VH, and VH+TRD groups (unadjusted).
Adjusted P-value (Baseline): ANCOVA adjusting for age and sex. Model: lm(molecule ~ Group + Age + Sex), Type II sum of squares.
Only age and sex are adjusted because the control group (cataract patients without diabetes) lacks diabetes-specific variables.
P-value (Longitudinal): paired Wilcoxon signed-rank test (baseline vs post-treatment within each PDR patient). No covariate adjustment needed for paired comparisons.
Control = age-related cataract patients; Simple VH = PDR with simple vitreous hemorrhage; VH+TRD = PDR with vitreous hemorrhage and tractional retinal detachment.
PRM = PRM-based proteomics (Parallel Reaction Monitoring); Targeted = Targeted metabolomics.

## Sheet: Pairwise Comparisons
Molecule	Comparison	Unadjusted P-value	Adjusted P-value	Fold Change	Direction	Adjusted Difference	95% CI
CAST	Control vs Simple VH	< 0.001	< 0.001	3.361	Up	-152859	[-225134.8, -80583.5]
CAST	Control vs VH+TRD	0.008	0.002	2.891	Up	-122192	[-194003.3, -50381.8]
CAST	Simple VH vs VH+TRD	0.222	0.445	0.86	ns	30666.6	[-52584.8, 113918.0]
GALNS	Control vs Simple VH	0.001	< 0.001	3.218	Up	-142939	[-195792.6, -90085.3]
GALNS	Control vs VH+TRD	0.013	0.006	2.218	Up	-78692.5	[-131206.2, -26178.9]
GALNS	Simple VH vs VH+TRD	0.016	0.040	0.689	Down	64246.5	[3366.5, 125126.4]
3-Hydroxypropanoic Acid	Control vs Simple VH	0.019	0.028	1.757	Up	-2231.9	[-4187.2, -276.6]
3-Hydroxypropanoic Acid	Control vs VH+TRD	0.013	0.095	1.543	Up	-1621.9	[-3564.5, 320.8]
3-Hydroxypropanoic Acid	Simple VH vs VH+TRD	0.690	0.572	0.878	ns	610	[-1642.1, 2862.2]
Unadjusted P-value: Wilcoxon rank-sum test for pairwise group comparisons.
Adjusted P-value: ANCOVA with emmeans pairwise contrasts, adjusting for age and sex. No multiple comparison correction applied.
Adjusted Difference: estimated marginal mean difference from ANCOVA model.
Fold Change = fold change; Direction indicates the change relative to the reference group.
